# Supplementary material for: AUXIN RESPONSE FACTOR 2 Intersects Hormonal Signals in the Regulation of Tomato Fruit Ripening
Source: PLoS Genet. 2016 Mar 9;12(3):e1005903. doi: 10.1371/journal.pgen.1005903 (PMC4784954; doi:10.1371/journal.pgen.1005903)
Supplement: S1 Table — (XLSX) [file pgen.1005903.s011.xlsx]

## Sheet: S1 Dataset
S1 Table. PCA of untargeted flavonoid analysis in negative mode from UPLC-QTOF-MS analysis.
PeakID	PeakName	PeakAnnotation	npeak	NpeakRep1	NpeakRep2	NpeakRep3	NpeakRep4	NpeakRep5	NpeakRep6	NpeakRep7	NpeakRep8	mzmed	mzmin	mzmax	rtmedM	rtminM	rtmaxM	MaxSignal	4185_R_IL_100715_1601	4185_R_IL_100715_2501	4185_R_IL_100715_3301	4185_R_H_IL_100715_1602	4185_R_H_IL_100715_2502	4185_R_H_IL_100715_3302	4209_R_IL_081015_301	4209_R_IL_100715_1801	4209_R_IL_100715_2701	4209_R_H_IL_081015_302	4209_R_H_IL_100715_1802	4209_R_H_IL_100715_2702	4258_R_IL_100715_1401	4258_R_IL_100715_2201	4258_R_IL_100715_3101	4258_R_H_IL_100715_1402	4258_R_H_IL_100715_2202	4258_R_H_IL_100715_3102	MT_R_IL_100715_1201	MT_R_IL_100715_2001	MT_R_IL_100715_2901	MT_R_H_IL_100715_1202	MT_R_H_IL_100715_2002	MT_R_H_IL_100715_2902	|||	ZoneNum	ZoneSize	multiGroup	FinalSubClust4	FinalSubClust3	FinalSubClust2
_327_M63T1192	M63T1192		3	0	0	0	1	0	2	0	0	63.0252	63.024	63.0261	19.8591	19.8119	19.871	5.39463	1.87398	1.87398	0.506246	3.66094	4.23058	1.72413	1.73847	3.07054	2.53682	4.04158	5.20947	4.24233	3.30866	3.17522	3.16734	5.35105	5.39463	4.61007	2.09177	2.30773	2.75551	4.25059	4.3296	4.16785	|||	305	53	4-3-1-1	10	6	1
_67_M65T1191	M65T1191		9	0	1	0	3	0	3	0	2	65.0045	65.0042	65.005	19.8548	19.8203	19.8652	7.15197	2.63917	3.20533	1.70046	4.8888	5.70824	3.21816	3.42087	4.34261	3.22478	5.81381	6.96432	5.90992	4.28167	4.26052	4.29086	6.88017	7.15197	7.10148	3.34646	2.99586	3.23626	5.79636	5.83273	5.63885	|||	305	53	0-0-1-1	2	1	1
_1107_M74T229	M74T229	//$$$|| Glycine; Arabidop_KNApSAck; M-H = 74.0248 //	5	1	0	2	0	1	0	0	0	74.0259	74.0252	74.027	3.81913	3.80726	3.88141	5.4363	4.93554	5.4363	5.07899	4.11732	3.73917	3.73533	5.24097	5.25104	5.33753	3.83161	3.311	3.64605	5.42142	5.1372	4.65008	3.43969	2.89692	3.21496	4.7333	5.17431	4.65599	3.22245	3.38697	3.01948	|||	35	11	2-6-0-1	2	3	1
_190_M83T1192	M83T1192		7	0	0	0	3	1	1	0	2	83.0144	83.0135	83.0153	19.8607	19.8387	19.8817	6.53972	2.78396	3.48004	1.07137	4.78393	5.07528	2.65543	3.55893	4.64414	3.77117	5.3987	6.11566	5.19662	4.45367	4.6605	4.7292	6.43408	6.53972	6.52295	3.68073	3.49016	3.40149	5.05731	5.04033	5.18668	|||	305	53	1-1-1-1	1	1	1
_42_M85T304	M85T304	//$$$|| "2,3 Butanedione"; Arabidop_roots; M-H = 85.0295 //	7	0	0	0	3	0	3	0	0	85.0301	85.0295	85.0314	5.06207	4.9515	5.07327	5.98138	2.27689	2.44019	1.66047	3.98275	3.89735	3.95863	2.79902	3.32605	3.22783	4.92551	5.4482	5.82947	3.9165	3.79721	3.79721	5.57465	5.61402	5.98138	2.53818	2.51295	1.81561	2.85044	3.19224	3.58077	|||	78	8	6-5-5-5	7	6	6
_870_M93T1192	M93T1192		7	0	0	1	2	1	3	0	0	93.0353	93.0344	93.036	19.8591	19.8495	19.9076	6.10423	3.87104	4.52353	3.04106	4.27307	4.16606	2.43303	4.98581	6.03301	5.02162	4.6776	5.55909	4.57007	4.90717	6.06414	6.10423	5.62523	5.86102	6.05685	4.85263	4.73837	4.59449	4.7903	4.55118	4.24185	|||	305	53	5-5-4-4	6	8	6
_878_M101T190	M101T190		2	0	0	0	0	0	0	2	0	101.026	101.025	101.026	3.16797	3.15777	3.17816	5.7219	3.15467	3.3952	3.7097	2.34651	2.18206	2.97939	4.34064	3.89586	4.33072	2.85127	2.73825	3.03645	4.10594	4.02856	4.09106	2.13761	2.97883	2.50606	5.7219	4.9799	4.77295	3.30785	2.57903	2.86988	|||	15	1	0-0-0-0	1	1	1
_133_M107T1191	M107T1191		17	0	2	3	1	3	3	2	3	107.015	107.014	107.016	19.8527	19.8392	19.88	7.78287	4.39227	4.76719	2.5715	5.74956	6.45043	4.18802	5.07268	6.03394	4.65798	6.4384	7.58394	6.81821	5.96683	5.92993	6.01308	7.78287	7.78287	7.6873	5.04113	4.79565	4.73837	6.56496	6.64869	6.46216	|||	305	53	0-1-1-1	3	1	1
_81_M108T1192	M108T1192		3	0	0	0	1	0	2	0	0	108.019	108.018	108.019	19.8591	19.8527	19.8652	5.34502	1.91856	2.37408	1.06952	3.5645	3.97408	2.3441	2.08545	3.34302	2.43788	4.32581	5.13507	4.16923	3.45277	3.5672	3.67065	5.12984	5.34502	5.2855	2.54838	2.26512	2.62165	3.96386	4.19806	3.92273	|||	305	53	0-1-1-1	3	1	1
_415_M115T286	M115T286	//$$$|| 2-Ketoisovalerate; Arabidop_KNApSAck; M-H = 115.0401 // Methoxyindolecarboxaldehyde; Arabidop_roots; M-H = 115.0427 //	3	0	0	0	0	0	0	3	0	115.041	115.041	115.041	4.7735	4.7719	4.77385	5.33507	4.13082	3.35161	4.15789	2.78876	2.32044	2.91458	4.52519	3.71918	4.02785	3.36303	1.93433	2.8501	3.7329	3.99187	4.28167	2.75991	2.11662	2.85137	4.74027	5.33507	5.2814	3.26482	3.53957	3.83901	|||	64	2	0-0-0-0	1	1	1
_897_M116T229	M116T229	//$$$|| Phenylacetonitrile; Arabidop_KNApSAck; M-H = 116.0506 // Indole; Brassica hirta_KanapSAck; M-H = 116.05 //	13	2	0	3	1	1	2	3	1	116.051	116.05	116.053	3.82034	3.79683	3.86289	6.66043	6.66043	6.49013	5.36935	5.84951	5.79862	5.46826	6.45783	5.55614	5.83676	5.86244	4.95314	5.4523	6.36539	6.1854	5.68039	5.55837	5.30519	4.2116	5.69441	5.7219	5.74166	4.74007	5.21615	5.08322	|||	35	11	3-2-3-2	3	4	3
_620_M117T323	M117T323		5	0	1	0	3	0	1	0	0	117.036	117.035	117.036	5.381	5.3707	5.39704	6.96432	3.33084	2.00182	1.94286	6.03574	4.40368	3.76578	4.17758	3.73042	2.60468	6.96432	6.24405	4.94105	2.36723	3.05951	2.68914	4.76873	5.00184	5.75253	1.95291	1.214	1.49585	3.80196	3.36784	2.74905	|||	90	6	3-3-3-3	4	4	4
_464_M117T1192	M117T1192		4	0	1	0	1	0	2	0	0	117.036	117.035	117.036	19.859	19.8492	19.8668	5.85477	1.70017	1.15043	0.563106	3.96023	4.0943	1.95617	1.59398	1.52324	2.18621	4.46532	5.85477	4.88479	1.62939	2.19422	2.0991	5.65931	5.66526	5.17812	0.94335	1.07774	1.5462	4.75209	4.34498	4.44674	|||	305	53	0-0-1-1	2	1	1
_263_M119T1191	M119T1191	//$$$|| 4-Methylbenzaldehyde; Arabidop_roots; M-H = 119.0502 // Benzeneacetaldehyde; Brassica hirta_KanapSAck; M-H = 119.0497 // 4-Hydroxystyrene; phenylpropp; M-H = 119.050224 //	20	1	2	2	3	3	3	1	3	119.051	119.05	119.052	19.8538	19.2199	19.88	8.46443	5.12202	5.88364	3.59325	6.35079	6.93801	4.41278	5.6209	7.1447	6.08388	7.05408	8.14552	7.42339	7.15725	7.24407	7.24659	8.40479	8.40479	8.46443	5.78068	5.90566	5.5127	7.24043	7.11232	6.9327	|||	305	53	1-1-1-1	1	1	1
_819_M119T328	M119T328	//$$$|| 4-Methylbenzaldehyde; Arabidop_roots; M-H = 119.0502 // Benzeneacetaldehyde; Brassica hirta_KanapSAck; M-H = 119.0497 // 4-Hydroxystyrene; phenylpropp; M-H = 119.050224 //	21	2	3	2	3	3	3	2	3	119.051	119.05	119.052	5.45948	5.40791	5.46999	8.0111	5.78292	6.05975	6.0328	6.81053	7.44468	7.45411	6.0563	6.5842	6.91103	7.01626	7.46833	7.70797	6.94789	7.07875	7.0361	7.89043	7.39927	8.0111	6.89458	6.29052	5.19116	7.81958	7.09851	6.01413	|||	94	3	2-0-2-2	3	3	3
_1116_M119T222	M119T222	//$$$|| 4-Methylbenzaldehyde; Arabidop_roots; M-H = 119.0502 // Benzeneacetaldehyde; Brassica hirta_KanapSAck; M-H = 119.0497 // 4-Hydroxystyrene; phenylpropp; M-H = 119.050224 //	18	1	3	3	3	3	1	1	2	119.051	119.05	119.052	3.70505	3.62431	3.73289	8.8866	4.51622	5.16254	4.36373	4.87327	5.61582	5.41261	7.43113	5.88193	6.11023	8.8866	6.90855	6.8732	5.76627	5.25328	5.03705	6.39164	5.8193	5.25169	5.41968	5.3841	4.14856	5.5093	5.19655	4.75329	|||	30	3	1-1-1-1	2	2	2
_697_M119T772	M119T772	//$$$|| 4-Methylbenzaldehyde; Arabidop_roots; M-H = 119.0502 // Benzeneacetaldehyde; Brassica hirta_KanapSAck; M-H = 119.0497 // 4-Hydroxystyrene; phenylpropp; M-H = 119.050224 //	3	0	0	0	0	0	0	0	3	119.052	119.051	119.052	12.8588	12.8519	12.8678	5.07085	0.563106	1.4874	0.488577	2.36837	2.5317	2.89291	0.937546	1.0763	0.890337	2.56741	3.01921	2.922	0.488603	0.968887	1.25009	2.89692	2.50606	2.65264	2.15155	1.27426	1.95291	4.38835	4.79677	5.07085	|||	226	6	2-3-3-3	3	4	4
_456_M120T1192	M120T1192		3	0	0	0	0	0	3	0	0	120.054	120.054	120.055	19.8591	19.8485	19.8652	6.15337	2.79083	3.63782	1.93793	3.98932	4.72246	2.1298	3.92582	4.6496	3.54161	4.72969	6.11035	4.99713	4.43334	4.62414	4.87922	5.91247	5.91669	6.15337	3.89389	3.64207	3.79239	4.68189	4.74129	4.50545	|||	305	53	1-1-1-1	1	1	1
_737_M120T327	M120T327		3	0	2	0	0	0	1	0	0	120.055	120.055	120.056	5.44628	5.42008	5.44719	5.64543	3.3572	4.09073	4.18772	4.01134	4.62004	4.91878	4.00242	4.15684	4.30251	4.79563	5.14291	5.33436	4.34632	4.52999	4.89656	5.36625	5.459	5.64543	4.34492	3.68665	2.38649	5.40836	4.57202	3.27258	|||	94	3	0-0-0-0	1	1	1
_511_M125T1190	M125T1190		5	0	0	0	1	2	2	0	0	125.026	125.025	125.027	19.8392	19.8302	19.8836	5.56049	3.85765	4.05234	2.37415	2.97165	3.44885	1.9216	4.19559	5.32371	4.37901	3.79673	4.70981	3.88299	5.32472	5.08976	5.56049	4.66238	5.072	4.7385	4.19126	4.19126	4.24648	3.35329	3.86139	3.56781	|||	305	53	10-11-10-10	12	4	3
_417_M127T302	M127T302		3	0	0	0	1	0	2	0	0	127.041	127.04	127.041	5.04036	5.02536	5.06696	5.69696	4.36978	4.00556	3.56028	4.45692	4.24623	3.9838	4.87798	4.67621	4.61365	5.18762	5.34661	5.24512	4.40522	3.88392	4.09564	5.32118	5.45507	5.69696	1.76664	2.44759	1.77845	2.54357	2.88083	2.88083	|||	77	5	3-3-2-3	4	4	4
_392_M132T376	M132T376		2	0	0	0	0	0	2	0	0	132.022	132.022	132.023	6.27428	6.2664	6.28216	5.56858	1.89703	1.07732	1.35133	4.87377	3.32465	3.13209	1.38184	1.80737	1.50306	5.33239	5.56858	4.91366	1.94841	1.58342	2.0084	4.63433	4.80198	4.85672	1.45914	1.13712	1.1894	3.5635	2.75039	3.34768	|||	113	9	0-0-0-0	1	2	2
_981_M134T274	M134T274	//$$$|| L-Alanine; Arabidop_KNApSAck; M+FA = 134.0453785 // beta-Alanine; Arabidop_KNApSAck; M+FA = 134.0453785 // Alanine; Arabidop_roots; M+FA = 134.0454 // Alanine ; Arabidop_roots; M+FA = 134.0454 // Alanine; B. rapa_litra; M+FA = 134.0453 //	4	0	0	0	2	0	1	0	1	134.039	134.036	134.041	4.56044	4.54261	4.58451	6.8732	1.99796	2.47751	3.17666	4.0943	3.99512	4.55237	5.04171	3.92993	3.66989	6.8732	5.54514	5.23518	4.24894	4.02473	2.94673	5.77221	5.41881	4.25845	3.32906	3.50509	2.65971	4.14892	5.15153	4.47532	|||	57	3	0-1-0-0	1	1	1
_180_M135T334	M135T334	//$$$|| Methylbenzoate; Arabidop_KNApSAck; M-H = 135.0452 // Acetoxybenzene; B. rapa_litra; M-H = 135.0446 // "3,4-Dihydroxystyrene"; phenylpropp; M-H = 135.045124 // Hydroxyacetophenone; wheat_litra; M-H = 135.045124 // Methylbenzoate; wheat_litra; M-H = 135.045124 //	11	0	2	1	3	0	3	0	2	135.046	135.045	135.048	5.56942	5.50447	5.69331	7.03017	4.17272	3.7025	3.90208	6.11736	5.52176	5.77796	4.48163	4.72499	4.86698	5.85965	6.40504	6.88252	4.7292	4.67981	4.89412	7.03017	6.81944	6.90578	2.93218	3.16888	3.37065	4.95349	5.34527	5.03031	|||	96	7	3-3-3-3	4	4	4
_859_M135T726	M135T726	//$$$|| Methylbenzoate; Arabidop_KNApSAck; M-H = 135.0452 // Acetoxybenzene; B. rapa_litra; M-H = 135.0446 // "3,4-Dihydroxystyrene"; phenylpropp; M-H = 135.045124 // Hydroxyacetophenone; wheat_litra; M-H = 135.045124 // Methylbenzoate; wheat_litra; M-H = 135.045124 //	6	0	2	0	3	0	1	0	0	135.047	135.045	135.047	12.092	12.0804	12.4085	5.57377	1.68671	1.64079	2.2572	5.35029	5.33748	5.57377	2.08364	2.00204	1.92002	5.4523	4.79536	4.937	0.90692	0.969713	1.78301	4.984	4.76675	4.48548	1.82346	2.07758	1.6062	5.09487	4.95435	4.84878	|||	215	8	0-0-7-7	8	8	2
_879_M135T216	M135T216	//$$$|| Methylbenzoate; Arabidop_KNApSAck; M-H = 135.0452 // Acetoxybenzene; B. rapa_litra; M-H = 135.0446 // "3,4-Dihydroxystyrene"; phenylpropp; M-H = 135.045124 // Hydroxyacetophenone; wheat_litra; M-H = 135.045124 // Methylbenzoate; wheat_litra; M-H = 135.045124 //	15	0	1	1	3	0	3	1	3	135.047	135.045	135.048	3.59807	3.096	3.6422	8.08408	3.89052	3.55326	4.14334	5.6087	5.25403	5.889	5.53503	4.87798	4.56532	8.08408	6.78167	6.78167	4.7123	4.35349	3.90971	6.82632	6.10048	5.63296	4.97099	4.50971	4.86365	7.07375	6.7545	6.64088	|||	25	2	0-0-0-0	1	1	1
_756_M135T1022	M135T1022	//$$$|| Methylbenzoate; Arabidop_KNApSAck; M-H = 135.0452 // Acetoxybenzene; B. rapa_litra; M-H = 135.0446 // "3,4-Dihydroxystyrene"; phenylpropp; M-H = 135.045124 // Hydroxyacetophenone; wheat_litra; M-H = 135.045124 // Methylbenzoate; wheat_litra; M-H = 135.045124 //	5	0	0	0	2	0	2	0	1	135.047	135.046	135.048	17.0341	17.016	17.0405	5.59882	1.60928	2.65592	2.2883	3.77681	4.02559	3.33319	4.00196	4.09138	3.48238	5.00522	5.30507	4.72923	4.10804	4.29086	4.89082	5.44252	5.59882	5.56871	3.1278	3.6036	3.28828	4.14654	4.63694	4.44768	|||	279	5	3-2-2-2	4	3	3
_986_M135T824	M135T824	//$$$|| Methylbenzoate; Arabidop_KNApSAck; M-H = 135.0452 // Acetoxybenzene; B. rapa_litra; M-H = 135.0446 // "3,4-Dihydroxystyrene"; phenylpropp; M-H = 135.045124 // Hydroxyacetophenone; wheat_litra; M-H = 135.045124 // Methylbenzoate; wheat_litra; M-H = 135.045124 //	6	0	1	0	2	0	2	0	1	135.047	135.046	135.048	13.7253	13.7116	13.7336	6.82884	1.84497	2.12806	1.61976	4.65621	4.48709	4.62091	1.74414	2.21966	2.63938	5.20947	5.61577	5.77568	2.15121	2.8743	3.4714	6.45608	6.66624	6.82884	2.078	2.32477	2.4584	4.1269	4.04671	4.40062	|||	240	20	6-7-5-6	7	6	6
_657_M135T291	M135T291	//$$$|| Methylbenzoate; Arabidop_KNApSAck; M-H = 135.0452 // Acetoxybenzene; B. rapa_litra; M-H = 135.0446 // "3,4-Dihydroxystyrene"; phenylpropp; M-H = 135.045124 // Hydroxyacetophenone; wheat_litra; M-H = 135.045124 // Methylbenzoate; wheat_litra; M-H = 135.045124 //	12	0	3	0	2	0	3	0	3	135.046	135.046	135.048	4.84675	4.36348	4.85289	7.64606	3.82179	3.81732	3.86305	6.93465	6.65678	6.93465	4.36884	3.98112	3.73833	7.64606	7.23906	7.09598	3.85095	3.75835	3.75901	7.1025	6.88053	6.69405	3.05005	3.19063	3.68116	6.9788	6.58983	6.34031	|||	67	6	3-3-3-3	4	4	4
_1195_M135T400	M135T400	//$$$|| Methylbenzoate; Arabidop_KNApSAck; M-H = 135.0452 // Acetoxybenzene; B. rapa_litra; M-H = 135.0446 // "3,4-Dihydroxystyrene"; phenylpropp; M-H = 135.045124 // Hydroxyacetophenone; wheat_litra; M-H = 135.045124 // Methylbenzoate; wheat_litra; M-H = 135.045124 //	2	0	0	0	2	0	0	0	0	135.047	135.046	135.048	6.67125	6.54885	6.79364	4.9363	1.8559	2.19056	2.11918	2.43585	2.54719	3.27553	2.12891	2.34932	2.33136	4.42395	4.9363	2.27082	1.44548	2.48316	1.36629	3.65141	2.84188	2.79475	1.92151	2.44041	1.79177	2.65341	2.86988	1.73245	|||	123	7	3-2-2-3	4	4	3
_682_M136T340	M136T340		5	0	0	0	1	0	3	0	1	136.054	136.054	136.055	5.65858	5.63061	5.6639	5.78463	3.3632	3.13938	3.78624	5.33178	4.62091	5.78463	3.83999	3.74658	3.33925	5.47987	4.78501	5.43667	3.1669	3.16643	3.51797	5.21799	5.35335	5.44252	2.96661	2.46145	1.56825	4.59567	4.28132	3.86139	|||	97	6	4-3-3-3	5	4	4
_1235_M137T309	M137T309		9	0	3	0	1	0	2	0	3	137.062	137.061	137.063	5.14222	5.11462	5.15192	6.50373	2.95762	3.459	3.68472	4.97437	4.95311	4.88925	3.52226	3.89241	3.99851	5.67579	4.94679	4.97846	3.91005	3.43129	3.22089	4.5097	4.88712	4.984	3.80759	3.5255	3.16888	6.50373	6.07812	5.68626	|||	81	2	1-1-1-1	2	2	1
_1034_M142T231	M142T231		10	3	2	0	3	1	0	1	0	142.068	142.065	142.069	3.84518	3.81768	3.87566	5.61052	5.61052	5.26798	5.14365	5.47075	5.32092	4.17966	5.50448	4.92393	5.3035	4.93012	4.6882	5.05718	4.83331	5.03981	4.79657	5.0179	4.83804	4.42565	4.3893	4.87372	4.87739	4.1795	4.74007	4.38835	|||	36	3	1-1-2-2	3	3	2
_598_M143T1191	M143T1191		6	0	1	0	2	0	3	0	0	143.051	143.05	143.052	19.8466	19.8302	19.8652	6.5057	1.73141	1.54504	1.03439	4.50559	4.73218	2.5251	1.70678	3.21835	2.72241	5.06767	6.28166	5.44674	3.00262	2.87695	2.36723	6.35348	6.46552	6.5057	1.90919	2.05243	2.33439	5.09918	5.07589	4.69754	|||	305	53	0-0-0-0	4	2	1
_694_M145T1191	M145T1191	//$$$|| Coumarin; phenylpropp; M-H = 145.029524 // Coumarin; wheat_litra; M-H = 145.029 //	7	0	0	0	3	0	3	0	1	145.031	145.029	145.032	19.8447	19.8343	19.8652	6.31745	2.52574	3.56028	1.41986	4.69991	4.92067	2.96366	2.86882	4.30674	3.62381	5.19414	5.81381	5.20074	4.08589	4.56312	4.85945	6.15687	6.31745	6.28986	3.32717	3.37198	3.33869	5.07085	5.41247	5.0306	|||	305	53	0-1-1-1	3	1	1
_765_M145T323	M145T323	//$$$|| Coumarin; phenylpropp; M-H = 145.029524 // Coumarin; wheat_litra; M-H = 145.029 //	19	2	2	3	3	3	3	0	0	145.03	145.03	145.032	5.3812	5.3665	6.00297	8.17874	7.28687	5.16669	4.35091	7.45411	5.1865	4.38457	7.96517	7.75976	6.41062	8.17874	7.64606	6.45536	5.54645	6.52842	6.78694	5.85152	6.51285	6.74906	4.62704	4.01703	3.77888	4.66935	4.29827	4.02725	|||	90	6	0-0-0-0	1	1	1
_488_M146T322	M146T322		7	1	1	2	1	1	1	0	0	146.035	146.033	146.037	5.37447	5.36775	5.39704	5.92267	5.16254	2.95762	2.76064	4.88393	3.46457	2.53818	5.8778	5.58086	4.33056	5.92267	5.47987	4.07437	3.85754	4.10929	4.41404	3.39158	4.45367	4.89135	2.59808	2.32304	2.46145	2.70075	2.82477	1.85629	|||	90	6	0-0-0-0	1	1	1
_957_M147T129	M147T129	//$$$|| trans-Cinnamic acid; Arabidop_KNApSAck; M-H = 147.0452 // Cycloserine; Arabidop_roots; M+FA = 147.0406 // trans-cinnamic acid; Arabidop_roots; M-H = 147.0451 // "3-Mercapto-1-propanol; <i>S</i>-Me, <i>O</i>-Ac,"; Melon_DNP; M-H = 147.0485 // "3-(Methylthio)propanoic acid; Et ester,"; Melon_DNP; M-H = 147.0485 // trans-Cinnamate; phenylpropp; M-H = 147.045124 // 4-Hydroxycinnamyl aldehyde;…	13	2	0	3	1	2	0	3	0	147.046	147.045	147.048	2.15533	2.10787	2.25111	7.2374	7.2374	5.43774	5.96741	5.1435	4.124	4.2443	6.71141	5.03634	6.31469	5.01387	3.84164	3.94793	5.24793	4.9373	4.73866	3.56319	3.17894	2.98797	5.06181	5.60981	6.39869	3.84226	4.06361	4.3574	|||	1	1	0-0-0-0	1	1	1
_265_M151T1191	M151T1191		24	3	2	3	3	3	3	3	3	151.004	151.002	151.005	19.8533	19.8297	19.9622	9.47145	7.5904	8.084	5.11817	7.58574	7.64888	5.34574	8.30867	9.47145	8.62677	8.14552	9.08107	8.14889	9.35013	9.43063	9.46543	9.12622	9.25542	9.31301	8.29994	8.29771	8.09781	8.11955	8.14823	7.8562	|||	305	53	5-5-4-4	6	8	6
_566_M151T1022	M151T1022		8	0	0	2	0	3	1	2	0	151.005	151.003	151.006	17.0276	17.0106	17.0554	6.89901	4.66786	5.07899	3.74868	3.37721	3.51269	2.69025	5.82433	6.53013	5.33899	4.78847	5.25061	4.25695	6.38638	6.71113	6.89901	4.75254	5.55837	5.67428	5.0116	5.49486	5.30307	4.04314	4.21017	4.21568	|||	279	5	1-1-1-1	2	2	2
_399_M151T771	M151T771		4	0	1	0	0	0	0	0	3	151.005	151.004	151.005	12.8553	12.8424	12.8678	6.80708	2.04211	2.62122	2.21756	4.28049	4.34443	4.48709	1.80737	2.22117	2.34932	4.29997	3.95261	4.49797	1.54696	2.55672	2.16367	3.85496	4.16099	4.52118	3.71343	3.90759	4.37597	6.3158	6.44945	6.80708	|||	226	6	2-1-2-2	1	2	3
_761_M151T923	M151T923		8	0	0	0	0	0	2	0	3	151.004	151.004	151.005	15.3802	15.215	15.5287	7.09851	1.74822	2.35956	2.62122	3.9838	4.84711	4.22051	2.00204	2.08545	2.22117	4.67099	4.78238	4.69804	2.31358	2.24055	2.79461	4.57798	5.44252	5.91669	3.60869	3.4162	4.44645	6.49186	6.46216	7.09851	|||	260	1	0-0-0-0	1	1	1
_1044_M151T619	M151T619		13	0	3	0	2	0	2	1	2	151.005	151.004	151.006	10.316	9.75125	10.666	6.43064	0.705335	1.39575	1.51164	4.86545	5.66423	5.6106	1.1542	1.49221	1.19598	5.79718	5.63911	6.13629	0.951263	0.937881	1.41882	6.30441	6.43064	6.43064	1.956	1.26103	4.29121	5.68599	5.87273	6.02997	|||	187	27	1-2-4-2	9	5	4
_408_M151T1153	M151T1153		6	0	0	1	0	2	2	0	1	151.005	151.004	151.006	19.2211	19.2162	19.2276	6.03489	3.2102	3.87104	2.71156	3.47856	4.40582	2.70185	4.44218	5.56354	3.95693	4.79601	5.92159	4.45915	5.24718	5.44638	5.46818	5.48723	5.76961	6.03489	4.21273	4.37597	4.64154	4.55162	4.75813	4.92872	|||	301	3	1-1-2-2	3	3	2
_248_M152T1191	M152T1191		17	1	1	3	3	3	3	1	2	152.008	152.007	152.009	19.8548	19.8203	19.88	6.96325	5.2757	5.54759	2.82553	4.83656	5.02375	3.41257	5.73617	6.90493	5.91774	5.63387	6.65988	5.67398	6.84681	6.96325	6.92697	6.54809	6.78023	6.95778	5.8012	5.89309	5.61956	5.58703	5.41729	5.23959	|||	305	53	14-15-13-14	15	15	13
_444_M153T231	M153T231	//$$$|| "3,4-dihydroxybenzoic acid"; Arabidop_roots; M-H = 153.0193 //	6	0	2	0	3	0	1	0	0	153.022	153.019	153.022	3.85065	3.79922	3.85718	5.45183	4.54688	3.86546	3.74616	5.00537	4.96935	4.45692	4.48201	4.2788	4.23507	5.04596	5.45183	5.18445	4.38139	3.95804	4.0319	5.025	4.96898	4.94923	3.15151	3.66982	2.63759	4.22504	4.67588	4.02235	|||	37	1	0-0-0-0	1	1	1
_112_M153T307	M153T307	//$$$|| "3,4-dihydroxybenzoic acid"; Arabidop_roots; M-H = 153.0193 //	3	1	0	2	0	0	0	0	0	153.021	153.02	153.022	5.12222	5.10344	5.13905	5.37514	4.88813	4.50575	3.9177	4.54121	4.01057	3.50099	5.37514	5.03384	5.24428	4.99178	4.82879	4.93407	4.25714	4.10804	4.37162	4.17141	4.17616	4.35311	1.5462	1.62726	2.47576	1.49818	1.82884	2.80868	|||	80	6	2-2-2-2	3	3	3
_403_M153T957	M153T957		5	2	0	0	0	3	0	0	0	153.092	153.091	153.093	15.9446	15.9262	15.9553	6.81003	5.144	4.72384	4.82324	2.72049	2.93858	3.06008	6.02386	6.26233	5.68657	3.80127	4.14876	2.98235	6.53086	6.56295	6.81003	4.18538	4.15154	4.35953	4.46042	4.39697	4.45026	2.60938	2.6593	2.6599	|||	267	2	0-0-0-0	1	1	1
_802_M153T663	M153T663		7	0	2	0	2	0	2	0	1	153.093	153.091	153.094	11.0559	11.0469	11.057	5.61114	4.62662	4.13393	4.5367	4.82894	4.56682	4.91894	4.91523	5.02162	4.85758	5.37376	5.23218	5.46357	5.02668	4.99382	5.45412	5.51381	5.61114	5.55788	4.67924	4.40231	4.80511	5.04565	4.81132	5.15153	|||	202	7	2-3-3-3	4	4	3
_108_M153T614	M153T614		11	0	2	1	2	3	1	1	1	153.093	153.092	153.094	10.2281	10.2146	10.237	5.5476	5.28574	5.16984	4.98352	4.87534	4.80244	4.63685	5.52693	5.21337	5.13743	5.34661	4.81	4.79563	5.51178	5.41253	5.5476	5.09671	4.984	5.21812	4.82135	4.71424	4.7094	4.37161	4.36299	4.52696	|||	186	6	2-2-3-3	4	4	3
_798_M157T1193	M157T1193		2	0	0	0	0	0	2	0	0	157.067	157.066	157.068	19.8752	19.8652	19.8851	5.19107	1.6937	0.938652	1.17549	2.56196	3.84755	2.21283	1.74285	1.96507	1.38629	3.64198	4.93012	4.32828	2.34906	1.66003	2.29214	5.19107	5.02515	4.97008	1.74583	1.76664	1.31029	4.24625	3.99598	4.08966	|||	305	53	0-0-1-1	2	1	1
_941_M159T230	M159T230	//$$$|| Tryptamine; Arabidop_KNApSAck; M-H = 159.0928 // Tryptamine; Cucumis_KNApSAcK; M-H = 159.0927724 // Tryptamine; Hordeum_KnapSack; M-H = 159.0927724 // Tryptamine; Potato_KNApSAcK; M-H = 159.0927724 // Tryptamine---C10H12N2; KNApSAck_tobacco; M-H = 159.0927724 // Anatabine---C10H12N2; KNApSAck_tobacco; M-H = 159.0927724 // Tryptamine---C10H12N2; KNApSAck_tomato; M-H = 159.0927724 //	8	3	0	2	0	1	0	2	0	159.094	159.093	159.094	3.82575	3.81254	3.86155	6.49546	6.49546	6.06244	5.75635	4.98726	4.67722	4.66853	6.13616	5.93571	6.0246	4.99713	4.23852	4.52757	6.12974	5.90471	5.52271	4.53567	4.26386	3.54539	5.02281	5.76432	5.69556	3.83901	4.11186	3.93181	|||	35	11	4-3-4-4	5	5	4
_559_M160T377	M160T377		7	0	1	0	2	0	3	0	1	160.018	160.017	160.018	6.28216	6.27586	6.298	6.91383	2.96958	1.79964	2.34089	6.05377	5.01068	4.5802	3.31754	3.478	3.4505	6.67598	6.91383	6.27308	2.59116	3.1669	2.9197	6.14615	6.26595	6.20794	2.4584	1.77845	1.76664	4.93575	4.50545	4.9182	|||	113	9	0-0-0-0	1	2	2
_999_M161T793	M161T793	//$$$|| 5-(Methylthio)-2-oxo-pentanoic acid; Arabidop_KNApSAck; M-H = 161.0278 //	6	1	1	0	0	1	2	0	1	161.025	161.024	161.026	13.2157	13.1951	13.6917	5.68593	2.82553	4.27614	3.3952	4.88959	4.68302	4.87534	3.11406	3.15376	3.34302	5.4705	4.84467	5.00522	3.36431	5.33105	3.96053	4.7748	4.94782	5.17498	2.44163	2.76082	2.92952	5.68593	5.04419	5.08467	|||	231	8	1-1-1-6	7	1	1
_738_M161T243	M161T243	//$$$|| 5-(Methylthio)-2-oxo-pentanoic acid; Arabidop_KNApSAck; M-H = 161.0278 //	8	0	1	1	3	0	1	0	1	161.025	161.024	161.027	4.05426	4.00996	4.40847	6.11566	4.27713	3.75997	3.87522	5.07815	4.51596	5.46854	4.60532	4.84842	4.45947	6.11566	5.80349	5.08656	4.1491	3.96609	4.24535	5.02173	4.95686	4.99398	3.88915	3.54163	4.01703	4.75813	4.56682	4.67105	|||	45	3	1-1-1-1	2	2	2
_121_M161T1107	M161T1107	//$$$|| 5-(Methylthio)-2-oxo-pentanoic acid; Arabidop_KNApSAck; M-H = 161.0278 //	8	0	0	2	1	2	3	0	0	161.025	161.025	161.026	18.4562	18.4193	18.4676	6.81453	4.85184	4.96587	4.56049	4.04654	4.04397	4.26331	5.56858	5.84674	5.72596	4.74913	4.89876	5.00962	6.80818	6.79115	6.81453	5.61949	5.96212	5.97365	4.22032	3.67915	4.98786	3.95219	3.31882	4.24826	|||	296	25	10-7-8-9	10	10	8
_179_M161T653	M161T653	//$$$|| 5-(Methylthio)-2-oxo-pentanoic acid; Arabidop_KNApSAck; M-H = 161.0278 //	2	0	0	0	0	0	2	0	0	161.027	161.025	161.029	10.8806	10.7375	11.0237	4.79744	2.68841	2.22321	3.47779	2.96366	2.76578	3.52781	2.83558	2.37825	3.03637	3.6108	3.66496	3.58618	3.20855	2.50895	2.57264	4.79744	4.63433	3.44277	3.82233	3.95679	3.82233	3.38697	3.50306	3.30785	|||	198	5	3-2-2-2	4	3	3
_413_M161T725	M161T725	//$$$|| 5-(Methylthio)-2-oxo-pentanoic acid; Arabidop_KNApSAck; M-H = 161.0278 //	10	0	2	0	3	0	2	0	2	161.026	161.025	161.027	12.0861	12.0648	12.4634	5.92159	2.56456	2.75326	3.47344	5.59036	5.6444	5.74845	2.93174	3.33925	2.95981	5.92159	5.67579	5.89672	3.4714	3.4714	3.1669	5.63296	5.40007	5.32118	2.76973	2.62165	2.76973	5.53463	5.21759	5.2083	|||	215	8	0-0-3-3	4	4	2
_211_M161T299	M161T299	//$$$|| 2-Ketoisovalerate; Arabidop_KNApSAck; M+FA = 161.0450441 // 5-(Methylthio)-2-oxo-pentanoic acid; Arabidop_KNApSAck; M-H = 161.0278 // "1,6-Anhydroglucose"; Arabidop_KNApSAck; M-H = 161.0455 // Methoxyindolecarboxaldehyde; Arabidop_roots; M+FA = 161.0477 // Methylcinnamate; wheat_litra; M-H = 161.060724 //	8	0	1	0	3	0	3	0	0	161.026	161.025	161.061	4.98663	4.95577	5.36255	5.61402	2.96465	3.04154	3.40167	4.22344	4.08946	5.33178	3.73042	4.00242	4.18859	4.94319	5.06305	5.32101	4.43795	4.45367	4.6686	5.61402	5.54389	4.85108	3.65308	3.61968	3.45233	5.13893	4.91242	4.68916	|||	74	2	1-1-1-1	2	2	1
_608_M161T347	M161T347	//$$$|| 2-Ketoisovalerate; Arabidop_KNApSAck; M+FA = 161.0450441 // "1,6-Anhydroglucose"; Arabidop_KNApSAck; M-H = 161.0455 // Methoxyindolecarboxaldehyde; Arabidop_roots; M+FA = 161.0477 //	2	0	0	0	0	0	0	2	0	161.046	161.045	161.046	5.77795	5.76631	5.78958	5.69364	4.66028	4.44555	5.18001	2.20106	2.66552	2.84612	4.83449	4.61328	4.89403	2.20081	2.73726	2.95377	4.23249	3.9165	4.32287	3.2302	3.00907	2.66495	4.81525	5.51549	5.69364	3.20598	3.33205	3.63439	|||	99	7	3-3-3-3	4	4	4
_931_M161T190	M161T190	//$$$|| 2-Ketoisovalerate; Arabidop_KNApSAck; M+FA = 161.0450441 // "1,6-Anhydroglucose"; Arabidop_KNApSAck; M-H = 161.0455 // Methoxyindolecarboxaldehyde; Arabidop_roots; M+FA = 161.0477 //	9	1	0	3	0	2	0	3	0	161.047	161.045	161.047	3.15978	3.12445	3.17283	7.28314	4.54806	4.1926	5.03694	3.12194	2.62133	3.10369	5.3616	4.43272	5.66826	3.33491	2.82371	2.49442	5.63622	5.42273	5.28728	2.24079	2.17574	2.97883	7.28314	6.22387	6.26278	3.26449	2.81569	2.5234	|||	14	2	0-0-0-0	1	1	1
_763_M161T1192	M161T1192	//$$$|| Methylcinnamate; wheat_litra; M-H = 161.060724 //	5	0	0	0	1	0	3	0	1	161.062	161.061	161.064	19.8652	19.8485	19.8742	5.85152	1.99321	2.23502	1.42387	4.40368	4.8019	2.97165	1.5742	2.7302	1.38184	4.94679	5.18015	5.04877	2.9197	2.85121	3.59919	5.6488	5.85152	5.83859	2.2627	2.078	2.16495	4.91211	4.42028	4.87043	|||	305	53	0-0-0-1	27	2	1
_753_M163T327	M163T327	//$$$|| p-Coumaric acid; Arabidop_KNApSAck; M-H = 163.0401 // Phenylpyruvic acid; Arabidop_KNApSAck; M-H = 163.0401 // Caffeic aldehyde; Arabidop_KNApSAck; M-H = 163.0401 // o-coumaric acid; Arabidop_roots; M-H = 163.04 // p-coumaric acid; Arabidop_roots; M-H = 163.04 // p-Cumaric acid; B. rapa_litra; M-H = 163.0395 // p-Coumaric acid; Cucumis_KNApSAcK; M-H = 163.0400681 // 4-Coumarate; phenylpro…	24	3	3	3	3	3	3	3	3	163.041	163.04	163.042	5.45226	5.38929	5.46784	9.22179	7.96841	8.6095	8.72748	6.60028	7.29605	7.26008	7.75976	8.68941	9.00188	7.02792	7.41101	7.67724	9.0517	9.16713	9.22179	7.72868	7.85864	7.98553	8.993	8.35295	7.56175	7.74851	6.89696	5.78541	|||	94	3	1-1-1-1	2	2	2
_766_M163T980	M163T980	//$$$|| p-Coumaric acid; Arabidop_KNApSAck; M-H = 163.0401 // Phenylpyruvic acid; Arabidop_KNApSAck; M-H = 163.0401 // Caffeic aldehyde; Arabidop_KNApSAck; M-H = 163.0401 // o-coumaric acid; Arabidop_roots; M-H = 163.04 // p-coumaric acid; Arabidop_roots; M-H = 163.04 // p-Cumaric acid; B. rapa_litra; M-H = 163.0395 // p-Coumaric acid; Cucumis_KNApSAcK; M-H = 163.0400681 // 4-Coumarate; phenylpro…	2	0	0	0	0	0	2	0	0	163.041	163.04	163.042	16.3281	16.3279	16.3283	4.5377	2.54	2.68841	1.73771	3.43952	3.00652	3.10524	2.66307	2.33448	2.55065	3.07921	4.06947	3.42494	2.19422	2.31575	2.69473	4.13077	4.49394	4.5377	2.66076	2.62676	3.11838	3.24481	2.6619	2.17334	|||	273	10	0-0-0-0	2	2	3
_1011_M163T223	M163T223	//$$$|| p-Coumaric acid; Arabidop_KNApSAck; M-H = 163.0401 // Phenylpyruvic acid; Arabidop_KNApSAck; M-H = 163.0401 // Caffeic aldehyde; Arabidop_KNApSAck; M-H = 163.0401 // o-coumaric acid; Arabidop_roots; M-H = 163.04 // p-coumaric acid; Arabidop_roots; M-H = 163.04 // p-Cumaric acid; B. rapa_litra; M-H = 163.0395 // p-Coumaric acid; Cucumis_KNApSAcK; M-H = 163.0400681 // 4-Coumarate; phenylpro…	19	3	1	3	3	3	2	2	2	163.041	163.04	163.042	3.71223	3.66529	3.73289	9.53031	6.49013	6.83825	6.71861	4.91878	5.67202	5.16144	9.53031	8.08492	8.23819	9.08107	6.54805	6.71801	7.87692	7.61335	6.43938	6.4659	5.92433	5.52956	7.20196	6.94052	6.22387	5.14724	5.70926	4.75813	|||	31	5	0-0-0-0	1	1	1
_907_M164T326	M164T326		16	2	1	3	1	3	2	2	1	164.045	164.043	164.046	5.43676	5.37094	5.46447	7.0033	5.89268	6.19361	6.01477	4.40786	4.96948	5.43122	6.06176	6.04279	6.73406	5.02043	4.71716	5.48173	6.87829	6.52458	7.0033	5.56871	5.68877	5.34691	6.68296	6.03674	4.85673	5.62763	4.82522	3.65049	|||	93	6	1-1-1-1	6	1	1
_1089_M164T223	M164T223		3	0	0	2	1	0	0	0	0	164.045	164.044	164.045	3.72234	3.69759	3.73289	7.12662	4.22775	5.03694	4.62662	2.76578	3.55702	3.39754	7.12662	6.02278	5.87955	6.78167	4.57014	4.68659	5.65589	5.2371	4.6605	4.17336	4.14477	3.5499	5.13412	5.20054	4.29648	3.69627	3.56781	2.73906	|||	32	1	0-0-0-0	1	1	1
_376_M164T130	M164T130	Phenylalanine; Brassica rapa; M-H = 164.0712 || L-Phenylalanine ; Standards_ACDlabs-25-10-2009; M-H = 164.071724 || Phenylalanine (S); Melon_rings; M-H = 164.07 || Phenylalanine; Arabidop_root; M-H = 164.0707 || //$$$|| L-Phenylalanine; Arabidop_KNApSAck; M-H = 164.0717 // Phenylalanine; Arabidop_roots; M-H = 164.0717 // Phenylalanine ; B. rapa_litra; M-H = 164.0712 // L-Phenylalanine; phenylprop…	15	3	2	3	1	2	0	2	0	164.073	164.072	164.074	2.16106	2.12634	2.23276	8.62677	8.57272	7.10178	7.47068	5.80526	4.67599	4.43908	8.62677	7.30111	7.69705	5.28029	4.72306	4.90081	7.0033	6.74979	5.9966	4.30763	4.03119	3.79469	7.37568	7.46747	7.15895	4.68916	4.6944	5.14724	|||	2	1	0-0-0-0	1	1	1
_189_M165T1191	M165T1191	//$$$|| "3,4-Methylenedioxybenzoic acid"; pepper_DNP; M+FA = 165.019334 //	17	1	1	2	3	3	3	2	2	165.02	165.019	165.022	19.856	19.8203	19.8858	6.95685	4.41314	4.79849	2.81641	5.16857	5.55373	3.25114	5.03593	6.06176	4.85321	5.87666	6.71939	5.91007	6.14317	6.02094	6.20387	6.8818	6.95685	6.88017	4.584	4.53728	4.98366	5.86372	5.49315	5.52088	|||	305	53	13-16-30-9	17	17	8
_829_M165T282	M165T282	//$$$|| Caffeyl alcohol; Arabidop_KNApSAck; M-H = 165.0557 // 4-Methylbenzaldehyde; Arabidop_roots; M+FA = 165.0552 // Benzeneacetaldehyde; Brassica hirta_KanapSAck; M+FA = 165.0552 // Paeonol; Brassica hirta_KanapSAck; M-H = 165.0552 // "4-Hydroxybenzoic acid; Et ester,"; Melon_DNP; M-H = 165.0557 // "4-Methoxybenzoic acid; Me ester,"; Melon_DNP; M-H = 165.0557 // Caffeyl alcohol; phenylpropp; M…	9	0	0	2	1	1	1	2	2	165.057	165.055	165.058	4.70036	4.67744	4.84843	6.85005	5.51519	5.08931	5.17683	4.82939	4.36613	4.60446	6.85005	5.53016	5.19907	6.22552	4.79686	4.5052	4.92913	5.00954	4.6389	4.31543	4.48422	4.24872	5.58971	5.94095	5.16924	5.26823	5.2933	4.55507	|||	61	5	3-2-3-3	4	4	3
_454_M165T131	M165T131		6	3	0	2	0	0	0	0	0	165.077	165.076	165.078	2.17844	2.11876	2.21547	5.63339	5.51732	4.53312	4.51622	2.81041	2.17611	1.8997	5.63339	4.56532	4.96154	2.6838	2.54967	2.49589	4.3058	3.85095	3.2345	1.71069	1.99632	1.20882	4.44114	4.59184	4.9262	2.09718	1.72017	2.62885	|||	3	1	0-0-0-0	1	1	1
_783_M167T286	M167T286	//$$$|| Benzoic acid; Arabidop_KNApSAck; M+FA = 167.0344794 // p-Hydroxybenzaldehyde; Arabidop_KNApSAck; M+FA = 167.0344794 // Nicotinamide; Arabidop_KNApSAck; M+FA = 167.0457128 // Erythritol; Arabidop_KNApSAck; M+FA = 167.0556088 // Vanillic acid; Arabidop_KNApSAck; M-H = 167.035 // Homogentisate; Arabidop_KNApSAck; M-H = 167.035 // 4-Hydroxy-3-methoxybenzoic acid; Arabidop_roots; M-H = 167.035…	5	0	0	0	1	0	0	2	2	167.072	167.035	167.073	4.76107	4.73651	5.00908	5.29334	3.12869	2.39689	1.87398	3.0352	2.13619	1.52895	3.75154	1.80192	2.32858	5.23666	2.54932	2.42195	1.87614	2.32215	1.55529	1.56916	2.16242	2.07113	4.27881	5.15639	4.21144	4.4515	5.29334	3.90973	|||	63	3	0-0-0-0	1	1	1
_144_M167T163	M167T163	//$$$|| Benzoic acid; Arabidop_KNApSAck; M+FA = 167.0344794 // p-Hydroxybenzaldehyde; Arabidop_KNApSAck; M+FA = 167.0344794 // Vanillic acid; Arabidop_KNApSAck; M-H = 167.035 // Homogentisate; Arabidop_KNApSAck; M-H = 167.035 // 4-Hydroxy-3-methoxybenzoic acid; Arabidop_roots; M-H = 167.035 // 4-Hydroxybenzaldehyde; Arabidop_roots; M+FA = 167.0345 // Vanillic acid; Arabidop_roots; M-H = 167.035 /…	2	2	0	0	0	0	0	0	0	167.037	167.037	167.037	2.71789	2.70706	2.72871	4.95532	4.76719	4.57243	3.96182	3.32465	2.87539	2.91897	4.61528	4.35631	4.8632	2.89849	2.97551	3.3231	4.9373	4.83296	4.95532	3.47837	3.67656	3.31216	3.98503	3.25754	3.54911	2.82477	2.19726	1.9515	|||	8	1	0-0-0-0	1	1	1
_66_M171T301	M171T301		4	0	0	2	1	0	0	0	0	171.031	171.029	171.034	5.02252	4.96286	5.13082	4.90693	4.68999	4.22417	3.74804	3.8362	3.47856	3.06268	4.90693	4.54435	4.73598	4.6986	4.8605	4.82024	4.12332	3.89573	4.1205	4.59471	4.40601	4.40841	1.41836	1.15515	2.2627	1.75788	2.0193	2.63274	|||	76	7	3-3-3-3	4	4	4
_49_M173T334	M173T334	//$$$|| Shikimic acid; Arabidop_KNApSAck; M-H = 173.0455 // 1-Methoxy-3-indolecarbaldehyde; Arabidop_roots; M-H = 173.0482 // shikimic acid; B. rapa_litra; M-H = 173.045 //	26	3	3	2	3	3	3	3	3	173.047	173.045	173.048	5.56956	5.49622	5.59204	7.79788	6.80337	6.96928	6.92503	6.02378	6.3097	6.17709	6.83125	7.43113	7.73841	6.27261	6.61735	6.94497	7.79758	7.79758	7.79788	7.75233	7.03255	7.40642	5.5382	6.2159	6.51087	5.08467	5.05199	5.69779	|||	96	7	4-1-1-1	5	2	2
_393_M173T400	M173T400	shikimic acid isomer; Brassica rapa; M-H = 173.045 || //$$$|| Shikimic acid; Arabidop_KNApSAck; M-H = 173.0455 // Indole-3-acetaldoxime; Arabidop_KNApSAck; M-H = 173.072 // 1-Methoxy-3-indolecarbaldehyde; Arabidop_roots; M-H = 173.0482 // 1H-Indole-3-acetaldehyde; Oxime; Brassica_DNP; M-H = 173.0715 // Indole-3-acetaldoxime; Brassica pekinensis_KanapSAck; M-H = 173.0715 // shikimic acid; B. rapa_…	15	2	0	3	2	1	0	3	2	173.083	173.046	173.083	6.67125	6.65799	7.0924	7.09239	5.46635	5.57872	5.52087	4.23058	4.43018	4.22344	6.13649	6.16466	4.80782	5.18015	4.77143	4.73422	4.29628	5.91085	5.99591	4.71724	4.78394	4.58225	7.09239	6.86258	6.62965	5.86864	5.54829	5.42198	|||	123	7	4-3-3-4	5	5	4
_579_M173T823	M173T823	//$$$|| Shikimic acid; Arabidop_KNApSAck; M-H = 173.0455 // 1-Methoxy-3-indolecarbaldehyde; Arabidop_roots; M-H = 173.0482 // shikimic acid; B. rapa_litra; M-H = 173.045 //	11	0	3	0	3	1	3	0	1	173.047	173.046	173.048	13.7228	13.7	13.7336	8.1444	2.71816	2.66559	2.78445	5.65179	5.65335	5.61582	3.77117	4.08011	3.9397	6.29964	6.79506	7.0794	4.70375	4.90717	5.42196	7.82067	8.03041	8.1444	1.8688	1.80059	2.50257	4.60167	4.54002	5.24532	|||	240	20	5-5-9-8	5	5	5
_122_M173T1107	M173T1107	//$$$|| Shikimic acid; Arabidop_KNApSAck; M-H = 173.0455 // 1-Methoxy-3-indolecarbaldehyde; Arabidop_roots; M-H = 173.0482 // shikimic acid; B. rapa_litra; M-H = 173.045 //	8	0	2	0	2	0	3	0	1	173.046	173.046	173.048	18.4454	18.4293	18.4583	7.10198	2.05626	2.26908	2.04211	4.70432	4.75044	4.96355	1.86878	3.14491	2.86742	5.41031	5.7119	5.66149	4.0977	4.11099	3.91588	6.95663	6.96496	7.10198	1.39341	1.27223	2.4908	4.21193	3.18697	4.93656	|||	296	25	0-0-0-0	1	1	2
_1088_M173T730	M173T730	//$$$|| Shikimic acid; Arabidop_KNApSAck; M-H = 173.0455 // 1-Methoxy-3-indolecarbaldehyde; Arabidop_roots; M-H = 173.0482 // shikimic acid; B. rapa_litra; M-H = 173.045 //	4	0	1	0	1	0	2	0	0	173.047	173.046	173.049	12.1732	12.167	12.4268	5.68197	1.57208	2.05626	2.63917	5.19337	5.27111	5.00971	2.25205	2.2547	2.06332	4.86393	4.91493	4.48865	1.96525	2.09258	2.05524	5.58035	5.68197	5.30519	1.2599	1.59935	2.32304	4.14033	4.12816	4.95435	|||	216	4	1-1-1-0	1	2	2
_103_M174T334	M174T334	//$$$|| 4-Hydroxy-1H-indole-3-carboxaldehyde; Me ether; Brassica napus_DNP; M-H = 174.0555 // Indole-3-acetic acid; Brassica oleracea_KanapSAck; M-H = 174.0555 // 3-Indolylacetic acid; B. rapa_litra; M-H = 174.0555 // 3-Formyl-4-methoxyindole; B.napus_database; M-H = 174.0555 //	5	0	0	1	1	1	2	0	0	174.049	174.048	174.051	5.56932	5.55098	5.59764	5.21178	4.3424	4.26224	4.29335	3.78811	3.76578	3.94384	4.55804	4.81146	4.91414	4.49973	4.44987	4.72969	5.0294	4.99408	5.21178	4.40601	4.89135	5.08202	3.08223	3.49823	4.00426	2.57903	2.82172	3.38697	|||	96	7	2-1-1-1	3	2	2
_937_M174T1108	M174T1108	1-Methoxyindole-3-carbaldehyde ; Arab-Leaves-Sergey; M-H = 174.0549 || //$$$|| 4-Hydroxy-1H-indole-3-carboxaldehyde; Me ether; Brassica napus_DNP; M-H = 174.0555 // Indole-3-acetic acid; Brassica oleracea_KanapSAck; M-H = 174.0555 // 3-Indolylacetic acid; B. rapa_litra; M-H = 174.0555 // 3-Formyl-4-methoxyindole; B.napus_database; M-H = 174.0555 //	2	0	0	0	0	0	2	0	0	174.05	174.05	174.051	18.463	18.4583	18.4676	4.71133	1.11205	1.27226	1.01864	2.68023	2.37014	2.57654	2.19933	1.76267	0.977488	3.03645	3.64912	3.26851	1.24553	2.12832	2.5415	4.26386	4.57385	4.71133	1.6062	1.40137	0.794582	2.30171	2.4285	2.70075	|||	296	25	14-5-6-6	16	4	5
_745_M174T824	M174T824	//$$$|| Indole-3-acetic acid; Arabidop_KNApSAck; M-H = 174.0561 // 1-Methoxyindole-3-carbaldehyde; Arabidop_KNApSAck; M-H = 174.0561 // 4-Methoxyindole-3-carbaldehyde; Arabidop_KNApSAck; M-H = 174.0561 // Indole 3-carboxylic acid methyl ester; Arabidop_KNApSAck; M-H = 174.0561 // indole 3-carboxylic acid methyl ester; Arabidop_roots; M-H = 174.056 // 1-methoxyindole-3-carbaldehyde; Arabidop_roots…	2	0	0	0	0	0	2	0	0	174.051	174.05	174.051	13.7306	13.7279	13.7332	5.72659	0.645854	0.742541	2.0492	2.41732	1.51985	1.3928	0.85374	0.271129	1.63796	3.44805	4.16595	4.52052	2.13805	1.55529	2.69804	4.83788	5.47672	5.72659	0.794582	0.558957	0.941618	1.82884	1.71026	2.31181	|||	240	20	2-2-2-2	1	2	2
_131_M175T377	M175T377	//$$$|| N-Carbamoyl-L-aspartate; Arabidop_KNApSAck; M-H = 175.036 // 2-Oxo-6-methylthiohexanoic acid; Arabidop_KNApSAck; M-H = 175.0434 //	12	0	2	1	3	3	2	1	0	175.041	175.04	175.042	6.28214	6.27586	6.29843	6.97067	5.90914	4.88773	4.31715	6.21679	5.09806	4.38228	6.36989	6.61273	6.00682	6.88252	6.97067	6.56778	6.00475	5.90328	6.08237	6.36259	6.5057	6.62244	4.79004	4.009	4.6459	5.37399	4.56043	4.89006	|||	113	9	1-1-1-1	2	3	3
_365_M175T286	M175T286	2-Isopropylmalic acid (S); Melon_rings; M-H = 175.06 ||	19	3	0	2	2	2	0	3	2	175.063	175.061	175.064	4.77385	4.64759	4.93553	7.21649	5.90417	5.47872	6.18445	4.40683	4.01134	4.12529	6.43929	6.0563	6.03394	4.78718	4.44857	4.84485	5.44638	6.25072	6.11414	4.24206	4.62753	4.58137	6.76801	6.99553	7.21649	5.23682	5.84248	5.34825	|||	64	2	1-1-1-1	2	2	1
_91_M176T377	M176T377	//$$$|| L-Asparaginate; Arabidop_KNApSAck; M+FA = 176.0433671 //	3	0	0	0	0	0	3	0	0	176.043	176.043	176.045	6.28488	6.28216	6.298	4.97151	3.86952	2.85445	1.3541	4.35981	3.21426	1.52051	4.42724	4.43388	4.02509	4.75389	4.97151	4.35893	3.73918	3.71043	3.91414	4.10217	4.04637	4.64291	2.74958	2.32239	2.64739	3.31024	2.43522	2.34449	|||	113	9	1-1-1-1	2	3	3
_316_M177T1191	M177T1191	//$$$|| Esculetin; Arabidop_roots; M-H = 177.0193 //	18	1	1	2	3	3	3	2	2	177.02	177.018	177.021	19.855	19.2094	19.8817	7.42251	5.22229	5.61052	3.35161	5.33525	5.63241	3.79465	5.91445	7.06854	6.08755	6.11035	7.40626	6.2397	6.95642	7.06406	7.05092	7.24377	7.42251	7.42251	5.77048	5.88388	5.67257	5.82152	5.7818	5.8625	|||	305	53	3-4-3-3	7	9	7
_1153_M177T263	M177T263	//$$$|| L-Asparagine; Arabidop_KNApSAck; M+FA = 177.0511921 // Coniferyl aldehyde; Arabidop_KNApSAck; M-H = 177.0557 // Asparagine; Arabidop_roots; M+FA = 177.0512 // Asparagine; B. rapa_litra; M+FA = 177.0511 // Coniferyl aldehyde; phenylpropp; M-H = 177.055724 // Coniferyl aldehyde; wheat_litra; M-H = 177.055724 //	3	0	0	0	0	0	1	0	2	177.057	177.056	177.058	4.38476	4.37149	4.39723	5.40847	1.59589	0.708088	2.44034	4.26806	3.94384	4.82227	2.53867	1.86139	2.91591	4.55309	4.16923	5.40847	2.09258	0.964431	1.87849	5.01353	4.79572	4.54705	2.19749	1.96363	1.6887	4.94387	4.38666	4.53191	|||	54	5	3-2-1-3	4	4	3
_233_M178T1191	M178T1191		2	0	0	0	0	0	2	0	0	178.024	178.022	178.025	19.8569	19.8485	19.8652	5.26299	3.31014	3.3632	1.06332	3.21816	3.70896	2.13619	3.95693	4.84434	3.40602	4.0449	5.01387	4.1301	4.71473	4.91113	4.92116	5.01997	5.18841	5.26299	3.58734	3.65308	3.53608	3.89819	3.9931	3.17889	|||	305	53	3-4-3-3	7	9	7
_1150_M179T619	M179T619	//$$$|| L-Malic acid; Arabidop_KNApSAck; M+FA = 179.0192233 // Caffeic acid; Arabidop_KNApSAck; M-H = 179.035 // malic acid; Arabidop_roots; M+FA = 179.0192 // Malic acid; B. rapa_litra; M+FA = 179.0192 // Caffeic acid; B. rapa_litra; M-H = 179.0344 // "(Methylthio)acetic acid; Et ester,"; Melon_DNP; M+FA = 179.0384 // "2-(Methylthio)ethanol; Ac,"; Melon_DNP; M+FA = 179.0384 // "3-(Methylthio)pro…	8	0	0	0	2	0	3	0	3	179	178.999	179.035	10.3168	10.3066	10.7537	6.38059	2.37415	2.49422	2.28891	4.92067	5.46747	5.69082	2.34932	2.47727	2.69489	5.89571	5.47139	6.22586	2.71374	2.29214	2.03081	4.62753	6.30881	6.38059	2.30773	2.24613	2.4271	5.87273	5.64594	6.01064	|||	187	27	0-1-1-1	5	1	1
_541_M179T334	M179T334	Caffeic acid ; Standards_ACDlabs-25-10-2009; M-H = 179.035024 || //$$$|| Caffeic acid; Arabidop_KNApSAck; M-H = 179.035 // Caffeic acid; B. rapa_litra; M-H = 179.0344 // "(Methylthio)acetic acid; Et ester,"; Melon_DNP; M+FA = 179.0384 // "2-(Methylthio)ethanol; Ac,"; Melon_DNP; M+FA = 179.0384 // "3-(Methylthio)propanoic acid; Me ester,"; Melon_DNP; M+FA = 179.0384 // Caffeat(caffeic acid); pheny…	24	2	3	2	3	3	3	1	3	179.036	179.034	179.038	5.56657	5.50024	5.72057	7.19939	6.15906	5.90417	6.15906	6.10457	6.2286	6.03574	6.37521	6.64819	6.8739	5.92496	6.35044	6.6594	7.19939	6.54193	7.05881	7.13095	6.6671	6.66624	5.20994	5.6626	5.58971	4.74429	5.24119	5.32392	|||	96	7	1-2-2-2	2	3	3
_157_M179T824	M179T824	//$$$|| Caffeic acid; Arabidop_KNApSAck; M-H = 179.035 // Caffeic acid; B. rapa_litra; M-H = 179.0344 // "(Methylthio)acetic acid; Et ester,"; Melon_DNP; M+FA = 179.0384 // "2-(Methylthio)ethanol; Ac,"; Melon_DNP; M+FA = 179.0384 // "3-(Methylthio)propanoic acid; Me ester,"; Melon_DNP; M+FA = 179.0384 // Caffeat(caffeic acid); phenylpropp; M-H = 179.035024 //	9	0	1	0	3	1	3	0	1	179.036	179.034	179.037	13.7279	13.6934	13.7353	7.67547	3.34337	2.54	2.68841	5.4984	5.46885	5.47776	3.25075	3.40386	3.92586	6.07372	6.35473	6.5571	4.31797	4.32942	4.48285	7.31741	7.67547	7.58759	2.46909	2.44353	2.51295	4.74129	4.30337	4.84413	|||	240	20	2-2-2-2	1	2	2
_221_M179T744	M179T744	//$$$|| Caffeic acid; Arabidop_KNApSAck; M-H = 179.035 // Caffeic acid; B. rapa_litra; M-H = 179.0344 // "(Methylthio)acetic acid; Et ester,"; Melon_DNP; M+FA = 179.0384 // "2-(Methylthio)ethanol; Ac,"; Melon_DNP; M+FA = 179.0384 // "3-(Methylthio)propanoic acid; Me ester,"; Melon_DNP; M+FA = 179.0384 // Caffeat(caffeic acid); phenylpropp; M-H = 179.035024 //	12	0	3	0	3	0	3	0	3	179.036	179.034	179.038	12.3946	11.9977	12.4197	6.1351	2.17328	2.40522	2.71816	4.89525	5.3174	5.05949	3.16896	3.0602	3.32605	5.11157	5.32591	5.6861	3.27131	3.20324	3.23135	6.03489	6.1351	5.98439	2.59268	2.73756	2.44179	5.42535	5.24797	5.22068	|||	220	5	1-0-0-0	2	1	2
_985_M179T433	M179T433	//$$$|| Caffeic acid; Arabidop_KNApSAck; M-H = 179.035 // D-Fructose; Arabidop_KNApSAck; M-H = 179.0561 // D-Galactose; Arabidop_KNApSAck; M-H = 179.0561 // D-Glucose; Arabidop_KNApSAck; M-H = 179.0561 // D-Mannose; Arabidop_KNApSAck; M-H = 179.0561 // myo-Inositol; Arabidop_KNApSAck; M-H = 179.0561 // Fructose; Arabidop_KNApSAck; M-H = 179.0561 // Fructose; Arabidop_roots; M-H = 179.0561 // Gluc…	10	2	0	2	0	3	0	1	0	179.057	179.035	179.058	7.22262	6.80244	7.23265	5.92483	5.92483	5.53942	5.16165	4.45803	3.32826	4.29785	5.45887	5.50582	5.20227	4.25695	4.0825	3.51868	5.79497	5.65728	5.40694	4.08193	3.42346	3.1872	5.62107	5.20976	5.15639	3.23574	3.59192	3.55199	|||	137	4	1-1-1-1	2	2	2
_35_M179T1107	M179T1107	//$$$|| Caffeic acid; Arabidop_KNApSAck; M-H = 179.035 // Caffeic acid; B. rapa_litra; M-H = 179.0344 // "(Methylthio)acetic acid; Et ester,"; Melon_DNP; M+FA = 179.0384 // "2-(Methylthio)ethanol; Ac,"; Melon_DNP; M+FA = 179.0384 // "3-(Methylthio)propanoic acid; Me ester,"; Melon_DNP; M+FA = 179.0384 // Caffeat(caffeic acid); phenylpropp; M-H = 179.035024 //	5	0	1	0	1	0	3	0	0	179.036	179.035	179.039	18.4493	18.4387	18.4583	6.78023	2.68047	3.07708	3.20533	4.86015	4.84134	4.8403	3.8105	3.90286	3.86832	5.47388	5.90992	5.59863	4.40847	4.42487	4.4985	6.74906	6.69547	6.78023	2.7117	2.49392	2.65954	4.36299	3.64748	4.9203	|||	296	25	0-0-0-0	1	1	2
_974_M179T217	M179T217	//$$$|| Caffeic acid; Arabidop_KNApSAck; M-H = 179.035 // Caffeic acid; B. rapa_litra; M-H = 179.0344 // "(Methylthio)acetic acid; Et ester,"; Melon_DNP; M+FA = 179.0384 // "2-(Methylthio)ethanol; Ac,"; Melon_DNP; M+FA = 179.0384 // "3-(Methylthio)propanoic acid; Me ester,"; Melon_DNP; M+FA = 179.0384 // Caffeat(caffeic acid); phenylpropp; M-H = 179.035024 //	25	1	1	3	3	3	3	3	3	179.036	179.035	179.037	3.61655	3.51427	3.64079	8.10776	5.70899	6.22665	6.67722	4.65075	5.42519	6.05175	8.09457	7.13269	7.72827	8.10776	6.94497	7.02792	7.86113	6.98898	6.25072	7.10198	7.05545	5.89073	8.01941	7.62853	7.38061	6.84267	7.02361	6.82101	|||	26	1	0-0-0-0	1	1	1
_890_M179T291	M179T291	//$$$|| Caffeic acid; Arabidop_KNApSAck; M-H = 179.035 // Caffeic acid; B. rapa_litra; M-H = 179.0344 // "(Methylthio)acetic acid; Et ester,"; Melon_DNP; M+FA = 179.0384 // "2-(Methylthio)ethanol; Ac,"; Melon_DNP; M+FA = 179.0384 // "3-(Methylthio)propanoic acid; Me ester,"; Melon_DNP; M+FA = 179.0384 // Caffeat(caffeic acid); phenylpropp; M-H = 179.035024 //	32	3	3	3	3	3	3	3	3	179.036	179.035	179.037	4.84805	4.37041	5.07988	7.79794	6.86733	6.45189	6.79552	7.25731	6.80318	6.97214	7.38634	7.12662	6.92261	7.79794	7.42339	7.44793	7.20499	6.89475	6.68185	7.38446	7.29571	7.05545	6.77128	6.66806	6.54052	7.18002	6.94007	6.77973	|||	67	6	4-4-4-4	5	5	5
_835_M180T214	M180T214		9	0	0	0	2	2	0	2	1	180.04	180.039	180.041	3.57136	3.50914	3.64079	6.46303	3.59325	3.90208	4.41356	2.68188	3.09708	4.0993	6.46303	5.42012	5.40596	5.59885	4.53201	4.18637	5.44288	5.21027	4.39593	4.91517	4.54606	4.03119	5.72266	5.73444	5.27097	5.18668	4.4156	4.85396	|||	24	2	0-0-0-0	1	1	1
_1021_M180T291	M180T291		5	0	1	2	1	0	0	0	1	180.039	180.039	180.042	4.85264	4.83177	4.85865	5.35402	4.78858	4.36978	4.41484	4.88925	4.63853	4.70587	5.35402	5.07268	4.77132	5.23218	5.18498	5.14291	4.64804	4.51362	4.58735	5.32336	5.05184	4.79477	4.5841	4.30552	4.10528	5.00347	4.74545	4.28132	|||	67	6	0-0-0-0	6	1	1
_545_M181T308	M181T308	//$$$|| Methylbenzoate; Arabidop_KNApSAck; M+FA = 181.0501295 // "4-Hydroxy-3,5-dimethoxybenzaldehyde"; Arabidop_KNApSAck; M-H = 181.0506 // "4-Hydroxy-3,5-dimethoxybenzaldehyde (syringaldehyde)"; Arabidop_roots; M-H = 181.0506 // Syringaldehyde; Arabidop_roots; M-H = 181.0506 // Acetoxybenzene; B. rapa_litra; M+FA = 181.0501 // Syringaldehyde; wheat_litra; M-H = 181.0501 //	25	3	3	2	3	2	3	3	3	181.052	181.05	181.054	5.13119	4.61526	5.14915	7.57882	6.15271	5.31861	6.03139	6.2286	5.49613	6.15813	6.45686	5.53281	5.64759	6.81821	5.82947	5.85965	5.28046	5.66574	5.99829	5.55788	5.77638	5.72446	7.47485	7.15183	6.77473	7.57882	7.25914	6.88374	|||	80	6	4-4-4-4	5	5	5
_1062_M181T792	M181T792	//$$$|| Methylbenzoate; Arabidop_KNApSAck; M+FA = 181.0501295 // "4-Hydroxy-3,5-dimethoxybenzaldehyde"; Arabidop_KNApSAck; M-H = 181.0506 // "4-Hydroxy-3,5-dimethoxybenzaldehyde (syringaldehyde)"; Arabidop_roots; M-H = 181.0506 // Syringaldehyde; Arabidop_roots; M-H = 181.0506 // Acetoxybenzene; B. rapa_litra; M+FA = 181.0501 // Syringaldehyde; wheat_litra; M-H = 181.0501 //	5	0	1	0	1	0	1	0	2	181.051	181.051	181.053	13.1972	13.1881	13.215	5.34527	1.42387	1.22764	1.65456	4.57077	4.04405	3.12413	1.76267	1.34883	1.89842	5.30879	4.31803	4.70864	1.11735	1.37234	0.986315	4.40907	4.62229	4.81495	0.856288	0.852276	1.39436	5.34527	4.75209	4.93575	|||	231	8	1-1-1-0	1	1	1
_773_M181T490	M181T490		2	0	0	0	0	2	0	0	0	181.088	181.087	181.089	8.17468	8.16741	8.18196	5.02432	4.00645	2.92461	4.09073	2.89291	2.56196	3.37013	3.478	2.86742	3.48862	2.88322	2.50583	2.54967	4.07746	4.45831	5.02432	3.264	3.15886	4.1728	3.11264	3.14375	2.76082	1.91096	2.18387	1.87838	|||	154	3	0-0-0-0	1	1	1
_922_M182T312	M182T312		4	0	0	1	0	0	0	0	3	182.057	182.055	182.06	5.20369	5.1207	5.29052	5.2933	3.54647	2.81641	3.31924	4.49035	4.42211	4.70706	4.51964	2.95981	2.13271	4.14876	3.8865	3.5509	3.16643	2.57264	2.80017	2.85137	2.73303	3.83587	3.96701	4.12888	2.69437	5.2933	4.9814	4.30337	|||	83	4	0-1-1-0	1	1	2
_450_M184T1190	M184T1190		2	0	0	0	0	0	2	0	0	184.053	184.053	184.054	19.8353	19.8221	19.8485	5.08423	1.71296	1.80263	1.88995	3.66186	3.77117	1.33809	1.62849	1.43269	1.08188	4.227	4.96171	3.84164	2.74063	2.80215	2.65537	4.77904	5.08423	4.96512	2.40539	1.93197	1.48874	3.98221	3.88303	3.87795	|||	305	53	0-0-1-1	2	1	1
_267_M185T1191	M185T1191		9	0	1	0	3	0	3	0	2	185.062	185.061	185.063	19.8548	19.8406	19.8741	7.23273	3.01766	3.4738	1.89703	5.44435	5.89815	3.5168	3.73911	4.58749	3.75154	5.9186	6.97539	6.07372	4.30224	4.4985	4.53977	7.10148	7.23273	7.13095	3.12844	3.40971	3.28109	6.12968	6.01413	5.86748	|||	305	53	0-0-1-1	2	1	1
_742_M187T323	M187T323		4	1	0	2	0	1	0	0	0	187.041	187.041	187.042	5.38372	5.37442	5.38929	6.49043	5.52439	3.94518	2.96958	4.50166	2.76623	2.43585	6.49043	5.91445	4.91819	5.4482	4.88075	3.77928	4.09564	4.87922	5.25981	3.38671	3.92351	4.26547	2.87541	2.09754	2.46198	2.14552	1.9474	1.63201	|||	90	6	1-4-4-4	5	5	5
_303_M187T1191	M187T1191		9	0	2	0	3	0	3	0	1	187.041	187.041	187.042	19.8485	19.8367	19.8652	7.64529	2.51329	2.84681	1.91856	5.74845	6.37176	3.77117	3.33705	4.14175	3.13211	6.45536	7.47501	6.22552	4.0319	4.11322	4.32494	7.58759	7.64529	7.49998	3.11838	2.92952	2.7938	6.58983	6.50373	6.38538	|||	305	53	0-0-0-0	4	2	1
_68_M188T1192	M188T1192		5	0	0	0	2	0	2	0	1	188.045	188.045	188.046	19.8591	19.8367	19.9003	5.71526	2.19056	1.3541	1.41306	3.98244	4.12621	1.06179	2.27437	2.56025	2.2547	4.63461	5.5983	4.87472	2.63834	2.69804	2.57446	5.56349	5.62085	5.71526	1.89527	1.8688	1.99605	4.34206	4.70846	4.56206	|||	305	53	0-0-0-0	4	2	1
_549_M189T320	M189T320	//$$$|| 2-Oxo-7-methylthioheptanoic acid; Arabidop_KNApSAck; M-H = 189.0591 //	9	2	0	2	1	3	0	1	0	189.057	189.056	189.059	5.32598	5.31207	5.33795	5.68664	4.72721	5.17683	4.90779	4.25262	4.18802	4.11732	5.43454	5.68664	5.22387	4.48865	4.50381	4.42234	5.38921	5.634	5.57545	4.17591	4.12599	4.41198	5.29514	4.54616	4.62769	3.97029	3.63439	2.85053	|||	88	4	3-0-3-3	4	4	4
_485_M189T486	M189T486	//$$$|| alpha-Ketopantoate; Arabidop_KNApSAck; M+FA = 189.0763442 //	3	0	0	2	0	1	0	0	0	189.078	189.078	189.079	8.10209	8.06698	8.1047	5.61757	4.27614	3.91392	3.2023	2.38775	2.00138	1.95163	5.61757	4.85125	5.22284	3.6394	3.37808	3.18859	4.78342	4.83331	5.27496	2.6162	2.90201	3.181	3.2417	3.51835	3.27528	2.13898	1.27928	2.12786	|||	152	7	3-3-3-2	3	4	4
_1024_M191T125	M191T125	//$$$|| alpha-Ketoglutaric acid; Arabidop_KNApSAck; M+FA = 191.0192233 // Isocitric acid; Arabidop_KNApSAck; M-H = 191.0197 // Citric acid; Arabidop_KNApSAck; M-H = 191.0197 // 2-oxo-glutaric acid; Arabidop_roots; M+FA = 191.0192 // citric acid; Arabidop_roots; M-H = 191.0197 // Citric acid; B.rapa_litra; M-H = 191.0192 // Isocitric acid; pepper_PRI; M-H = 191.0195 // Citric acid; pepper_PRI; M-H…	5	1	0	2	0	1	0	1	0	191.021	191.019	191.022	2.07855	2.05248	2.14258	6.1865	4.78022	5.09811	5.05438	3.80574	3.33851	3.26932	6.16466	5.27553	5.68664	4.88479	4.42664	4.16595	5.42273	5.27123	5.40649	4.05947	3.92438	3.83871	6.1865	5.45384	5.42436	3.9871	4.08966	4.24832	|||	0	1	0-0-0-0	1	1	1
_219_M191T302	M191T302	Chlorogenic acid-fragment ; Standards_ACDlabs-25-10-2009; M-H = 191.06 || //$$$|| ketopantoic acid; Arabidop_KNApSAck; M+FA = 191.0556088 // Quinic acid; Arabidop_KNApSAck; M-H = 191.0561 // Quinic acid; Vicia_KnapSACK; M-H = 191.0561121 // Quinic acid; wheat_litra; M-H = 191.056124 //	49	3	3	3	3	3	3	3	3	191.057	191.056	191.059	5.0282	4.32241	5.09652	9.38341	7.28295	7.34216	7.49335	7.88793	7.29223	7.00682	7.82503	9.07003	8.78944	8.26793	8.74482	9.37834	9.10218	9.17977	9.19512	9.34743	9.38341	9.34743	6.01571	6.52911	6.74499	6.61048	6.73051	6.73582	|||	76	7	6-6-6-6	7	7	7
_363_M191T472	M191T472	//$$$|| ketopantoic acid; Arabidop_KNApSAck; M+FA = 191.0556088 // Quinic acid; Arabidop_KNApSAck; M-H = 191.0561 // Quinic acid; Vicia_KnapSACK; M-H = 191.0561121 // Quinic acid; wheat_litra; M-H = 191.056124 //	5	0	0	1	0	1	3	0	0	191.058	191.056	191.058	7.86788	7.8581	7.89203	4.89064	3.77083	4.60933	3.43391	4.08783	4.31274	3.88933	2.56025	3.34639	4.50258	2.98654	3.61837	4.89064	4.51748	4.44882	4.10594	4.81863	4.55448	4.30154	1.82602	1.82189	0.914371	2.03959	2.55394	2.78669	|||	148	2	0-0-0-0	1	1	1
_784_M191T824	M191T824	//$$$|| ketopantoic acid; Arabidop_KNApSAck; M+FA = 191.0556088 // Quinic acid; Arabidop_KNApSAck; M-H = 191.0561 // Quinic acid; Vicia_KnapSACK; M-H = 191.0561121 // Quinic acid; wheat_litra; M-H = 191.056124 //	5	0	1	0	1	0	3	0	0	191.057	191.056	191.058	13.7305	13.7225	13.7336	6.8818	1.41986	1.56517	0.741112	4.86667	4.31747	4.71739	2.47727	2.25656	3.02283	5.08598	5.57657	5.92496	2.76871	3.20855	3.91005	6.40743	6.56184	6.8818	1.70784	1.1894	1.50083	3.6782	3.07901	4.23662	|||	240	20	2-2-2-2	1	2	2
_372_M191T405	M191T405	//$$$|| ketopantoic acid; Arabidop_KNApSAck; M+FA = 191.0556088 // Quinic acid; Arabidop_KNApSAck; M-H = 191.0561 // Quinic acid; Vicia_KnapSACK; M-H = 191.0561121 // Quinic acid; wheat_litra; M-H = 191.056124 //	23	3	3	3	3	3	3	3	2	191.057	191.056	191.058	6.75721	6.74081	6.7753	7.70722	6.69066	6.19062	6.28385	6.51006	6.50318	6.36943	6.71996	7.2439	7.52788	6.91383	7.05408	7.52827	7.43643	7.6153	7.70722	7.40642	7.44525	7.52602	6.17661	6.51087	6.12697	6.06574	6.61048	6.18925	|||	125	6	3-2-2-2	4	3	3
_275_M191T745	M191T745	//$$$|| ketopantoic acid; Arabidop_KNApSAck; M+FA = 191.0556088 // Quinic acid; Arabidop_KNApSAck; M-H = 191.0561 // Quinic acid; Vicia_KnapSACK; M-H = 191.0561121 // Quinic acid; wheat_litra; M-H = 191.056124 //	8	0	3	0	2	0	2	0	1	191.057	191.056	191.058	12.4104	12.3988	12.4197	6.56184	2.49422	2.4115	2.33522	5.31865	5.34574	5.46499	2.40721	2.43673	3.33705	5.59863	5.86318	6.36439	2.85121	2.90809	3.20324	6.56184	6.39796	6.39171	2.06891	1.42925	1.8688	3.95994	3.94543	4.84058	|||	220	5	4-0-0-0	5	1	2
_670_M191T1107	M191T1107	//$$$|| ketopantoic acid; Arabidop_KNApSAck; M+FA = 191.0556088 // Quinic acid; Arabidop_KNApSAck; M-H = 191.0561 // Quinic acid; Vicia_KnapSACK; M-H = 191.0561121 // Quinic acid; wheat_litra; M-H = 191.056124 //	4	0	0	0	1	0	3	0	0	191.057	191.056	191.058	18.4447	18.4193	18.4495	6.26595	1.8114	0.711175	1.79964	3.85773	3.87361	4.20754	1.23484	2.4594	1.62849	4.91518	4.96235	4.98099	2.4949	2.36723	3.16419	5.9466	6.00596	6.26595	0.668822	1.69229	1.45706	3.34768	2.14369	3.99694	|||	296	25	7-8-5-6	7	4	5
_289_M192T303	M192T303	//$$$|| Methoxy-substituted indole; Arabidop_roots; M+FA = 192.0661 // 1H-Indole-3-methanol; Brassica_DNP; M+FA = 192.0661 // 3-(Hydroxymethyl)indole; B_database; M+FA = 192.0661 //	26	2	2	3	3	3	3	0	0	192.061	192.059	192.062	5.04373	4.93962	5.0916	6.98092	5.04494	4.6154	4.77653	5.00356	4.40786	4.86015	5.71954	6.19202	6.05817	5.80349	6.2397	6.35044	6.79115	6.81286	6.93175	6.86354	6.90578	6.98092	3.69916	4.00515	4.17682	3.8089	4.08049	4.20595	|||	77	5	4-0-0-4	5	5	1
_241_M192T406	M192T406	//$$$|| Methoxy-substituted indole; Arabidop_roots; M+FA = 192.0661 // 1H-Indole-3-methanol; Brassica_DNP; M+FA = 192.0661 // 3-(Hydroxymethyl)indole; B_database; M+FA = 192.0661 //	3	0	0	0	1	0	2	0	0	192.061	192.059	192.063	6.75959	6.73123	6.76978	5.16983	4.27034	4.09677	4.04347	3.90464	3.47788	3.93875	4.42143	4.76902	4.89549	4.59892	4.45469	4.8851	4.89255	5.03705	5.16983	4.21871	4.8885	4.8885	3.43212	3.93433	3.9241	3.44172	4.11013	3.43051	|||	125	6	4-3-3-3	5	4	4
_247_M193T377	M193T377	//$$$|| trans-Cinnamic acid; Arabidop_KNApSAck; M+FA = 193.0501295 // Ferulic acid; Arabidop_KNApSAck; M-H = 193.0506 // 5-Hydroxyconiferyl aldehyde; Arabidop_KNApSAck; M-H = 193.0506 // (E)-Ferulic acid; Arabidop_KNApSAck; M-H = 193.0506 // 4-Hydroxy-3-methoxy-(E)-cinnamic acid [(E)-ferulic acid]; Arabidop_roots; M-H = 193.0506 // ferulic acid; Arabidop_roots; M-H = 193.0506 // trans-cinnamic ac…	15	1	0	3	1	2	3	1	0	193.052	193.05	193.053	6.28291	6.27053	6.52652	6.66062	5.8415	4.70652	2.97025	4.36613	4.00958	2.74068	6.48477	6.66062	6.14162	4.95389	5.50159	5.2692	6.06749	5.79167	6.06414	4.82845	4.99961	4.86853	4.70787	4.75976	4.34979	3.49567	3.30494	3.19668	|||	113	9	5-2-2-2	6	1	1
_674_M193T274	M193T274	//$$$|| trans-Cinnamic acid; Arabidop_KNApSAck; M+FA = 193.0501295 // Ferulic acid; Arabidop_KNApSAck; M-H = 193.0506 // 5-Hydroxyconiferyl aldehyde; Arabidop_KNApSAck; M-H = 193.0506 // (E)-Ferulic acid; Arabidop_KNApSAck; M-H = 193.0506 // 4-Hydroxy-3-methoxy-(E)-cinnamic acid [(E)-ferulic acid]; Arabidop_roots; M-H = 193.0506 // ferulic acid; Arabidop_roots; M-H = 193.0506 // trans-cinnamic ac…	21	2	1	3	2	3	2	2	2	193.052	193.05	193.063	4.5705	4.53706	5.07988	8.54453	5.8055	5.72507	5.96475	4.17955	4.01501	4.84997	8.54453	7.15497	6.85005	7.12334	5.90941	5.47388	7.34668	7.02584	6.47076	5.86355	5.81515	5.06776	5.15554	6.69843	5.96723	4.44818	5.15282	4.40394	|||	57	3	2-0-2-2	3	3	3
_199_M195T339	M195T339	//$$$|| p-Coumaryl alcohol; Arabidop_KNApSAck; M+FA = 195.0657796 // 5-Hydroxyconiferyl alcohol; Arabidop_KNApSAck; M-H = 195.0663 // "2',4',6'-Trihydroxyacetophenone; 2',4'-Di-Me ether"; pepper_DNP; M+FA = 195.066284 // 5-Hydroxyconiferyl alcohol; phenylpropp; M-H = 195.066324 // Acetosyringone---C10H12O4; KNApSAck_tobacco; M-H = 195.0662829 //	20	3	3	3	2	3	3	2	1	195.067	195.066	195.068	5.65114	5.64096	5.6639	7.96841	7.5552	7.10872	7.96841	7.00991	6.4601	7.22974	7.52788	7.16108	7.48612	7.02107	6.40314	6.93154	7.41331	7.43643	7.47916	6.72529	6.90161	6.96496	6.77083	6.17661	6.29375	5.98072	5.4394	5.43564	|||	97	6	2-1-1-1	3	2	2
_139_M196T339	M196T339		7	0	1	0	2	3	0	1	0	196.071	196.07	196.073	5.65399	5.63665	5.66005	5.82895	5.55885	5.032	5.82895	4.85172	4.3404	5.30392	5.59127	5.14553	5.32719	4.95841	4.51679	4.85023	5.22165	5.35687	5.35498	4.81029	4.9632	5.09671	4.3542	3.80984	4.30798	4.20595	3.34768	3.72998	|||	97	6	3-1-1-1	4	2	2
_73_M197T613	M197T613		12	3	0	3	0	3	0	2	0	197.083	197.082	197.085	10.2241	10.2162	10.6933	7.06781	6.71861	6.8466	6.19062	4.26676	3.95514	3.11393	7.06781	6.64928	6.64819	4.72923	3.87925	4.27551	6.98898	7.0012	6.98324	4.32714	4.62824	4.55448	6.20174	5.89374	6.05489	3.37797	3.55946	2.69424	|||	186	6	0-0-1-1	2	2	1
_527_M198T614	M198T614		2	0	0	0	0	2	0	0	0	198.088	198.085	198.091	10.2287	10.2187	10.2387	4.98573	4.63555	4.83426	4.23382	2.47695	2.07697	1.49263	4.98573	4.48813	4.38897	2.45325	2.72249	1.43399	4.94109	4.43795	4.51362	2.0835	2.31628	2.24251	3.90759	3.94651	3.64207	1.34262	1.47468	1.5154	|||	186	6	0-0-4-4	5	5	1
_431_M199T1192	M199T1192	//$$$|| Dopamine; Potato_KNApSAcK; M+FA = 199.0844786 //	4	0	0	0	0	0	3	0	1	199.079	199.076	199.08	19.8606	19.8406	19.8668	5.40178	2.21756	2.34352	1.0833	3.70556	3.99055	2.4389	2.53907	2.6187	2.35511	4.30585	5.20074	4.42696	2.68914	2.98848	3.16643	5.21812	5.40178	5.40007	2.46997	2.308	1.49366	4.27227	4.30225	4.34498	|||	305	53	0-0-0-0	4	2	1
_644_M199T491	M199T491		4	0	0	0	2	1	1	0	0	199.099	199.097	199.1	8.17889	8.17186	8.1858	5.88791	3.36363	3.12869	2.75326	3.8848	2.71009	3.18523	3.88809	4.36176	4.0101	3.94793	4.31122	3.87108	5.1433	5.49457	5.88791	5.18188	5.5409	5.57028	4.92809	3.37318	3.73149	4.81132	3.83246	3.76777	|||	154	3	1-1-1-1	2	2	2
_1231_M203T211	M203T211	//$$$|| Dihydroorotate; Arabidop_KNApSAck; M+FA = 203.0304567 // Allantoin; Arabidop_KNApSAck; M+FA = 203.0416901 //	11	2	1	3	2	1	0	2	0	203.036	203.034	203.038	3.51921	3.48363	3.53615	6.73406	6.33374	4.90494	5.03516	4.7147	3.76116	4.31274	6.73406	5.71954	4.73123	5.94288	4.29997	4.5491	4.17439	4.89412	5.05933	3.43066	3.26841	4.17141	4.89599	4.71524	4.42708	4.34498	3.50361	3.8089	|||	22	1	0-0-0-0	1	1	1
_1074_M203T230	M203T230	Tryptophan; Brassica rapa; M-H = 203.0821 || Tryptophan; Arabidop-seedlings-Sergey; M-H = 203.083148 || L-Tryptophan ; Standards_ACDlabs-25-10-2009; M-H = 203.082624 || L-tryptophan (stand); Strawb fruit; M-H = 203.082 || Tryptophan (S); Tomato-Peel-Flesh; M-H = 203.0826 || Tryptophan (S); Melon_rings; M-H = 203.08 || Tryptophan; Arabidop_root; M-H = 203.0826 || //$$$|| L-Tryptophan; Arabidop_KNA…	22	3	3	3	3	3	1	3	3	203.083	203.082	203.085	3.82575	3.79922	3.85709	9.66921	9.66921	9.00623	9.00623	7.32098	6.97214	6.21679	9.0392	8.54453	9.07003	7.04951	5.96342	6.79506	9.06263	8.67675	8.31284	6.70068	6.21091	5.57465	8.46573	8.61022	8.40987	5.77502	6.22039	5.55624	|||	35	11	0-0-0-3	4	2	1
_93_M203T606	M203T606	//$$$|| L-Tryptophan; Arabidop_KNApSAck; M-H = 203.0826 // Tryptophan; Arabidop_roots; M-H = 203.0826 // "Tryptophan---Synonyms:(Trp), () ---RT=3.21min, 15min_runtime"; Arabidop_Saito; M-H = 203.079 // "1H-Indole-3-methanamine; 1-Methoxy, 1'-N-formyl"; Brassica oleracea_DNP; M-H = 203.0821 // Tryptophan; B. rapa_litra; M-H = 203.0821 // 3-(Formylaminomethyl)-1-methoxyindole; B.oleracea_database; …	16	3	2	3	2	3	3	0	0	203.084	203.083	203.085	10.1073	10.0769	10.1292	6.67052	6.16602	6.63686	5.81444	5.27111	5.59277	4.98708	5.68657	6.02181	5.37109	4.77387	4.72923	4.55856	6.54193	6.67052	6.64957	5.38979	5.48154	5.66526	3.18431	5.14749	4.0705	2.68571	4.24603	3.13169	|||	183	4	1-1-1-1	2	2	2
_997_M204T230	M204T230	//$$$|| Calystegin A3; S.melongena Knapsak; M+FA = 204.0877673 //	13	3	0	3	1	3	0	3	0	204.087	204.086	204.088	3.82578	3.79686	3.83794	7.49335	7.49335	7.18744	6.63686	5.04378	4.86338	4.73872	7.15497	6.71996	7.08256	4.89237	4.53562	4.78847	7.11448	6.80902	6.29593	4.62813	4.28868	3.66567	6.4218	6.60442	6.29052	4.06384	4.47485	3.79286	|||	35	11	0-0-0-5	6	2	1
_1191_M207T557	M207T557		3	0	0	2	0	0	0	1	0	207.011	207.01	207.011	9.27765	9.24171	9.28799	5.0756	5.03516	4.33053	4.76719	4.01878	3.33969	4.08783	4.45203	4.98573	5.0756	4.40305	4.1859	4.15479	3.89573	4.16559	4.41636	2.78494	3.18973	3.8096	3.51045	4.28264	4.79327	2.60134	3.69931	4.15049	|||	170	2	1-1-1-1	2	2	1
_888_M207T1042	M207T1042	//$$$|| Sinapoyl aldehyde; phenylpropp; M-H = 207.066324 // sinapaldehyde; phenylpropp; M-H = 207.0662828 // Sinapaldehyde; wheat_litra; M-H = 207.066324 // Sinapaldehyde; wheat_litra; M-H = 207.066324 //	4	1	0	2	0	1	0	0	0	207.067	207.066	207.068	17.3719	17.3534	17.3888	6.6056	5.13162	3.04106	5.06817	2.78485	1.84208	2.69174	4.29059	6.6056	5.51737	1.84329	4.42696	3.1595	4.83613	4.26162	2.82806	2.38316	2.00423	1.52016	2.91193	1.81182	1.82518	1.68049	1.72918	1.51991	|||	283	5	3-2-2-4	5	4	3
_1186_M209T267	M209T267	//$$$|| p-Coumaric acid; Arabidop_KNApSAck; M+FA = 209.0450441 // Phenylpyruvic acid; Arabidop_KNApSAck; M+FA = 209.0450441 // Caffeic aldehyde; Arabidop_KNApSAck; M+FA = 209.0450441 // 5-Hydroxyferulic acid; Arabidop_KNApSAck; M-H = 209.0455 // o-coumaric acid; Arabidop_roots; M+FA = 209.045 // p-coumaric acid; Arabidop_roots; M+FA = 209.045 // p-Cumaric acid; B. rapa_litra; M+FA = 209.045 // hy…	11	2	1	2	0	2	2	1	1	209.047	209.043	209.05	4.44404	4.4285	4.4581	6.18308	5.08205	5.03516	5.25519	4.27317	4.47495	4.46159	5.48212	4.708	5.1428	4.87472	4.32581	4.44404	5.19502	5.72739	5.87339	4.59998	4.83788	5.12984	5.33323	6.18308	5.59692	4.87043	5.08949	4.98851	|||	55	4	0-0-0-0	1	1	1
_1078_M211T230	M211T230		10	0	3	0	3	0	2	0	1	210.993	210.99	210.994	3.82653	3.79109	3.8562	6.31235	4.58843	4.10722	3.82491	5.49733	5.83111	4.8597	4.52382	4.42724	4.45901	6.12363	5.89672	6.31235	4.41404	3.91588	3.61817	6.00831	5.09671	5.45897	3.47253	4.09401	3.32276	4.72924	5.23039	4.35124	|||	35	11	5-4-5-6	7	6	5
_927_M211T317	M211T317	//$$$|| Caffeyl alcohol; Arabidop_KNApSAck; M+FA = 211.0606942 // Paeonol; Brassica hirta_KanapSAck; M+FA = 211.0606 // "4-Hydroxybenzoic acid; Et ester,"; Melon_DNP; M+FA = 211.0612 // "4-Methoxybenzoic acid; Me ester,"; Melon_DNP; M+FA = 211.0612 //	3	0	2	0	0	0	0	0	1	211.061	211.06	211.062	5.29052	5.2905	5.29147	5.89724	3.63782	3.97546	4.43466	3.58978	4.36898	4.87377	2.69489	2.49401	2.66965	2.90753	3.32921	3.86537	2.79461	3.24734	2.90412	3.93288	3.62864	3.48274	5.33817	4.02823	4.33374	5.89724	4.87564	4.78809	|||	87	3	1-1-1-1	2	2	2
_1006_M215T324	M215T324	//$$$|| (+)-Dehydrosolanascone---C15H20O; KNApSAck_tobacco; M-H = 215.1441393 //	4	0	0	1	0	1	0	2	0	215.14	215.137	215.142	5.40736	5.39722	5.44446	5.38921	4.07576	4.7437	4.47237	1.85756	2.47647	3.11832	5.25104	4.94539	4.38683	3.18109	3.6633	2.88322	5.08976	5.28871	5.38921	3.46045	3.181	4.10737	5.32848	4.69839	4.63578	3.86477	3.00432	2.4259	|||	91	6	4-2-2-2	5	3	3
_318_M217T376	M217T376	//$$$|| "5-(3,4-Methylenedioxyphenyl)-2,4-pentadienoic acid"; pepper_DNP; M+FA = 217.050634 //	5	0	0	3	1	1	0	0	0	217.051	217.051	217.052	6.27231	6.2638	6.30141	5.4087	4.52353	4.16216	2.56456	3.79742	1.98937	2.31588	5.4087	5.33405	5.06582	3.92491	4.10027	4.22141	4.81286	5.2283	5.1372	3.26092	3.61094	3.32678	3.49739	2.74466	3.72516	3.27519	1.19369	1.9474	|||	113	9	3-2-2-2	4	1	1
_724_M221T298	M221T298	//$$$|| N-Carbamoyl-L-aspartate; Arabidop_KNApSAck; M+FA = 221.0410214 // 2-Oxo-6-methylthiohexanoic acid; Arabidop_KNApSAck; M+FA = 221.048415 // Allantoic acid; Arabidop_KNApSAck; M+FA = 221.0522548 // 2-(3'-Methylthio)propylmalic acid; Arabidop_KNApSAck; M-H = 221.0489 //	6	0	1	0	1	0	1	2	1	221.047	221.045	221.051	4.97143	4.96568	4.98385	5.16476	3.44342	3.97344	4.16216	4.18802	4.12646	4.99676	3.80358	3.14618	4.9989	4.32637	4.06806	5.11157	4.03032	3.81931	3.96522	4.71133	3.94519	4.10339	4.64663	4.30689	4.51152	5.08949	5.16476	4.74429	|||	73	7	4-3-3-3	5	4	4
_1213_M221T263	M221T263	//$$$|| N-Carbamoyl-L-aspartate; Arabidop_KNApSAck; M+FA = 221.0410214 // 2-Oxo-6-methylthiohexanoic acid; Arabidop_KNApSAck; M+FA = 221.048415 // Allantoic acid; Arabidop_KNApSAck; M+FA = 221.0522548 // 2-(3'-Methylthio)propylmalic acid; Arabidop_KNApSAck; M-H = 221.0489 //	8	0	2	1	2	0	1	0	2	221.047	221.046	221.049	4.38139	4.37041	4.39723	5.5983	3.22537	3.8661	4.60093	4.0993	4.36865	4.90638	4.38419	4.1813	4.95339	5.00962	4.26178	5.5983	4.52999	4.43589	4.30224	4.67194	5.06776	4.96898	4.72187	4.56712	4.07808	5.13229	4.80481	4.47899	|||	54	5	2-1-1-2	3	3	2
_1003_M223T319	M223T319	//$$$|| Coniferyl aldehyde; Arabidop_KNApSAck; M+FA = 223.0606942 // Sinapic acid; Arabidop_KNApSAck; M-H = 223.0612 // (E)-Sinapic acid; Arabidop_KNApSAck; M-H = 223.0612 // Sinapic acid; Arabidop_roots; M-H = 223.0612 // Sinapic acid; Brassica carinata_KanapSAck; M-H = 223.0606 // sinapic acid; B. rapa_litra; M-H = 223.0606 // Sinapate; phenylpropp; M-H = 223.061224 // Sinapic acid; wheat_litra…	9	2	0	3	0	3	0	1	0	223.063	223.062	223.063	5.31484	5.30062	5.31947	6.45043	5.27149	5.87744	5.80581	3.73095	4.65513	4.66983	5.29205	5.53296	5.53016	4.12973	4.27551	4.31793	5.55434	5.5077	5.13731	4.58225	4.38528	4.17857	6.45043	5.41968	5.86571	5.64594	4.76139	4.74545	|||	88	4	0-1-0-0	1	1	1
_300_M227T1191	M227T1191	//$$$|| D-Mannitol; Arabidop_KNApSAck; M+FA = 227.0767382 // Mannitol; Arabidop_roots; M+FA = 227.0767 // Resveratrol; Hordeum_KnapSack; M-H = 227.0713683 // Resveratrol; Hordeum_KnapSack; M-H = 227.0713683 //	14	0	2	1	3	2	3	0	3	227.072	227.071	227.074	19.8526	19.8387	19.8982	7.24377	4.50469	5.01315	2.58461	4.99429	5.7734	3.77681	5.32835	6.14162	5.02032	6.11232	7.04951	6.13344	6.00655	6.06749	6.19318	6.96806	7.24377	7.14365	5.08746	4.98366	5.00905	5.91612	6.06574	5.85006	|||	305	53	1-1-1-1	1	1	1
_437_M229T1191	M229T1191		6	0	0	0	2	0	3	0	1	229.052	229.051	229.054	19.858	19.8186	19.8668	5.68036	1.88995	1.65456	1.27226	3.53178	4.22344	1.9781	2.589	3.56961	2.60976	4.15336	5.23518	4.21022	3.67065	3.45277	3.9165	5.25169	5.68036	5.29923	2.50257	2.91193	2.4913	4.45239	3.61024	4.02552	|||	305	53	1-1-1-1	1	1	1
_874_M233T223	M233T223		3	0	0	1	0	0	0	2	0	233.045	233.044	233.048	3.71586	3.71139	3.7492	5.30046	4.22188	4.56008	5.30046	2.15478	3.00558	3.51432	4.12955	4.42043	5.09077	2.94262	2.37374	3.81682	4.24599	4.73137	4.49881	3.26841	3.06568	2.15811	4.76365	5.19109	4.70245	3.29975	3.3227	3.25647	|||	31	5	4-3-4-4	5	5	5
_176_M241T552	M241T552		7	1	0	2	0	3	0	1	0	241.109	241.107	241.111	9.20477	9.19331	9.21699	5.65589	5.25346	4.6418	4.78582	3.95863	3.58863	3.73095	5.6122	5.4897	5.42519	4.42696	4.39914	4.16028	5.57668	5.5876	5.65589	4.94671	4.61094	4.79744	5.01174	5.04961	4.82075	4.01159	3.87892	3.87695	|||	169	2	0-0-0-0	1	1	1
_59_M245T606	M245T606	N-Acetyl-tryptophan; Brassica rapa; M-H = 245.0926 || "Tryptophan, N-formyl-, methyl ester (3)"; Arabidop-Liron-TryptDer; M-H = 245.1 || "Tryptophan, N-Acetyl * (4)"; Arabidop-Liron-TryptDer; M-H = 245.1 || "Tryptophan, N-formyl-, methyl esterd"; Arabidop-seedlings-Sergey; M-H = 245.0915 || N-Acetyl-DL-tryptophan ; Standards_ACDlabs-25-10-2009; M-H = 245.093124 || N-Acetyl-tryptophan (S); Melon_r…	17	3	1	3	1	3	3	2	1	245.094	245.092	245.098	10.108	10.0769	10.1292	8.29194	7.79995	8.26839	7.50446	5.68377	6.04669	5.32092	7.34717	7.81166	7.24499	5.5983	5.44682	5.08598	8.21292	8.29194	8.27094	6.48729	6.38059	6.30881	4.94408	6.77128	5.66536	3.33205	4.24826	3.44172	|||	183	4	0-0-0-2	3	1	1
_171_M246T606	M246T606		7	3	0	2	0	2	0	0	0	246.099	246.097	246.1	10.1065	10.0769	10.114	6.48844	5.90292	6.33374	5.62099	3.89735	4.56311	3.69486	5.66538	6.00902	5.18872	3.70148	4.04158	3.2586	6.30375	6.47271	6.48844	4.51639	4.5377	4.62229	2.99586	4.97156	3.9801	1.82894	3.00025	1.28739	|||	183	4	0-0-0-0	1	1	1
_469_M247T294	M247T294		2	0	0	0	2	0	0	0	0	247.111	247.11	247.112	4.90228	4.89321	4.91134	6.11528	2.88267	2.08756	2.88799	5.40214	3.32096	4.98865	3.48238	3.40602	2.74923	6.11528	5.5777	5.63902	3.02021	3.16419	2.90809	5.53989	5.31506	5.38979	2.52944	1.31029	1.34047	1.66391	2.15937	2.00205	|||	71	3	1-1-1-1	2	2	2
_164_M248T295	M248T295		2	0	0	0	2	0	0	0	0	248.117	248.116	248.117	4.91429	4.89321	4.93538	5.82849	4.54124	2.25945	3.9714	5.01037	3.19235	4.86257	5.37237	5.18733	4.70562	5.82849	5.48278	5.46636	4.53726	4.62184	4.38565	5.30453	5.01628	5.09688	1.93439	0.94335	1.52283	2.56242	1.95339	1.29294	|||	72	1	0-0-0-0	1	1	1
_503_M249T688	M249T688	//$$$|| L-gamma-Glutamyl-L-cysteine; Arabidop_KNApSAck; M-H = 249.0551 //	4	1	0	1	0	2	0	0	0	249.057	249.055	249.057	11.4697	11.4686	11.4834	5.3869	3.8351	4.83463	4.30286	2.32044	3.50424	2.74091	5.02162	5.17803	4.61328	3.75946	3.4464	3.5512	5.35523	5.31883	5.3869	3.91872	3.54539	4.047	4.95092	4.57893	4.40227	3.35144	2.9921	2.06097	|||	208	6	1-2-2-2	3	3	3
_411_M249T189	M249T189	//$$$|| N-Caffeoylputrescine---C13H18N2O3; KNApSAck_tobacco; M-H = 249.1244665 //	16	3	1	3	3	3	2	1	0	249.126	249.124	249.127	3.14363	3.09912	3.17412	8.81911	7.96885	5.89247	5.75246	6.97568	4.35968	5.30799	8.81911	7.75108	7.60565	7.58173	6.45536	6.40314	7.04684	6.43938	6.53086	5.59477	5.36625	5.33104	3.68116	2.89651	4.42643	2.95467	2.07388	3.71133	|||	13	2	0-0-0-0	1	1	1
_1228_M249T670	M249T670		6	1	0	2	0	2	0	1	0	249.136	249.135	249.136	11.1627	11.1557	11.245	6.26278	5.8899	5.181	5.8899	3.86428	2.99662	4.22696	5.71794	5.43959	6.15561	4.10027	3.20143	4.31795	6.01492	5.95982	5.68315	4.16099	4.07936	4.00301	5.165	6.26278	5.8542	2.4645	3.97299	3.99598	|||	204	36	7-7-8-8	9	5	4
_314_M250T188	M250T188	//$$$|| Isopentenyladenine; Arabidop_KNApSAck; M+FA = 250.1304455 //	4	1	0	2	1	0	0	0	0	250.129	250.129	250.13	3.12811	3.12035	3.12878	6.62432	5.65155	4.0611	4.3424	4.89767	2.62383	3.3737	6.62432	5.77191	5.46318	5.14291	4.63045	4.49973	5.18847	4.64246	4.66383	4.00722	3.47301	3.23333	1.20555	1.17855	3.36129	1.43403	1.25554	2.48817	|||	12	1	0-0-0-0	1	1	1
_306_M251T298	M251T298		12	1	1	1	0	3	1	3	1	251.057	251.054	251.059	4.96524	4.86682	4.97662	6.20137	4.996	5.28731	6.05984	4.48794	4.35981	4.45953	5.30892	5.12345	6.20137	4.8656	4.557	5.33457	5.54525	5.14838	5.15109	5.08423	4.94587	5.00656	6.02632	6.09597	5.81136	4.81377	5.23169	5.04632	|||	73	7	1-1-1-1	2	2	2
_936_M251T263	M251T263		8	2	0	2	1	2	0	1	0	251.058	251.056	251.059	4.38033	4.36498	4.39674	6.46303	5.07067	4.66786	5.93234	3.88161	3.70556	4.40692	5.56354	4.8632	6.46303	4.05515	3.94793	5.01419	5.86397	5.53675	5.72739	4.55448	4.24635	4.48422	5.96645	5.86571	5.77048	4.63897	4.27227	4.24625	|||	54	5	1-0-0-1	2	2	1
_258_M253T1193	M253T1193	//$$$|| Daidzein; Arabidop_KNApSAck; M-H = 253.0506 // "7,4'-Dihydroxyflavone"; Vicia_KnapSACK; M-H = 253.0506328 //	2	0	0	0	0	0	2	0	0	253.052	253.052	253.052	19.8752	19.8668	19.8836	5.30399	1.98691	2.2964	2.17328	2.97823	3.5951	2.65467	3.02283	4.06716	2.93174	3.2954	4.8345	3.73801	4.02473	3.79922	3.77324	5.30399	4.98566	5.21799	3.24886	2.66283	2.6062	3.71605	3.99254	3.40726	|||	305	53	1-1-1-1	1	1	1
_1250_M255T619	M255T619	//$$$|| Galactaric acid; Arabidop_roots; M+FA = 255.0353 //	10	0	2	0	2	0	3	0	3	255.031	255.03	255.033	10.3175	10.3066	10.3314	6.25454	1.02996	0.481041	0.800237	4.79245	5.64371	5.48579	0.327802	1.03074	1.54551	5.73562	5.43985	5.9186	0.946212	1.30796	0.239574	6.1351	6.25175	6.25454	0.548665	0.948419	1.07774	5.89227	5.67736	5.9847	|||	187	27	0-0-0-0	3	4	1
_875_M261T187	M261T187		12	3	1	2	0	3	0	3	0	261.009	261.007	261.01	3.11826	3.09912	3.13324	6.14317	5.63314	5.72814	5.63029	4.19201	4.43448	3.9878	5.87336	5.59127	6.03734	4.45602	4.21022	4.67539	5.87469	5.89667	6.14317	4.51631	4.25577	4.46709	5.67326	5.8542	5.48609	3.97043	4.03669	3.88207	|||	11	1	0-0-0-0	1	1	1
_781_M263T846	M263T846	//$$$|| (s)-(+)-Abscisic acid; Arabidop_KNApSAck; M-H = 263.1289 // (s)-(+)-Abscisic acid---C15H20O4; KNApSAck_tomato; M-H = 263.1288831 // (s)-(+)-Abscisic acid; Vicia_KnapSACK; M-H = 263.1288831 // (s)-(+)-Abscisic acid; Wheat_KNApSack; M-H = 263.1288831 //	4	0	0	1	0	2	0	1	0	263.13	263.128	263.131	14.0975	14.0816	14.1073	6.04668	4.64995	3.96322	4.99076	2.53818	2.1298	2.823	5.64264	5.18872	5.17803	4.22784	3.07166	3.25311	5.34232	5.75089	6.04668	3.86638	4.03343	4.15754	4.85361	4.59197	4.77893	3.07179	2.61709	3.22763	|||	244	8	5-4-3-7	8	6	6
_499_M263T663	M263T663	//$$$|| (s)-(+)-Abscisic acid; Arabidop_KNApSAck; M-H = 263.1289 // (s)-(+)-Abscisic acid---C15H20O4; KNApSAck_tomato; M-H = 263.1288831 // (s)-(+)-Abscisic acid; Vicia_KnapSACK; M-H = 263.1288831 // (s)-(+)-Abscisic acid; Wheat_KNApSack; M-H = 263.1288831 //	10	1	0	2	1	1	2	3	0	263.131	263.128	263.134	11.0467	10.7495	11.0758	6.9628	6.12246	6.21055	6.1473	4.19285	4.08861	4.2395	6.54749	6.51317	6.6056	4.98619	4.99724	4.83034	6.81286	6.93063	6.9628	4.76535	5.51533	5.24038	6.44766	6.12517	6.55977	4.68278	4.19204	4.64979	|||	202	7	0-0-1-1	2	2	1
_203_M263T957	M263T957	//$$$|| (s)-(+)-Abscisic acid; Arabidop_KNApSAck; M-H = 263.1289 // (s)-(+)-Abscisic acid---C15H20O4; KNApSAck_tomato; M-H = 263.1288831 // (s)-(+)-Abscisic acid; Vicia_KnapSACK; M-H = 263.1288831 // (s)-(+)-Abscisic acid; Wheat_KNApSack; M-H = 263.1288831 // Feruloylputrescine; wheat_litra; M-H = 263.140124 //	6	1	0	2	0	3	0	0	0	263.132	263.131	263.147	15.9451	15.8894	15.9575	6.4391	5.22639	4.61782	4.82045	1.9703	2.34598	2.45819	5.79079	6.03868	5.32835	2.64489	3.29556	2.6838	6.3523	6.4391	6.43167	2.9265	2.95958	3.2451	4.24648	3.98101	4.19126	1.63558	2.37371	1.66534	|||	267	2	1-1-1-1	2	2	1
_82_M263T294	M263T294	N-Feruloylputrescine-II ; Tomato-Peel-Flesh; M-H = 263.140124 || //$$$|| Feruloylputrescine; wheat_litra; M-H = 263.140124 //	8	2	0	3	0	3	0	0	0	263.142	263.141	263.142	4.90016	4.87795	4.92521	7.41236	6.54163	4.57939	6.24071	3.95514	2.54409	3.26	7.41236	7.19854	7.1447	4.51679	4.23712	4.23236	6.92915	6.78273	6.76877	4.12711	3.6442	3.86722	3.28109	2.72453	2.87541	2.75324	2.48315	2.14182	|||	71	3	0-0-0-0	1	1	1
_371_M263T588	M263T588		5	0	1	0	1	1	2	0	0	263.151	263.15	263.152	9.79934	9.7907	9.81123	5.91262	3.68472	2.33522	4.09796	4.42874	4.5612	5.91262	2.96827	3.33705	4.16852	4.89064	5.46636	5.6511	4.42818	3.91005	4.40847	5.88884	5.77221	5.62085	1.42925	0.856288	0.787697	0.748512	1.26805	2.58591	|||	180	10	3-3-3-3	4	4	4
_705_M265T322	M265T322		4	1	0	1	0	2	0	0	0	265.074	265.071	265.075	5.36935	5.36088	5.3812	6.03394	5.04419	3.5251	3.01441	3.79465	2.92035	2.53289	6.03394	5.46318	4.58449	4.94692	4.63151	3.40611	3.96522	4.45141	4.91113	3.1834	2.92225	3.81189	3.14375	2.84981	1.70784	2.46558	2.09718	2.28346	|||	90	6	1-1-1-1	2	2	2
_3_M265T223	M265T223		3	0	0	1	0	2	0	0	0	265.157	265.157	265.158	3.71226	3.70337	3.71586	5.45994	4.96587	3.74616	4.90407	2.56616	1.05499	1.9716	4.31186	4.66292	5.24059	1.72406	1.71665	1.77204	5.45994	5.34812	5.38781	2.35237	2.24251	2.24079	2.62676	0.999221	1.93439	1.26988	0.31148	0.671914	|||	31	5	1-1-2-1	2	2	2
_1086_M269T310	M269T310	//$$$|| "Benzyl glucopyranoside; ?-<small>D</small>-form,"; Melon_DNP; M-H = 269.1031 //	3	0	0	0	1	0	0	0	2	269.104	269.102	269.111	5.16731	5.14954	5.1791	5.42707	3.56028	2.87942	3.2238	4.00952	3.66094	3.99041	4.35857	3.06547	3.40318	5.42707	3.87108	4.28533	3.55531	3.02402	3.45879	4.30154	4.25789	3.96906	3.49929	3.71343	3.27218	3.97931	4.38835	4.37585	|||	82	6	2-2-2-2	3	3	3
_251_M270T233	M270T233		9	1	0	3	2	2	1	0	0	270.047	270.044	270.048	3.88953	3.8562	3.92848	5.96356	5.79412	4.38406	4.96453	4.8657	2.84437	3.66094	5.96356	5.77084	5.28364	4.95622	4.89958	4.23117	5.42196	5.57545	5.55434	4.047	4.7385	4.50492	4.14856	4.10039	4.25076	3.36784	3.53664	3.20424	|||	39	1	0-0-0-0	1	1	1
_123_M270T1191	M270T1191	//$$$|| Pelargonidin; Arabidop_KNApSAck; M-H = 270.0534 //	3	0	0	2	0	1	0	0	0	270.056	270.055	270.056	19.8575	19.8481	19.8677	4.92116	4.29335	4.00058	1.15946	3.66156	3.55907	1.37987	4.73598	4.78394	4.38419	3.41994	4.45915	3.23887	4.92116	4.71621	4.71753	3.92665	4.50856	4.54648	4.20524	4.17682	4.12006	3.91399	3.89003	3.99868	|||	305	53	17-17-15-16	18	18	15
_1126_M271T585	M271T585	//$$$|| Chorismate; Arabidop_KNApSAck; M+FA = 271.0454381 // Naringenin; Arabidop_KNApSAck; M-H = 271.0612 // Naringenin chalcone; Arabidop_KNApSAck; M-H = 271.0612 // Naringenine; Arabidop_roots; M-H = 271.0612 // Naringenin; B.napus_litra; M-H = 271.0606 // Naringenin Chalcone; pepper_PRI; M-H = 271.0619 // naringenin chalcone; phenylpropp; M-H = 271.0611974 // naringenin; phenylpropp; M-H = 27…	34	2	2	1	3	3	3	3	3	271.062	271.025	271.064	9.75022	9.31852	10.6943	7.90983	5.89717	5.74424	4.86723	5.01068	5.27351	4.47359	6.45006	5.74496	6.13616	5.92911	5.2625	5.02043	6.22585	7.43684	7.90983	5.82579	6.82632	7.15197	6.60184	6.78667	7.54098	6.52135	6.55943	7.11811	|||	179	3	0-0-1-1	2	2	1
_369_M271T1191	M271T1191	Naringenin ; Standards_ACDlabs-25-10-2009; M-H = 271.061224 || Naringenin (S); Tomato-Peel-Flesh; M-H = 271.0612 || Naringenin chalcone (S); Tomato-Peel-Flesh; M-H = 271.0612 || //$$$|| Naringenin; Arabidop_KNApSAck; M-H = 271.0612 // Naringenin chalcone; Arabidop_KNApSAck; M-H = 271.0612 // Naringenine; Arabidop_roots; M-H = 271.0612 // indole 3-carboxylic acid methyl ester; Arabidop_roots; M+FA…	25	3	3	3	3	3	3	3	3	271.062	271.061	271.067	19.8575	19.8297	20.1573	12.2429	10.228	10.3013	8.26839	8.43099	8.54562	5.65335	11.3133	11.3133	10.716	9.12332	9.60992	8.77837	12.2231	12.1432	12.2429	10.1754	10.2795	10.3519	10.8128	10.8128	10.7628	8.83997	8.98718	8.60395	|||	305	53	2-2-2-2	8	5	4
_385_M271T772	M271T772	//$$$|| Naringenin; Arabidop_KNApSAck; M-H = 271.0612 // Naringenin chalcone; Arabidop_KNApSAck; M-H = 271.0612 // Naringenine; Arabidop_roots; M-H = 271.0612 // Naringenin; B.napus_litra; M-H = 271.0606 // Naringenin Chalcone; pepper_PRI; M-H = 271.0619 // naringenin chalcone; phenylpropp; M-H = 271.0611974 // naringenin; phenylpropp; M-H = 271.0611974 // Naringenin chalcone---C15H12O5; KNApSAck…	21	3	1	3	2	2	2	3	3	271.062	271.061	271.064	12.8588	12.8393	13.0531	8.993	6.18445	6.84058	6.34404	5.79862	6.13121	6.04669	6.08838	5.82634	6.29481	5.91122	5.53099	6.07594	6.09555	6.29863	6.45593	5.67377	6.00903	6.16145	8.44314	8.44314	8.993	8.25725	8.33154	8.40184	|||	226	6	1-4-1-1	4	5	1
_689_M271T931	M271T931	//$$$|| Naringenin; Arabidop_KNApSAck; M-H = 271.0612 // Naringenin chalcone; Arabidop_KNApSAck; M-H = 271.0612 // Naringenine; Arabidop_roots; M-H = 271.0612 // Naringenin; B.napus_litra; M-H = 271.0606 // Naringenin Chalcone; pepper_PRI; M-H = 271.0619 // naringenin chalcone; phenylpropp; M-H = 271.0611974 // naringenin; phenylpropp; M-H = 271.0611974 // Naringenin chalcone---C15H12O5; KNApSAck…	32	3	2	3	3	3	3	3	3	271.062	271.061	271.066	15.5099	15.2043	15.5562	8.8466	5.11817	6.02769	5.85534	5.76813	6.05377	5.54587	5.94138	6.02386	5.96273	5.86318	6.01356	5.98302	6.12735	6.90763	7.20499	6.31844	6.8818	7.24152	8.15936	8.15936	8.8466	8.08988	8.12698	8.79454	|||	262	4	0-0-0-2	3	1	1
_791_M271T500	M271T500	//$$$|| Naringenin; Arabidop_KNApSAck; M-H = 271.0612 // Naringenin chalcone; Arabidop_KNApSAck; M-H = 271.0612 // Naringenine; Arabidop_roots; M-H = 271.0612 // Naringenin; B.napus_litra; M-H = 271.0606 // Naringenin Chalcone; pepper_PRI; M-H = 271.0619 // naringenin chalcone; phenylpropp; M-H = 271.0611974 // naringenin; phenylpropp; M-H = 271.0611974 // Naringenin chalcone---C15H12O5; KNApSAck…	3	0	1	0	0	0	0	0	2	271.062	271.061	271.065	8.34062	8.33281	8.34681	5.87331	1.22764	0.804963	2.27689	3.48217	3.83257	4.19776	0.891757	0.969143	2.00204	3.92223	3.61779	4.1859	1.85394	2.13646	2.0023	3.67594	3.83871	4.31543	2.39113	2.53818	2.93757	5.28505	5.51805	5.87331	|||	156	4	2-2-2-2	3	3	3
_1203_M271T831	M271T831	//$$$|| Naringenin; Arabidop_KNApSAck; M-H = 271.0612 // Naringenin chalcone; Arabidop_KNApSAck; M-H = 271.0612 // Naringenine; Arabidop_roots; M-H = 271.0612 // Naringenin; B.napus_litra; M-H = 271.0606 // Naringenin Chalcone; pepper_PRI; M-H = 271.0619 // naringenin chalcone; phenylpropp; M-H = 271.0611974 // naringenin; phenylpropp; M-H = 271.0611974 // Naringenin chalcone---C15H12O5; KNApSAck…	7	0	0	0	1	1	2	0	3	271.063	271.061	271.064	13.8492	13.8199	13.8701	5.56365	2.92461	3.40808	3.21115	3.25114	3.3349	3.55702	3.40386	3.36688	3.8651	3.91892	4.441	4.37688	3.5672	4.83613	5.56365	3.91638	5.01997	5.44775	5.00099	4.46042	4.81525	5.45366	4.55162	5.09487	|||	242	13	5-6-6-6	6	7	7
_582_M271T1153	M271T1153	Naringenin ; Standards_ACDlabs-25-10-2009; M-H = 271.061224 || Naringenin (S); Tomato-Peel-Flesh; M-H = 271.0612 || Naringenin chalcone (S); Tomato-Peel-Flesh; M-H = 271.0612 || //$$$|| Naringenin; Arabidop_KNApSAck; M-H = 271.0612 // Naringenin chalcone; Arabidop_KNApSAck; M-H = 271.0612 // Naringenine; Arabidop_roots; M-H = 271.0612 // Naringenin; B.napus_litra; M-H = 271.0606 // Naringenin Cha…	15	2	1	2	2	0	3	2	3	271.062	271.062	271.064	19.2189	19.1779	19.2449	9.03678	6.39888	7.5552	5.08931	4.41051	5.11597	2.97823	7.56755	8.73175	7.65694	5.5257	6.56778	5.39405	8.53741	8.77927	9.03678	6.19263	6.70962	6.79146	7.59003	7.5266	8.03758	5.40602	5.75244	6.0757	|||	301	3	0-0-1-1	2	2	1
_458_M271T1048	M271T1048	//$$$|| Naringenin; Arabidop_KNApSAck; M-H = 271.0612 // Naringenin chalcone; Arabidop_KNApSAck; M-H = 271.0612 // Naringenine; Arabidop_roots; M-H = 271.0612 // Naringenin; B.napus_litra; M-H = 271.0606 // Naringenin Chalcone; pepper_PRI; M-H = 271.0619 // naringenin chalcone; phenylpropp; M-H = 271.0611974 // naringenin; phenylpropp; M-H = 271.0611974 // Naringenin chalcone---C15H12O5; KNApSAck…	4	0	0	0	0	0	0	1	3	271.063	271.062	271.064	17.4641	17.4473	17.4866	5.94601	1.32164	1.72992	2.8383	1.84208	2.20521	2.99662	1.95006	2.22954	2.82434	2.85423	3.09491	2.6479	2.5004	3.00262	3.0068	2.95574	3.264	3.86638	5.20976	5.32366	5.80172	5.42075	5.15971	5.94601	|||	284	12	4-2-2-0	1	5	3
_479_M271T372	M271T372	//$$$|| Naringenin; Arabidop_KNApSAck; M-H = 271.0612 // Naringenin chalcone; Arabidop_KNApSAck; M-H = 271.0612 // Naringenine; Arabidop_roots; M-H = 271.0612 // Naringenin; B.napus_litra; M-H = 271.0606 // Naringenin Chalcone; pepper_PRI; M-H = 271.0619 // naringenin chalcone; phenylpropp; M-H = 271.0611974 // naringenin; phenylpropp; M-H = 271.0611974 // Naringenin chalcone---C15H12O5; KNApSAck…	3	0	0	0	0	0	0	0	2	271.063	271.062	271.066	6.20336	5.90566	6.39818	5.86886	3.74868	3.27735	3.04154	2.39451	1.62703	1.30709	4.50796	4.19559	4.20757	3.09491	2.88322	3.23019	2.90412	3.22089	3.45277	2.29049	2.45644	2.20673	2.08658	1.75392	2.12383	2.49565	5.23851	5.86886	|||	111	1	0-0-0-0	1	1	1
_1130_M271T671	M271T671	//$$$|| Naringenin; Arabidop_KNApSAck; M-H = 271.0612 // Naringenin chalcone; Arabidop_KNApSAck; M-H = 271.0612 // Naringenine; Arabidop_roots; M-H = 271.0612 // Naringenin; B.napus_litra; M-H = 271.0606 // Naringenin Chalcone; pepper_PRI; M-H = 271.0619 // naringenin chalcone; phenylpropp; M-H = 271.0611974 // naringenin; phenylpropp; M-H = 271.0611974 // Naringenin chalcone---C15H12O5; KNApSAck…	9	0	2	0	2	1	1	0	3	271.062	271.062	271.063	11.1892	10.9494	11.4758	7.33782	2.44019	2.38508	2.44019	4.79303	5.099	4.85172	2.60005	3.09356	1.52324	5.34665	5.5257	5.13507	2.44221	2.67719	5.23905	4.25789	5.10476	5.39675	3.54603	2.93782	3.75881	6.73582	6.93065	7.33782	|||	204	36	16-15-11-17	17	14	13
_1075_M272T620	M272T620		7	0	1	0	2	0	2	0	2	272.032	272.03	272.035	10.3255	10.3129	10.3311	5.41258	1.37097	1.30395	0.711175	4.17232	4.40683	4.54121	0.271129	0.744912	0.452935	4.56349	4.75389	5.20095	0.81215	1.03441	0.70296	5.41258	5.37143	5.35105	0.787697	0.397804	0.633791	5.05011	4.79951	5.32323	|||	187	27	0-0-1-1	1	1	1
_354_M272T1191	M272T1191		19	3	2	2	3	3	1	2	3	272.067	272.064	272.069	19.856	19.8297	19.881	10.3547	8.50274	8.72748	6.29549	6.35448	6.95443	4.01173	9.00188	9.55304	9.47145	7.1141	8.26793	7.21157	10.2595	10.3547	10.2595	8.34815	8.65642	8.73333	8.8466	9.21838	9.04383	7.08444	7.11811	6.89696	|||	305	53	2-2-2-2	8	5	4
_1072_M272T585	M272T585		8	0	0	2	0	3	0	0	2	272.066	272.064	272.071	9.75006	9.48511	10.1958	6.1406	4.09379	3.79891	3.77083	3.65837	3.67978	3.29577	4.5967	4.05623	4.43899	4.48691	3.45716	3.64912	4.69654	5.73142	6.1406	4.32345	5.07409	5.58035	4.76409	5.165	5.521	4.56206	4.57223	5.41757	|||	179	3	0-0-0-0	1	1	1
_592_M272T931	M272T931		11	1	0	1	1	0	1	2	3	272.066	272.065	272.068	15.5126	15.2226	15.5608	7.05646	3.67428	4.62694	4.16799	3.69486	4.51956	4.19201	4.11337	4.34768	4.08803	4.17537	4.39694	4.14152	4.59357	5.12307	5.6394	4.53926	5.25848	5.5409	6.35828	6.36285	6.99553	6.22039	5.98072	7.05646	|||	262	4	0-0-0-3	4	1	1
_442_M272T772	M272T772		8	1	0	1	0	1	0	2	3	272.067	272.066	272.068	12.8585	12.8313	12.8688	7.1299	4.66847	5.1484	4.8453	4.0605	4.57077	4.58857	4.36176	4.15814	4.5302	4.32588	4.0258	4.32637	4.16604	4.37162	4.20945	4.11616	4.15786	4.77081	6.63019	6.62965	7.1299	6.44945	6.49186	6.72171	|||	226	6	1-2-1-1	2	3	1
_637_M272T1153	M272T1153		9	0	0	3	1	2	1	2	0	272.067	272.066	272.069	19.2186	19.1779	19.2364	7.19939	4.46865	5.69113	3.42214	3.06268	3.62014	2.00138	5.72646	7.06115	5.25847	4.08005	4.55309	3.84855	6.58168	7.16932	7.19939	4.4293	5.17676	5.16093	5.73023	4.98074	6.17661	3.7884	3.90796	4.23368	|||	301	3	0-0-0-0	1	1	1
_1065_M273T619	M273T619	//$$$|| Mevalonate 5-phosphate; Arabidop_KNApSAck; M+FA = 273.0375893 //	3	0	0	0	0	0	2	0	1	273.04	273.039	273.045	10.3175	10.316	10.3311	5.27325	1.01864	0.756163	1.32881	4.04955	4.56648	4.40683	1.52455	1.89842	1.29217	4.49191	4.55856	4.8605	1.36787	1.30444	0.558968	5.12963	5.12826	5.27325	0.806543	0.990565	0.674481	4.84225	4.56039	4.97672	|||	187	27	0-0-1-1	1	1	1
_1070_M273T1191	M273T1191	Phloretin ; Standards_ACDlabs-25-10-2009; M-H = 273.076824 || Phloretin (S); Tomato-Peel-Flesh; M-H = 273.0768 ||	8	1	1	0	1	1	2	1	1	273.07	273.069	273.075	19.858	19.8441	20.0879	8.31284	6.35771	7.02137	4.60316	4.40692	4.88393	1.77174	6.50443	8.16127	6.87	4.96235	6.41172	5.18762	8.08738	8.31284	4.52801	5.87555	5.59477	6.629	6.75681	7.37568	7.10793	5.01397	5.03031	5.02074	|||	305	53	20-7-6-6	21	3	2
_243_M274T1192	M274T1192		2	0	0	0	0	2	0	0	0	274.492	274.492	274.493	19.8683	19.8607	19.8758	5.04864	3.55326	4.12056	2.23502	1.77427	2.10925	1.22416	4.06159	5.04864	4.12955	2.6479	3.18614	2.4088	4.78724	4.94925	4.99382	3.54539	3.6653	3.84783	4.00426	3.98146	3.89838	2.32449	2.42161	1.90878	|||	305	53	28-2-2-2	30	5	4
_1133_M279T1395	M279T1395	//$$$|| Linoleic acid; Brassica hirta_KanapSAck; M-H = 279.2324 // Linoleic acid ; B.napus_litra; M-H = 279.2324 // Linoleic acid; wheat_litra; M-H = 279.232924 // Linoleate; wheat_litra; M-H = 279.232924 //	6	0	1	0	2	0	1	0	1	279.234	279.232	279.236	23.2489	23.1613	23.2767	5.87666	1.32407	1.12844	2.05626	5.83481	5.40341	5.80207	1.51375	1.17476	2.08556	5.25061	5.87666	5.53648	1.20087	1.78027	0.946212	5.10476	5.55185	5.53989	1.54871	0.941618	2.09177	2.79717	5.87337	5.48763	|||	317	5	1-1-1-1	2	2	2
_78_M280T602	M280T602		6	1	0	1	1	2	1	0	0	280.1	280.098	280.102	10.0389	10.0218	10.0531	6.7191	4.97801	4.05013	4.26735	3.82877	2.93528	3.66186	6.17906	4.59761	5.23351	5.57657	3.66898	4.13113	6.7191	6.62141	6.61707	5.51533	5.57028	5.56381	2.41955	2.59268	2.39658	1.9543	1.66732	1.64059	|||	182	4	0-0-0-0	1	1	1
_677_M281T298	M281T298	//$$$|| 2-(4'-Methylthio)butylmalic acid; Arabidop_KNApSAck; M+FA = 281.0695444 // L-Formylkynurenine; Arabidop_KNApSAck; M+FA = 281.0774069 //	17	2	1	3	1	3	0	3	3	281.068	281.066	281.073	4.96841	4.88013	4.98385	6.76288	5.71569	5.53577	6.40771	4.7625	4.80559	5.33052	5.81452	5.89183	6.76288	5.16871	4.97846	5.65707	6.20387	5.73229	5.80823	5.35335	5.19107	4.99122	6.69843	6.50645	6.27362	5.80462	5.29917	5.35745	|||	73	7	2-1-1-1	3	2	2
_1113_M281T263	M281T263	//$$$|| 2-(4'-Methylthio)butylmalic acid; Arabidop_KNApSAck; M+FA = 281.0695444 //	16	3	1	3	1	3	0	3	2	281.068	281.066	281.07	4.37522	4.35999	4.38936	7.13269	5.74066	5.72049	6.61191	4.66296	4.01396	5.09129	6.10079	6.13678	7.13269	4.70864	4.97908	6.07889	6.62715	6.49094	6.20056	5.459	5.17469	5.14875	6.7111	6.42795	6.42926	5.42626	5.40836	5.2335	|||	54	5	0-0-0-0	1	1	1
_232_M281T603	M281T603		2	0	0	0	0	2	0	0	0	281.103	281.103	281.103	10.0488	10.0446	10.0531	4.98036	3.8661	1.91856	2.73417	2.4917	1.34345	2.37014	4.95339	2.82916	3.73911	3.50662	2.32821	2.72249	4.90757	4.98036	4.67023	4.11268	4.08146	4.11616	1.62726	1.70784	1.81677	1.53769	1.1325	1.17932	|||	182	4	3-0-0-3	4	4	1
_1162_M284T715	M284T715		9	0	2	0	2	0	3	0	2	284.033	284.033	284.035	11.9215	11.909	11.9368	7.13095	1.28273	0.887263	1.53493	6.13974	6.95577	6.48586	0.822242	0.638924	1.17476	6.90855	6.6594	6.91383	1.27123	0.932253	0.924354	7.08308	7.13095	7.09149	0.589767	1.23642	0.856288	7.05646	6.70299	7.00194	|||	213	10	0-0-0-0	1	1	1
_1101_M284T634	M284T634		8	0	2	0	3	0	2	0	1	284.033	284.033	284.035	10.5641	10.5479	10.5801	6.67766	1.11589	1.06952	0.977182	6.38298	6.59881	6.14121	0.890337	0.85374	1.03224	5.91246	6.67766	6.35229	0.858421	0.585086	0.585086	6.62244	6.51952	6.51304	0.64165	0.814237	0.852276	5.36389	5.24138	5.29545	|||	190	14	1-0-5-1	8	1	1
_1198_M285T634	M285T634	//$$$|| Kaempferol; Arabidop_KNApSAck; M-H = 285.0405 // kaempferol; Arabidop_roots; M-H = 285.0404 // Kaempferol; Brassica carinata_KanapSAck; M-H = 285.0399 // Kaempferol; B. rapa_litra; M-H = 285.0399 // Luteolin; Pepper_KNApSAck; M-H = 285.0404621 //	10	0	3	0	2	0	3	0	2	285.04	285.038	285.042	10.5641	10.5441	10.5771	6.09861	1.12844	1.06332	0.991165	5.71818	5.78809	5.6087	0.716889	0.890337	0.821434	5.66149	6.07372	5.82849	0.508093	1.35108	1.52224	6.09861	5.9466	5.82579	1.43691	1.47105	1.27426	4.85396	5.00519	4.91138	|||	190	14	1-0-1-1	1	1	1
_1268_M285T715	M285T715	//$$$|| Kaempferol; Arabidop_KNApSAck; M-H = 285.0405 // kaempferol; Arabidop_roots; M-H = 285.0404 // Kaempferol; Brassica carinata_KanapSAck; M-H = 285.0399 // Kaempferol; B. rapa_litra; M-H = 285.0399 // Luteolin; Pepper_KNApSAck; M-H = 285.0404621 //	12	0	3	0	3	0	3	0	3	285.041	285.04	285.042	11.9229	11.9068	11.9368	8.20681	0.928185	2.2572	1.94651	7.29223	7.88793	7.14658	1.98111	1.49827	1.54051	7.93384	7.70797	7.91027	1.74595	1.24553	0.715912	8.20681	8.1839	8.09822	1.49366	1.19445	0.907473	8.02585	7.8562	8.10777	|||	213	10	0-0-0-0	1	1	1
_1046_M285T419	M285T419	//$$$|| Kaempferol; Arabidop_KNApSAck; M-H = 285.0405 // 5-Phosphoribosylglycineamide; Arabidop_KNApSAck; M-H = 285.0493 // kaempferol; Arabidop_roots; M-H = 285.0404 // Kaempferol; Brassica carinata_KanapSAck; M-H = 285.0399 // Kaempferol; B. rapa_litra; M-H = 285.0399 // Luteolin; Pepper_KNApSAck; M-H = 285.0404621 //	3	0	0	0	2	0	0	0	1	285.042	285.04	285.046	6.98897	6.98371	6.99878	4.55507	0.887263	0.789611	0.887263	3.66354	4.15814	4.45163	0.747454	1.1542	0.734935	4.44404	4.13111	4.23712	1.15284	0.90692	1.08754	3.95154	4.11268	3.78377	0.274515	0.787204	1.20555	4.55507	4.1269	4.36299	|||	131	5	0-0-0-0	1	1	1
_609_M285T1022	M285T1022	Luteolin ; Standards_ACDlabs-25-10-2009; M-H = 285.040424 || //$$$|| Kaempferol; Arabidop_KNApSAck; M-H = 285.0405 // 5-Phosphoribosylglycineamide; Arabidop_KNApSAck; M-H = 285.0493 // kaempferol; Arabidop_roots; M-H = 285.0404 // Kaempferol; Brassica carinata_KanapSAck; M-H = 285.0399 // Kaempferol; B. rapa_litra; M-H = 285.0399 // Luteolin; Pepper_KNApSAck; M-H = 285.0404621 //	7	0	0	2	0	3	2	0	0	285.042	285.041	285.045	17.0286	16.9923	17.0471	6.13982	4.52508	4.62003	3.48532	2.93858	3.25622	2.00553	5.564	5.65085	5.23576	4.63045	4.6776	4.22784	5.60802	6.01492	6.13982	4.69941	5.33149	5.28136	4.77044	4.96825	5.01199	3.93181	4.47532	4.04341	|||	279	5	2-1-1-1	3	2	2
_920_M285T239	M285T239	3,4-Dihydroxybenzoyl -D-xylopyranoside; Kati-Asa; M-H = 285.0616 ||	9	2	0	2	1	1	1	1	0	285.062	285.059	285.064	3.97662	3.67959	3.99786	6.4071	5.28731	5.31525	4.54934	3.76578	4.25262	3.16039	6.4071	5.24892	5.47937	5.5439	4.32581	4.27243	6.15326	5.52271	4.84805	4.88002	4.43545	3.79591	4.35832	4.3918	5.13583	3.0532	3.93382	3.70105	|||	43	2	1-1-1-1	2	2	1
_1136_M286T715	M286T715	//$$$|| Indole-3-glycerol phosphate; Arabidop_KNApSAck; M-H = 286.0486 // cyanidine; Arabidop_roots; M-H = 286.0483 //	3	0	1	0	0	0	2	0	0	286.046	286.046	286.047	11.9215	11.9185	11.9265	6.51304	0.938652	0.493328	1.12844	5.47776	6.32282	5.69744	0.917714	1.46444	0.839495	6.19266	5.92496	6.21152	0.239574	1.20366	1.3752	6.51304	6.45608	6.45608	0.558957	1.23355	0.911946	6.19151	6.02997	6.50373	|||	213	10	0-0-1-1	3	4	1
_525_M287T1021	M287T1021	Hydroxylated naringenin chalcone ; Tomato-Peel-Flesh; M-H = 287.0561 || //$$$|| (+)-Dihydrokaempferol; Arabidop_KNApSAck; M-H = 287.0561 // Dihydrokaempferol; Arabidop_roots; M-H = 287.0561 // "2',3',4',5',6'-Pentahydroxychalcone"; Brassica alba_DNP; M-H = 287.0556 // (+)-Dihydrokaempferol; Brassica carinata_KanapSAck; M-H = 287.0556 // "2',3',4',5',6'-Pentahydroxychalcone; 1-(2,3,4,5,6-Pentahydr…	12	2	0	3	0	3	1	3	0	287.058	287.056	287.059	17.0245	17.0106	17.0554	7.92069	5.74692	6.25165	4.61189	2.30841	3.15822	1.79283	6.90493	7.5945	6.5471	4.31993	4.92004	3.75946	7.47916	7.86757	7.92069	5.04862	5.45897	5.42051	6.26085	6.62075	6.30891	3.65655	4.23368	3.94543	|||	279	5	0-0-0-0	1	1	1
_23_M287T967	M287T967	Eriodictyol ; Standards_ACDlabs-25-10-2009; M-H = 287.056124 || Hydroxylated naringenin (Eriodictyol) (S); Tomato-Peel-Flesh; M-H = 287.0561 || //$$$|| (+)-Dihydrokaempferol; Arabidop_KNApSAck; M-H = 287.0561 // Dihydrokaempferol; Arabidop_roots; M-H = 287.0561 // "2',3',4',5',6'-Pentahydroxychalcone"; Brassica alba_DNP; M-H = 287.0556 // (+)-Dihydrokaempferol; Brassica carinata_KanapSAck; M-H = …	4	2	0	0	0	2	0	0	0	287.058	287.056	287.06	16.1246	16.1032	16.141	6.30586	4.79849	5.37542	4.7558	2.43165	2.6635	2.55501	5.22284	5.63339	4.98047	2.6451	2.75887	2.62087	6.30586	6.21146	6.27872	3.56522	2.97204	3.00022	4.56712	5.00905	5.04961	3.27379	2.97787	3.18354	|||	271	2	0-0-0-0	1	1	1
_632_M287T640	M287T640	//$$$|| (+)-Dihydrokaempferol; Arabidop_KNApSAck; M-H = 287.0561 // Dihydrokaempferol; Arabidop_roots; M-H = 287.0561 // "2',3',4',5',6'-Pentahydroxychalcone"; Brassica alba_DNP; M-H = 287.0556 // (+)-Dihydrokaempferol; Brassica carinata_KanapSAck; M-H = 287.0556 // "2',3',4',5',6'-Pentahydroxychalcone; 1-(2,3,4,5,6-Pentahydroxyphenyl)-3-phenyl-2-propen-1-one"; B.alba_database; M-H = 287.0556 // …	14	0	2	2	2	2	0	3	3	287.058	287.056	287.06	10.6586	10.6196	10.6752	7.43878	5.60649	5.76608	5.6704	5.00498	5.09267	5.34548	5.33753	4.08803	5.19514	4.69361	4.67539	4.74913	5.37906	5.59359	5.75089	5.01923	5.35318	5.54389	6.58876	6.91667	7.43878	6.23618	6.52135	7.08444	|||	193	10	3-3-4-2	3	4	4
_580_M288T1023	M288T1023		4	0	0	2	0	2	0	0	0	288.062	288.06	288.062	17.0476	17.0266	17.0554	6.29289	3.78624	4.41091	3.29289	0.604393	2.10933	0.895086	5.40596	5.46248	4.92932	2.75887	3.11927	2.21316	5.67431	6.07015	6.29289	3.3465	3.48274	3.78025	4.42461	4.8692	4.79004	1.76054	2.33918	2.2199	|||	279	5	0-0-0-0	1	1	1
_107_M289T607	M289T607	//$$$|| Biotin; Arabidop_KNApSAck; M+FA = 289.0858631 // Indole-3-acetyl-L-aspartic acid---C14H14N2O5; KNApSAck_tomato; M-H = 289.0829956 //	2	0	0	0	0	2	0	0	0	289.086	289.085	289.086	10.1092	10.108	10.1104	5.2844	4.57107	5.2844	3.97546	3.17479	3.91738	2.15478	4.35002	3.88809	3.83999	2.73255	3.39382	2.07486	5.08735	5.17674	5.28046	4.10339	4.12215	3.94141	1.4904	3.05005	2.44871	1.85824	2.4645	1.79547	|||	183	4	1-2-2-3	4	3	3
_823_M289T190	M289T190		6	0	0	1	0	2	0	3	0	289.094	289.093	289.094	3.16245	3.1429	3.17337	7.55906	4.7558	4.13082	5.06626	1.33095	0.941597	1.34481	5.46571	5.13743	5.84674	1.86023	1.67512	1.32987	5.79138	4.92272	5.42204	1.03609	0.963785	1.49975	7.55906	6.67196	6.67196	2.46259	2.33059	1.97533	|||	14	2	1-1-1-1	2	2	1
_1246_M289T313	M289T313		8	2	0	2	0	3	0	1	0	289.167	289.165	289.169	5.21026	5.20217	5.42791	5.55097	5.35619	4.50066	5.54046	2.9064	3.12904	3.67978	4.71457	4.95439	5.55097	3.09753	3.10023	4.1085	5.37431	5.39255	5.48627	3.84783	3.5499	3.65141	5.20159	5.46995	5.46326	3.74533	3.79722	3.7838	|||	83	4	1-0-0-1	2	2	1
_252_M289T361	M289T361		3	1	0	0	0	0	0	2	0	289.168	289.166	289.168	6.01479	6.01199	6.31863	5.72646	5.18978	5.2757	5.16669	3.07228	3.17479	3.70844	4.75679	4.9661	5.72646	2.36676	3.21905	4.13111	5.2414	5.26446	5.32472	3.43554	3.26092	3.17894	4.74291	4.49048	4.546	2.30748	3.26482	2.97222	|||	106	6	2-2-0-0	1	1	3
_1139_M289T1086	M289T1086		3	2	0	0	0	0	0	1	0	289.167	289.167	289.171	18.1062	18.0954	18.1091	5.61938	5.16574	4.61031	5.61938	1.9911	1.60721	3.53178	4.68793	3.9397	4.82485	1.95033	1.80325	1.63149	4.35349	4.47952	3.92403	1.97718	1.93308	1.56197	3.79559	4.3705	5.04113	1.51991	1.82894	2.55394	|||	293	1	0-0-0-0	1	1	1
_793_M291T670	M291T670	//$$$|| 16-epivellosimine; wheat_litra; M-H = 291.150224 //	3	0	0	0	0	2	0	1	0	291.146	291.143	291.146	11.1726	11.1714	11.245	5.52693	4.9397	3.42028	5.09811	3.56079	2.498	3.86695	5.24428	3.55804	5.52693	3.77928	3.03645	4.56133	5.32237	5.15323	5.00133	3.99205	4.0225	3.62863	3.677	4.85673	4.94408	2.80528	3.35144	3.26482	|||	204	36	10-7-8-12	12	10	4
_383_M293T400	M293T400		5	0	0	1	0	3	0	1	0	293.09	293.087	293.092	6.67259	6.66304	6.6819	6.14162	5.52909	5.07067	4.13082	2.31618	2.2581	0.891059	6.14162	5.24097	4.87403	3.61941	2.20005	2.77888	5.86234	5.82009	5.8023	2.88712	2.85137	2.6162	4.93347	5.28983	4.52018	1.99561	2.29024	2.34112	|||	123	7	0-0-0-5	6	1	1
_136_M293T488	M293T488		7	2	0	2	0	1	0	2	0	293.089	293.087	293.09	8.12958	8.11551	8.13341	7.65694	6.34404	6.56475	4.43393	2.43927	3.12194	1.32244	7.65694	5.39014	5.48955	4.53916	1.70775	2.21667	6.01308	5.9519	5.62553	2.58184	2.65976	1.43528	6.60442	6.54052	6.54111	3.17072	2.99676	2.98252	|||	153	2	1-1-1-1	2	2	1
_362_M293T325	M293T325		18	3	1	3	2	3	3	2	0	293.125	293.122	293.127	5.41111	5.33627	5.42791	7.19924	7.04431	6.31132	6.16602	5.34548	5.33052	4.85692	7.08329	6.49043	6.50443	6.1943	5.43667	5.06951	7.19924	6.94789	6.52876	5.79138	5.5713	5.41755	5.89374	5.43276	5.46995	4.96007	4.33212	3.90323	|||	92	4	0-1-1-0	1	1	2
_344_M293T205	M293T205		14	3	0	3	0	3	0	3	0	293.125	293.124	293.127	3.41692	3.4033	3.73038	7.56175	5.88574	6.69386	7.27177	3.36947	3.89338	4.8888	6.51512	6.83125	7.08329	4.1328	4.4429	4.76571	6.92697	7.02108	7.04647	4.41198	4.54753	4.79572	7.56175	7.55638	7.3803	4.93656	5.07085	4.76139	|||	19	1	0-0-0-0	1	1	1
_951_M294T206	M294T206		2	0	0	0	0	0	0	2	0	294.129	294.129	294.129	3.44033	3.423	3.45767	5.43341	4.1848	4.70579	5.2757	1.64834	2.55315	3.41345	4.65161	4.89403	5.04864	2.06451	2.67932	2.93858	4.83929	5.02432	5.13238	2.61968	2.58184	2.31662	4.96966	5.43341	5.17703	2.48315	3.16424	3.0304	|||	20	1	0-0-0-0	1	1	1
_80_M298T603	M298T603	//$$$|| Flindersine; N-(Acetoxymethyl); pepper_DNP; M+FA = 298.108483 // "Octopamine; (x)-form, N-(4-Hydroxy-E-cinnamoyl)"; pepper_DNP; M+FA = 298.108483 //	4	1	0	1	0	2	0	0	0	298.109	298.109	298.111	10.0431	10.0218	10.0482	6.65963	4.50084	3.8493	4.36653	2.84437	3.05026	2.67869	6.40467	4.79531	5.30892	4.41256	1.86986	3.3803	6.65963	6.63713	6.52024	3.61094	3.91872	4.08234	2.41601	2.4584	2.62676	1.1325	0.890247	1.88144	|||	182	4	1-1-1-1	2	2	2
_894_M299T559	M299T559		4	0	0	0	2	0	2	0	0	299.021	299.019	299.022	9.3231	9.3145	9.33689	5.08513	1.06952	0.58798	1.28273	3.51914	4.55237	4.51956	1.19598	0.734935	0.747454	4.18637	4.81025	4.81025	0.986315	1.05825	0.964431	4.91403	4.78414	5.08513	1.09259	0.659899	0.492761	4.19806	4.19646	3.93382	|||	171	18	0-0-0-0	1	1	1
_871_M299T620	M299T620		6	0	1	0	1	0	3	0	1	299.022	299.02	299.023	10.3283	10.3083	10.3343	6.07351	1.27226	1.10079	1.73141	4.56367	4.99578	5.25241	1.49827	1.61024	1.52341	5.46636	5.33973	5.67579	1.30444	1.74595	1.62939	5.41755	5.97365	6.07351	1.23355	1.21047	1.04124	5.37659	5.32392	5.64594	|||	187	27	0-0-1-1	1	1	1
_636_M299T189	M299T189	Dimethyl fukiic acid; Brassica rapa; M-H = 299.0767 || //$$$|| 2-Hydroxybenzoic acid; O-b-D-Glucopyranoside; pepper_DNP; M+FA = 299.077244 // C13H16O8; pepper_PRI; M-H = 299.0782 //	3	0	0	2	0	1	0	0	0	299.078	299.078	299.08	3.14671	3.10924	3.15481	5.41033	4.8453	4.105	4.16936	2.57467	1.9716	1.03399	5.41033	4.82218	4.64751	2.84683	2.87857	2.89849	4.97541	5.02668	5.17173	3.13425	2.50788	2.39052	4.72182	4.44815	3.94487	2.71041	2.8797	1.87239	|||	13	2	1-1-1-1	2	2	1
_28_M299T249	M299T249	//$$$|| Salidroside; B. rapa_litra; M-H = 299.1131 //	3	2	0	0	0	1	0	0	0	299.115	299.112	299.118	4.14353	4.14147	4.14642	5.11764	5.11764	4.54688	4.93433	1.05847	1.9911	1.09724	4.72448	4.4487	4.49839	1.41873	2.57106	2.35079	4.89082	4.81034	4.71473	1.04098	1.68175	1.96317	3.27218	3.18431	3.51835	0.31148	1.72142	1.64727	|||	47	1	0-0-0-0	1	1	1
_110_M299T603	M299T603	//$$$|| Salidroside; B. rapa_litra; M-H = 299.1131 //	2	0	0	0	0	2	0	0	0	299.113	299.113	299.113	10.0473	10.0416	10.0531	5.0515	2.63479	1.68213	2.90305	1.55745	1.34478	1.22859	4.85125	3.47206	3.92993	3.10688	0.953455	1.81996	4.92272	4.94291	5.0515	0.497348	2.61652	2.01037	1.86251	1.43691	0.999221	0.404973	1.22883	1.48268	|||	182	4	2-2-2-2	3	3	3
_1264_M300T619	M300T619		12	0	3	0	3	0	3	0	3	300.025	300.024	300.028	10.3154	10.3066	10.3311	9.09998	0.977182	1.35133	1.53036	7.93422	8.33568	8.50235	1.50306	1.61889	1.1706	8.69983	8.40944	8.76215	1.30431	1.44548	0.915455	9.06205	9.07996	9.09998	0.943927	1.52283	1.23642	8.79946	8.79313	8.83997	|||	187	27	0-0-1-1	1	1	1
_1179_M300T559	M300T559		10	0	3	0	3	0	3	0	1	300.027	300.026	300.028	9.31805	9.30588	9.33689	7.89043	0.974576	0.901527	1.99321	6.86828	7.22974	7.29605	1.13116	0.608244	0.744912	6.96711	7.67724	7.84043	0.70296	1.2676	0.700202	7.85566	7.89043	7.8426	0.999221	0.594436	0.492699	7.02361	6.9327	6.41694	|||	171	18	0-0-0-0	1	1	1
_1242_M301T619	M301T619	//$$$|| Quercetin; Arabidop_KNApSAck; M-H = 301.0354 // quercetin; Arabidop_roots; M-H = 301.0354 // "3,5,6,7,8-Pentahydroxyflavone"; Brassica alba_DNP; M-H = 301.0348 // Quercetin; Brassica carinata_KanapSAck; M-H = 301.0348 // Quercetin; B.rapa_litra; M-H = 301.0348 // "3,5,6,7,8-Pentahydroxyflavone"; B.alba_database; M-H = 301.0348 //	12	0	3	0	3	0	3	0	3	301.034	301.033	301.035	10.3154	10.3066	10.3311	9.12622	0.742541	1.82397	1.94441	7.78227	8.43099	8.48087	2.33448	0.998757	1.16527	8.77837	8.44708	8.83092	1.28388	2.32452	1.58342	9.07996	9.09998	9.12622	1.214	2.12383	2.15424	8.79454	8.79454	8.98718	|||	187	27	0-0-0-0	3	4	1
_1199_M301T559	M301T559	//$$$|| Liquiritigenin; Arabidop_KNApSAck; M+FA = 301.0712589 // Isoliquiritigenin; Arabidop_KNApSAck; M+FA = 301.0712589 // Quercetin; Arabidop_KNApSAck; M-H = 301.0354 // quercetin; Arabidop_roots; M-H = 301.0354 // "3,5,6,7,8-Pentahydroxyflavone"; Brassica alba_DNP; M-H = 301.0348 // Quercetin; Brassica carinata_KanapSAck; M-H = 301.0348 // Quercetin; B.rapa_litra; M-H = 301.0348 // "3,5,6,7,8…	9	0	2	0	3	0	3	0	1	301.034	301.033	301.075	9.3145	8.9739	9.33689	7.08308	0.738465	0.891756	1.11205	5.80207	6.51006	6.51693	1.63747	0.421169	0.85374	6.07594	6.61083	7.02107	0.643919	0.938338	1.18616	6.90161	7.08308	7.03017	0.714322	1.54871	0.834695	6.2384	5.00933	5.40273	|||	171	18	0-0-0-0	1	1	1
_1144_M301T1233	M301T1233	Hesperetin ; Standards_ACDlabs-25-10-2009; M-H = 301.071724 || Methyl ether of hydroxylated naringenin or Methyl ether of hydroxylated naringenin chalcone I ; Tomato-Peel-Flesh; M-H = 301.0717 || Methyl ether of hydroxylated naringenin or Methyl ether of hydroxylated naringenin chalcone II; Tomato-Peel-Flesh; M-H = 301.0717 || //$$$|| Liquiritigenin; Arabidop_KNApSAck; M+FA = 301.0712589 // Isoli…	11	0	0	3	1	3	0	3	1	301.073	301.069	301.077	20.5536	20.5118	20.5691	6.8739	5.2567	4.77659	3.90013	3.33319	2.89138	2.5317	5.50291	6.8739	6.25845	3.63708	4.72068	4.23442	6.10813	6.66618	6.78273	4.35989	4.75392	4.88201	6.5736	6.2096	6.36285	4.87564	4.44818	4.57223	|||	309	1	0-0-0-0	1	1	1
_315_M301T965	M301T965	//$$$|| Liquiritigenin; Arabidop_KNApSAck; M+FA = 301.0712589 // Isoliquiritigenin; Arabidop_KNApSAck; M+FA = 301.0712589 // Hesperin; Brassicaceae_litra; M-H = 301.0712 // flavonoid---52.21min---YokoID#853---C16H14O6; Tomato_Yoko; M-H = 301.07108 //	4	0	0	0	0	0	0	3	1	301.073	301.071	301.075	16.0776	16.068	16.0813	5.87337	1.02996	1.94286	3.16158	2.40661	2.30882	2.86818	1.65179	3.18412	3.01971	2.7053	2.69837	2.94593	2.0991	1.7832	2.74063	2.55335	2.68611	2.59245	5.81136	5.48494	5.6108	5.87337	5.75472	5.77502	|||	269	25	12-10-11-12	14	12	10
_673_M301T814	M301T814	//$$$|| Liquiritigenin; Arabidop_KNApSAck; M+FA = 301.0712589 // Isoliquiritigenin; Arabidop_KNApSAck; M+FA = 301.0712589 // Hesperin; Brassicaceae_litra; M-H = 301.0712 // flavonoid---52.21min---YokoID#853---C16H14O6; Tomato_Yoko; M-H = 301.07108 //	7	0	0	1	1	0	0	3	2	301.073	301.071	301.075	13.5702	13.5529	13.5879	6.70299	2.35956	2.2427	3.85765	3.05353	2.67869	4.26558	3.4811	4.77908	4.99733	3.73801	4.70864	5.21936	3.98632	4.36356	4.42818	4.12257	4.00722	4.36023	6.67196	6.1094	6.00809	6.70299	5.94601	6.10192	|||	237	11	3-3-4-4	5	4	4
_983_M301T1194	M301T1194	Hesperetin ; Standards_ACDlabs-25-10-2009; M-H = 301.071724 || Methyl ether of hydroxylated naringenin or Methyl ether of hydroxylated naringenin chalcone I ; Tomato-Peel-Flesh; M-H = 301.0717 || Methyl ether of hydroxylated naringenin or Methyl ether of hydroxylated naringenin chalcone II; Tomato-Peel-Flesh; M-H = 301.0717 || //$$$|| Liquiritigenin; Arabidop_KNApSAck; M+FA = 301.0712589 // Isoli…	4	0	0	1	0	1	0	2	0	301.073	301.072	301.076	19.9011	19.881	19.9259	6.29747	3.27679	3.07052	5.04429	1.82198	1.6582	3.0352	4.43649	5.2077	5.46149	2.25911	3.33491	3.40246	4.32942	4.64926	4.64804	2.73303	2.57322	2.39262	6.29747	5.44785	4.77044	4.02725	3.22245	2.73907	|||	306	1	0-0-0-0	1	1	1
_1230_M302T619	M302T619		11	0	2	0	3	0	3	0	3	302.04	302.039	302.04	10.3148	10.3066	10.3311	7.57012	2.22857	1.09996	2.8459	6.05175	6.86828	6.87476	1.08188	2.08364	1.74285	6.95545	6.75378	7.47501	1.9562	1.42234	1.59893	7.42393	7.57012	7.39927	0.946324	2.37946	1.42116	7.09851	6.95265	7.33719	|||	187	27	0-0-1-1	1	1	1
_1050_M303T619	M303T619	//$$$|| Dihydroquercetin; Brassica carinata_KanapSAck; M-H = 303.0505 //	6	0	1	0	2	0	2	0	1	303.043	303.042	303.046	10.3212	10.3077	10.3311	5.68614	1.03439	0.741112	0.938652	4.38504	5.11215	4.91329	0.227793	0.542766	1.76321	5.40849	5.24512	5.59506	0.969713	1.0423	0.4817	5.59751	5.64543	5.68614	0.816021	1.82602	1.04186	5.32392	5.24429	5.51805	|||	187	27	0-7-1-1	13	1	1
_188_M306T486	M306T486	//$$$|| L-Glutathione; Arabidop_KNApSAck; M-H = 306.0765 // Cepharadione B; O2-De-Me; pepper_DNP; M+FA = 306.077183 // L-Glutathione; Vicia_KnapSACK; M-H = 306.07653 //	5	0	1	0	2	0	1	0	1	306.079	306.076	306.079	8.10272	8.0966	8.10353	5.40495	2.66559	2.21756	2.34222	4.43018	4.45163	4.62004	2.60976	2.60468	2.71376	4.69804	4.74221	4.59892	2.13646	2.31694	2.12491	4.40841	4.51973	4.94587	3.03798	3.0255	3.28809	5.40495	5.10223	4.83933	|||	152	7	4-4-4-3	4	5	5
_777_M306T547	M306T547	//$$$|| L-Glutathione; Arabidop_KNApSAck; M-H = 306.0765 // Cepharadione B; O2-De-Me; pepper_DNP; M+FA = 306.077183 // L-Glutathione; Vicia_KnapSACK; M-H = 306.07653 //	3	0	0	0	0	0	0	0	3	306.078	306.077	306.078	9.11454	9.11144	9.11484	5.49315	2.28891	0.929166	2.37911	3.08652	3.62404	3.80574	2.10722	1.56166	1.0763	3.85815	3.36303	3.45217	1.46376	1.62939	1.68444	3.95811	4.24206	4.37714	2.05519	2.69437	2.22894	5.49315	4.85786	5.15971	|||	167	2	0-0-0-0	1	1	1
_338_M307T319	M307T319		10	2	1	3	1	2	0	1	0	307.14	307.139	307.142	5.31664	5.301	5.32696	6.26386	6.26386	5.91077	6.11395	4.17966	3.98275	4.48794	6.09462	5.92681	6.18169	4.74758	4.03335	4.15442	6.07121	6.10813	6.18329	4.38095	4.10621	4.39029	5.74304	5.69441	5.47108	4.17234	3.91399	4.11013	|||	88	4	1-0-1-1	2	2	2
_693_M307T521	M307T521		8	1	0	3	1	1	0	1	0	307.141	307.139	307.144	8.68213	8.37455	8.69732	6.31508	5.05652	4.3424	5.29829	3.18281	2.31618	3.58863	6.31508	5.56457	6.09462	4.20642	3.39468	3.75959	5.63874	5.40649	5.39255	3.37235	3.36042	3.13425	5.30439	5.03268	5.32366	3.41128	3.10184	3.34718	|||	160	1	0-0-0-0	1	1	1
_662_M307T221	M307T221		6	3	0	2	0	1	0	0	0	307.178	307.177	307.18	3.6811	3.65121	4.17462	6.02094	5.16984	5.71307	5.40017	3.26932	4.04955	4.14592	5.34853	5.85819	5.33829	4.38816	4.46532	4.47403	6.02094	5.66765	5.19016	4.47684	3.98098	3.3273	4.41215	4.50917	4.46042	3.03358	2.77936	2.35639	|||	29	1	0-0-0-0	1	1	1
_348_M308T407	M308T407		3	0	0	2	0	1	0	0	0	308.081	308.078	308.082	6.78029	6.74817	6.78466	5.13598	3.91424	4.26735	3.62918	2.21045	2.55992	1.75047	4.51972	5.13598	4.5797	2.63255	4.00609	3.56026	4.42484	4.81286	4.71431	2.97098	3.46045	3.11279	2.62165	2.50008	2.54838	1.28357	1.59459	1.39825	|||	126	4	2-2-2-3	4	3	3
_424_M310T386	M310T386		4	0	2	0	2	0	0	0	0	310.108	310.107	310.112	6.428	6.41737	6.43915	5.74788	3.83176	2.0492	2.65592	5.74788	4.41051	4.34665	2.53682	1.94483	2.43673	4.82879	3.7305	4.67099	3.2345	3.00719	3.25294	5.40178	5.15163	5.13913	2.03611	2.69811	0.747049	3.79111	3.99868	2.85044	|||	118	2	0-0-0-0	1	1	1
_147_M312T932	M312T932	Feruloyltyramine; SolanNigr; M-H = 312.1236 || Feruloyltyramine I; Tomato-Peel-Flesh; M-H = 312.1241 || //$$$|| N-trans-Feruloyltyramine; Potato_KNApSAcK; M-H = 312.1241321 // Feruloyl tyramine---42.88min---YokoID#806---C18H19NO4; Tomato_Yoko; M-H = 312.12398 //	7	3	0	1	1	2	0	0	0	312.125	312.123	312.128	15.5387	15.5275	15.5562	7.37519	6.56024	5.13947	4.77083	4.51596	2.97823	3.12904	7.37519	4.51964	5.56858	5.59896	2.99459	3.54341	6.49094	6.45348	6.62715	4.65223	4.52651	4.61373	5.28233	3.90823	4.72394	3.16436	2.4677	2.33918	|||	263	4	1-1-1-0	1	2	2
_821_M313T703	M313T703	//$$$|| Geranyl diphosphate; Arabidop_KNApSAck; M-H = 313.0611 // pisatin; Arabidop_roots; M-H = 313.0717 // formononetin; Arabidop_roots; M+FA = 313.0713 // Inosine; B. rapa_litra; M+FA = 313.0784 //	6	0	0	1	1	2	1	0	1	313.073	313.062	313.077	11.7175	11.154	11.725	6.13379	3.67637	3.90505	3.27679	2.47944	3.06767	2.65733	4.44735	4.12153	4.40764	4.46437	4.21012	4.39914	4.71431	5.46882	5.90328	4.88712	5.81247	6.13379	3.89663	3.83927	4.30124	4.29827	4.14892	4.61896	|||	210	3	1-0-1-1	2	2	2
_474_M313T932	M313T932	//$$$|| "Cryptaustoline; (–)-form, O9,O10-Di--de-Me"; pepper_DNP; M+FA = 313.131958 //	3	0	0	1	0	2	0	0	0	313.128	313.126	313.129	15.5388	15.5297	15.5479	5.9843	5.27147	3.93762	3.33084	3.06008	3.37013	2.98155	5.9843	3.55893	3.90659	4.23442	3.68967	3.02856	4.95532	4.86233	5.08735	3.89148	4.16928	4.81886	4.29648	3.5294	4.6656	4.94338	4.9182	5.44032	|||	263	4	2-2-2-1	2	3	3
_721_M313T354	M313T354	//$$$|| "Cryptaustoline; (–)-form, O9,O10-Di--de-Me"; pepper_DNP; M+FA = 313.131958 //	3	1	0	0	0	0	0	2	0	313.131	313.129	313.133	5.89231	5.89048	5.90075	5.74211	5.16496	4.66383	3.44412	2.37014	2.53857	2.30841	4.42043	2.53682	2.56025	2.56301	2.18638	1.68296	3.24734	2.4519	2.48316	1.82878	2.82754	0.797283	4.82846	5.74211	4.93347	2.61475	3.10947	3.79722	|||	101	2	1-1-1-1	2	2	1
_1132_M315T684	M315T684	//$$$|| medicarpin; Arabidop_roots; M+FA = 315.0869 //	7	0	2	0	1	0	2	0	2	315.089	315.085	315.091	11.3958	11.363	11.4072	5.86672	1.11335	1.00323	0.568182	4.79267	4.77835	5.27351	1.30527	0.227793	0.916422	5.42353	5.23666	5.25061	1.06419	1.84448	1.9562	5.44775	5.56871	5.69591	1.82189	0.64165	1.57335	5.86672	5.68899	5.86025	|||	207	18	0-0-0-7	8	5	1
_169_M319T376	M319T376		4	0	0	1	0	0	0	3	0	319.14	319.139	319.14	6.26798	6.2614	6.27952	6.44131	3.2954	2.78396	4.34676	1.23049	0.910986	1.00202	5.1104	2.34931	4.07255	1.97399	1.62979	0.953455	2.87695	2.0465	2.71374	1.68201	1.39515	0.826537	6.44131	6.39923	6.27424	3.76777	3.69116	3.31024	|||	113	9	2-4-4-4	3	5	5
_750_M321T463	M321T463		2	0	0	0	0	0	0	2	0	321.157	321.155	321.158	7.71212	7.55749	7.86674	6.11486	2.23502	1.74822	3.34337	1.34174	1.03399	2.34651	3.13211	2.66965	2.7302	1.71527	1.07352	1.79483	3.20324	2.31358	3.12745	0.797283	1.30722	0.665429	4.90735	6.11486	5.33817	2.86988	2.35469	2.8716	|||	145	2	0-0-0-0	1	1	1
_976_M323T268	M323T268	//$$$|| Skimmin; Arabidop_KNApSAck; M-H = 323.0772 // Skimmin; Arabidop_roots; M-H = 323.0772 // Methyl feruloyl malate ; B. rapa_litra; M-H = 323.0767 //	14	0	0	1	2	1	3	2	2	323.079	323.076	323.102	4.4697	4.31796	4.9148	6.35828	3.7025	2.90305	3.76386	4.48709	4.22696	4.8442	4.76818	4.06159	4.11116	5.0098	5.21936	5.94018	3.47185	4.29628	3.89573	6.00903	5.69591	5.76014	5.37282	3.88915	6.35828	5.62989	4.55248	4.67349	|||	56	1	0-0-0-0	1	1	1
_814_M323T725	M323T725	//$$$|| Skimmin; Arabidop_KNApSAck; M-H = 323.0772 // Skimmin; Arabidop_roots; M-H = 323.0772 // Methyl feruloyl malate ; B. rapa_litra; M-H = 323.0767 //	12	0	2	0	2	0	1	0	3	323.078	323.077	323.081	12.0872	11.9977	12.4809	6.01356	3.62918	3.01766	3.72105	5.66021	5.49263	5.89169	3.88495	3.44104	3.58848	6.01356	5.5439	5.86318	3.41498	3.6229	3.66462	5.59882	5.27436	5.08884	3.32276	3.1278	3.4162	5.67736	5.42075	4.84377	|||	215	8	0-0-4-4	5	5	2
_1167_M323T643	M323T643	//$$$|| Skimmin; Arabidop_KNApSAck; M-H = 323.0772 // Skimmin; Arabidop_roots; M-H = 323.0772 // Methyl feruloyl malate ; B. rapa_litra; M-H = 323.0767 //	4	0	1	0	0	0	2	0	1	323.079	323.077	323.08	10.7182	10.704	10.721	5.11743	1.78337	1.28273	2.31968	3.55019	3.50099	4.31747	2.4594	1.65775	2.70364	4.23712	4.70426	4.98307	2.12832	1.9562	1.96525	5.11743	4.4586	4.51639	2.39104	2.22894	1.8558	4.26603	4.36714	3.95994	|||	194	9	4-3-3-1	4	4	5
_818_M323T325	M323T325		21	3	2	3	2	3	3	3	2	323.136	323.133	323.138	5.42041	5.41113	5.44922	7.55906	7.08539	7.03775	6.92911	5.71208	5.6087	5.19337	6.39179	7.06781	7.12953	5.5777	5.78144	5.87931	7.21843	7.00434	6.67538	5.80666	5.6488	5.22379	7.04327	7.55906	7.46826	5.66941	6.12968	5.67736	|||	92	4	3-0-0-3	4	4	1
_801_M323T133	M323T133		6	0	0	0	0	2	0	2	0	323.136	323.135	323.138	2.21492	2.08161	2.3566	5.76627	4.42087	4.86057	5.181	1.92092	2.47944	2.81041	4.59431	5.23116	5.36939	2.79019	2.89849	2.73255	4.92057	5.76627	5.69328	3.05516	3.36532	3.17889	4.48062	4.6459	4.61776	2.74183	2.45731	3.34535	|||	5	1	0-0-0-0	1	1	1
_956_M324T326	M324T326		5	2	0	0	0	1	0	2	0	324.14	324.135	324.142	5.42791	5.4167	5.43491	5.77777	5.26631	4.92035	4.70102	3.46058	3.31825	3.52271	5.01713	5.30337	5.39014	3.7305	3.92223	4.04158	5.23905	4.84805	5.11782	3.83587	3.6018	3.61635	4.82169	5.77777	5.48494	3.93793	4.53023	3.35144	|||	93	6	2-2-2-2	2	3	3
_1172_M325T1191	M325T1191		9	0	1	0	2	0	2	0	2	324.982	324.978	324.986	19.8548	19.7864	19.9386	5.40962	2.76064	2.5715	1.57208	4.99578	5.05843	3.95988	2.35511	2.63938	2.53867	5.33567	4.93407	5.23514	2.65537	1.67843	2.67719	5.11117	5.35297	4.94782	2.54802	2.28666	2.74123	5.40962	5.37659	5.0187	|||	305	53	15-3-14-20	16	16	14
_1032_M325T222	M325T222	Coumaric acid-hexose II ; Tomato-Peel-Flesh; M-H = 325.0929 || //$$$|| "3-(4-Hydroxyphenyl)-2-propenoic acid; (E)-form,?O-¦ֲ-D-Glucopyranoside"; Brassica_DNP; M-H = 325.0923 // 4-O-¦ֲ-D-Glucopyranosyl-p-coumaric acid; B_database; M-H = 325.0923 // 1-p-Coumaroylglucoside ; B. rapa_litra; M-H = 325.0923 // Coumaric acid-hexose I; pepper_PRI; M-H = 325.0942 // Coumaric acid derivatives; pepper_PRI; …	9	1	0	3	0	3	0	1	0	325.094	325.092	325.096	3.7061	3.6566	3.72234	8.68941	5.4363	6.26386	5.47872	2.37756	2.41732	2.4917	8.68941	7.06447	7.00138	6.23176	3.71186	3.45041	6.89475	5.9286	5.75758	3.12834	2.55335	2.38316	5.38281	6.31002	5.16284	3.2777	2.5234	2.64941	|||	30	3	0-0-2-2	3	3	1
_601_M325T324	M325T324	Coumaric acid hexose; Brassica rapa; M-H = 325.0923 || Coumaroylglucose; Kati-Asa; M-H = 325.0927 || Coumaric acid hexose (I) (3); Arabidop-Liron-PheDer; M-H = 325.1 || Coumarate hexose iso3d; Arabidop-seedlings-Sergey; M-H = 325.0916 || Coumaric acid hexose; Kati-Strawb-Flower; M-H = 325.09 || Coumaric acid hexose; Strawb fruit; M-H = 325.089 || Coumaric acid-hexose I ; Tomato-Peel-Flesh; M-H = …	26	3	3	3	3	3	3	3	2	325.094	325.093	325.095	5.39742	5.37094	6.00324	9.57775	9.08864	7.95251	8.50274	6.95577	6.02378	5.37038	9.57775	9.53031	9.0392	7.79417	7.19072	6.61083	8.85058	9.22179	9.35542	6.26595	6.66879	6.95663	8.61377	8.09781	7.20405	6.18925	5.14495	4.03669	|||	91	6	0-0-0-0	1	2	2
_703_M325T208	M325T208		5	2	0	2	0	1	0	0	0	325.152	325.151	325.153	3.45911	3.44676	3.46394	5.73566	4.86421	3.86305	5.73566	1.02469	0.915351	0.796971	4.58443	4.5302	5.48135	1.25482	1.45172	0.99086	4.26615	4.92265	4.11977	1.12502	0.733705	0.481911	2.09754	3.12844	2.60248	1.17266	0.563922	0.31148	|||	21	1	0-0-0-0	1	1	1
_597_M326T323	M326T323		16	3	1	3	3	3	2	1	0	326.098	326.096	326.1	5.39092	5.37442	5.45948	7.95846	7.50446	6.85424	6.56024	5.01051	4.35124	3.76834	7.95846	7.92651	7.36103	6.05527	5.63387	4.89958	7.09888	7.47916	7.6153	4.62824	5.12984	5.45092	6.86258	6.30891	5.65011	4.50545	3.66826	2.12967	|||	91	6	0-0-0-0	1	2	2
_797_M327T282	M327T282	Hydrocinnamic acid-hexose; Tomato-Peel-Flesh; M-H = 327.1085 || Hydrocinnamic acid-hexose; Melon_rings; M-H = 327.11 ||	8	2	0	3	0	1	0	2	0	327.109	327.108	327.111	4.69329	4.67017	4.71399	7.60565	5.91077	5.45313	5.60892	2.45819	2.4467	2.76578	7.60565	5.95964	5.88193	4.63977	2.82483	3.05976	5.53769	5.70577	5.50894	2.54246	2.86366	2.40483	6.18308	6.48181	5.85977	3.0399	3.18354	2.83509	|||	61	5	0-1-1-0	1	1	2
_134_M328T662	M328T662	//$$$|| "Octopamine; (x)-form, N-(4-Hydroxy-3-methoxy-E-cinnamoyl)"; pepper_DNP; M+FA = 328.119048 // N-cis-Feruloyloctopamine; Potato_KNApSAcK; M-H = 328.1190467 //	3	0	0	2	1	0	0	0	0	328.118	328.117	328.119	11.0298	11.018	11.0377	6.74894	5.43774	4.10625	4.4	2.65467	1.78117	1.59665	6.74894	4.51958	4.34922	3.95983	2.26836	2.41514	5.73229	5.44182	5.73152	3.11289	2.75991	2.66876	4.38801	3.28809	3.79117	2.04191	2.2438	0.85275	|||	202	7	1-1-0-0	1	1	2
_1035_M329T267	M329T267	//$$$|| ; pepper_PRI; M-H = 329.0919 // C14H18O9; pepper_PRI; M-H = 329.0885 //	16	1	0	3	1	3	1	3	0	329.091	329.087	329.127	4.45026	4.16758	5.01742	6.42926	5.41669	5.25916	5.37542	4.30694	4.19285	4.17955	5.72596	5.00269	5.49273	5.29509	4.11807	4.42664	5.34588	5.78337	6.00655	4.29199	4.68612	5.02515	5.98902	6.42926	5.69887	4.83553	5.5309	5.15282	|||	55	4	1-0-0-1	2	2	1
_741_M329T1397	M329T1397	//$$$|| Hydroxy octadecanedioic acid ; B.napus_litra; M-H = 329.2328 //	5	1	0	2	1	1	0	0	0	329.234	329.232	329.235	23.2814	23.2688	23.3048	6.40467	4.18752	3.01441	6.15271	3.26	1.0837	4.58591	4.50962	6.40467	5.75992	2.94593	4.70944	4.13245	5.28964	5.09112	4.7709	3.7137	3.41631	3.22167	4.6757	4.47024	2.57183	3.72998	2.73252	2.87783	|||	317	5	4-2-2-4	5	5	3
_764_M331T356	M331T356		3	0	0	0	0	0	0	2	1	331.104	331.102	331.105	5.92572	5.91575	5.92883	6.36285	2.4256	1.94441	3.22537	1.75269	0.708953	1.81316	3.58848	2.66307	2.96827	2.49589	1.6799	1.29167	3.66462	3.23135	2.94357	2.11976	1.19475	2.34558	6.36285	5.63005	5.33323	3.95569	3.88207	3.94906	|||	103	2	0-0-0-0	1	1	1
_400_M333T368	M333T368	//$$$|| (+)-Dihydrokaempferol; Arabidop_KNApSAck; M+FA = 333.0610881 // Dihydrokaempferol; Arabidop_roots; M+FA = 333.0611 // "2',3',4',5',6'-Pentahydroxychalcone"; Brassica alba_DNP; M+FA = 333.061 // (+)-Dihydrokaempferol; Brassica carinata_KanapSAck; M+FA = 333.061 // "2',3',4',5',6'-Pentahydroxychalcone; 1-(2,3,4,5,6-Pentahydroxyphenyl)-3-phenyl-2-propen-1-one"; B.alba_database; M+FA = 333.06…	10	1	0	3	0	2	0	0	0	333.063	333.061	333.066	6.14079	6.05799	6.18773	5.87955	5.391	5.07116	4.50084	3.00836	2.47695	1.96576	5.87955	5.55629	5.66538	4.21012	3.47761	3.46944	4.95361	4.71431	4.36508	2.86366	2.38316	2.67258	2.15322	2.8736	2.41443	1.26805	1.05558	0.584292	|||	109	3	1-1-1-1	2	2	2
_309_M333T347	M333T347		2	0	0	0	0	0	0	2	0	333.118	333.117	333.118	5.77709	5.76939	5.78478	4.86484	3.68966	3.27679	3.93762	1.86655	2.19904	2.21045	4.60882	4.17758	4.06205	2.98235	2.61761	2.51338	4.12947	4.30224	4.28748	2.50788	3.18239	2.86082	4.78904	4.86484	4.7574	2.83556	2.71041	3.16424	|||	99	7	2-2-2-2	3	3	3
_731_M335T442	M335T442	Caffeoylshikimic acid; Brassica rapa; M-H = 335.0767 || //$$$|| (+)-Catechin; Arabidop_KNApSAck; M+FA = 335.0767382 // (-)-Epicatechin; Arabidop_KNApSAck; M+FA = 335.0767382 // epicatechin ; B. napus seed_litra; M+FA = 335.0767 // 5-O-Caffeoylshikimic acid; phenylpropp; M-H = 335.077224 // 5-O-Caffeoylshikimic acid; wheat_litra; M-H = 335.077224 //	5	1	0	2	0	2	0	0	0	335.077	335.076	335.082	7.36825	7.35538	7.38307	6.42705	4.90437	4.42887	4.46923	2.64919	2.55501	2.48039	6.42705	6.10012	5.35396	4.4429	3.61941	3.38223	4.94925	5.13437	5.67726	2.79026	2.97098	3.0079	4.00955	4.05994	3.84638	1.63822	2.12786	1.26988	|||	139	3	0-0-0-0	1	1	1
_550_M335T824	M335T824	//$$$|| (+)-Catechin; Arabidop_KNApSAck; M+FA = 335.0767382 // (-)-Epicatechin; Arabidop_KNApSAck; M+FA = 335.0767382 // epicatechin ; B. napus seed_litra; M+FA = 335.0767 // 5-O-Caffeoylshikimic acid; phenylpropp; M-H = 335.077224 // 5-O-Caffeoylshikimic acid; wheat_litra; M-H = 335.077224 //	3	0	0	0	0	2	1	0	0	335.076	335.076	335.08	13.7285	13.7279	13.7353	5.16704	2.01979	2.96465	1.79717	3.29419	3.15216	3.52774	3.06547	3.48238	3.89586	3.99066	4.27347	4.7201	4.24494	4.38139	4.88836	4.94923	5.16704	5.0937	1.99605	1.79944	2.57322	2.85053	2.81898	3.40271	|||	240	20	9-11-8-11	11	8	8
_162_M335T1107	M335T1107	//$$$|| (+)-Catechin; Arabidop_KNApSAck; M+FA = 335.0767382 // (-)-Epicatechin; Arabidop_KNApSAck; M+FA = 335.0767382 // epicatechin ; B. napus seed_litra; M+FA = 335.0767 // 5-O-Caffeoylshikimic acid; phenylpropp; M-H = 335.077224 // 5-O-Caffeoylshikimic acid; wheat_litra; M-H = 335.077224 //	4	0	0	0	0	0	3	0	1	335.077	335.076	335.079	18.4539	18.4453	18.4676	6.88053	1.75939	2.73417	2.66559	4.70619	4.48794	4.82894	3.34639	3.09379	3.44104	5.48278	5.79718	5.54514	3.96609	4.10594	4.23368	6.81944	6.69405	6.88053	2.11063	1.5462	2.49392	4.16785	3.27379	4.81967	|||	296	25	0-0-0-0	1	1	2
_1025_M335T408	M335T408	//$$$|| (+)-Catechin; Arabidop_KNApSAck; M+FA = 335.0767382 // (-)-Epicatechin; Arabidop_KNApSAck; M+FA = 335.0767382 // epicatechin ; B. napus seed_litra; M+FA = 335.0767 // 5-O-Caffeoylshikimic acid; phenylpropp; M-H = 335.077224 // 5-O-Caffeoylshikimic acid; wheat_litra; M-H = 335.077224 //	5	1	0	2	1	1	0	0	0	335.079	335.077	335.083	6.80314	6.28213	6.88795	5.9667	5.34462	4.1848	4.24738	2.40896	1.9216	0.77027	5.9667	5.42496	5.0224	4.63151	2.94262	3.33933	4.5114	4.86166	4.50397	2.39541	2.79475	2.8128	4.09225	4.7574	4.25315	1.5496	1.59698	2.44578	|||	127	1	0-0-0-0	1	1	1
_687_M335T400	M335T400		12	3	0	3	0	3	0	2	0	335.136	335.134	335.141	6.66324	6.65057	7.28015	6.66806	4.67185	5.14214	5.13162	1.96981	2.91567	1.77997	6.00902	6.01237	5.5691	3.80269	2.81881	3.08735	5.41253	5.46818	5.52706	2.43995	2.90469	3.17392	6.66806	6.60184	6.02577	4.12816	3.95967	3.90796	|||	123	7	1-1-1-1	2	2	2
_83_M337T407	M337T407	coumaroylquinic acid isomer2; Brassica rapa; M-H = 337.0923 || coumaroylquinic acid isomer3; Brassica rapa; M-H = 337.0923 || //$$$|| Coumaroylquinic acid; B. rapa_litra; M-H = 337.0923 // Dimethyl feruloyl malate ; B. rapa_litra; M-H = 337.0923 // Coumaroylquinic acid; pepper_PRI; M-H = 337.0930 // p-Coumaroyl quinic acid; phenylpropp; M-H = 337.092924 // 4-coumaroylquinate; phenylpropp; M-H = 3…	9	2	0	3	0	3	0	0	0	337.093	337.092	337.094	6.77699	6.76337	7.08349	7.2439	5.94689	5.30046	5.01903	3.59587	3.20113	2.53756	6.81921	7.08329	7.2439	5.09345	4.88479	5.39052	7.17465	7.19924	7.0584	5.16106	5.08527	4.98566	4.20102	4.42461	4.13973	2.53187	2.74183	2.279	|||	126	4	0-0-0-2	3	1	1
_1016_M337T479	M337T479	//$$$|| ; pepper_PRI; M-H = 337.1516 //	7	0	0	2	0	2	0	2	0	337.151	337.15	337.155	7.99105	7.96937	8.02431	5.80823	5.29523	5.4532	5.53577	3.32096	3.35463	3.56079	5.47706	5.62	5.564	3.39857	3.33688	3.55389	5.80823	5.07662	5.62181	3.69702	3.54962	3.6138	5.12607	5.37282	5.30766	3.22763	3.39531	3.19224	|||	150	1	0-0-0-0	1	1	1
_177_M338T406	M338T406		3	0	0	3	0	0	0	0	0	338.097	338.097	338.097	6.76659	6.76574	6.78029	5.49649	4.54258	4.00645	3.40808	2.35649	1.00785	1.12391	5.30337	5.46149	5.29223	3.30539	3.37843	3.19585	5.3877	5.49649	5.47682	3.43837	3.66752	3.22553	2.65954	2.94145	2.74466	1.87838	1.04081	1.64513	|||	126	4	0-0-0-0	1	1	1
_617_M341T393	M341T393	Caffeic acid-hexose IV; Tomato-Peel-Flesh; M-H = 341.0878 || //$$$|| caffeic acid glucoside; Brassicaceae_litra; M-H = 341.0873 // Caffeic acid-hexose ; pepper_PRI; M-H = 341.0870 // Caffeic acid 3-glucoside; pepper_PRI; M-H = 341.0882 // Caffeic acid 3-glucoside---16.87min---YokoID#153---C15H18O9; Tomato_Yoko; M-H = 341.08795 // ?-D-glucopyranosyl-caffeic acid; wheat_litra; M-H = 341.087724 //	9	2	0	3	0	3	0	1	0	341.089	341.087	341.09	6.542	6.45588	6.56891	6.37003	6.20695	5.92483	5.65155	4.1591	3.90637	3.73281	6.37003	6.36149	6.17261	4.82024	4.5464	4.30585	6.25072	6.3523	6.27306	4.52118	4.31543	4.54606	6.05489	6.02577	5.71998	4.164	4.76618	4.1087	|||	120	2	0-0-0-0	1	1	1
_1111_M341T218	M341T218	Caffeic acid hexose; Kati-Strawb-Flower; M-H = 341.086 || Caffeic acid-hexose I; Tomato-Peel-Flesh; M-H = 341.0878 || //$$$|| caffeic acid glucoside; Brassicaceae_litra; M-H = 341.0873 // Caffeic acid-hexose ; pepper_PRI; M-H = 341.0870 // Caffeic acid 3-glucoside; pepper_PRI; M-H = 341.0882 // Caffeic acid 3-glucoside---16.87min---YokoID#153---C15H18O9; Tomato_Yoko; M-H = 341.08795 // ?-D-glucop…	20	1	0	3	2	2	0	3	1	341.089	341.087	341.091	3.6284	3.51921	4.03973	8.78944	7.4281	6.44455	6.97419	3.77832	4.29731	4.51723	8.78944	7.52444	8.19783	7.04008	5.89571	5.47987	7.85852	8.0508	6.88418	5.79546	5.48779	4.75254	7.93529	7.93529	7.62853	5.78541	5.78679	5.30197	|||	27	1	0-0-0-0	1	1	1
_1066_M341T291	M341T291	Caffeic acid-hexose III; Tomato-Peel-Flesh; M-H = 341.0878 || //$$$|| caffeic acid glucoside; Brassicaceae_litra; M-H = 341.0873 // Caffeic acid-hexose ; pepper_PRI; M-H = 341.0870 // Caffeic acid 3-glucoside; pepper_PRI; M-H = 341.0882 // Caffeic acid 3-glucoside---16.87min---YokoID#153---C15H18O9; Tomato_Yoko; M-H = 341.08795 // ?-D-glucopyranosyl-caffeic acid; wheat_litra; M-H = 341.087724 //	38	3	3	3	3	3	3	3	2	341.089	341.088	341.092	4.84326	4.36431	5.04218	9.47145	8.72748	8.37529	8.57272	6.85113	6.14121	6.27371	9.47145	8.85798	8.75201	7.46833	7.02059	6.96711	8.70367	8.70046	8.55588	6.96496	6.79146	6.51064	8.61022	8.61377	8.10437	6.70907	6.54964	6.32115	|||	67	6	2-2-2-2	2	3	3
_1128_M341T609	M341T609	//$$$|| Maltose; Arabidop_KNApSAck; M-H = 341.1089 // Melibiose; Arabidop_KNApSAck; M-H = 341.1089 // Sucrose; Arabidop_KNApSAck; M-H = 341.1089 // Trehalose; Arabidop_KNApSAck; M-H = 341.1089 // Galactinol; Arabidop_KNApSAck; M-H = 341.1089 // Galactinol; Arabidop_roots; M-H = 341.1089 // Maltose; Arabidop_roots; M-H = 341.1089 // Sucrose; Arabidop_roots; M-H = 341.1089 // Trehalose; Arabidop_ro…	5	1	0	1	0	1	0	2	0	341.11	341.11	341.111	10.1508	10.1436	10.6044	5.66959	4.86723	4.70102	5.19092	1.11625	1.11625	2.27925	4.95198	4.64781	5.33716	1.98397	1.81328	2.44073	5.2283	5.08735	4.92272	2.22591	2.51538	2.18298	5.66959	5.20464	4.72187	2.4285	2.31028	2.23695	|||	184	3	1-1-2-2	3	3	2
_304_M342T291	M342T291		23	3	1	3	2	3	0	3	2	342.092	342.088	342.095	4.84208	4.36431	4.99421	7.50365	6.69386	6.61191	6.92161	4.86665	4.58857	4.35124	7.50365	7.23539	6.92027	5.85483	5.4523	5.15491	7.02724	7.11479	6.80203	5.26133	5.0179	4.79762	6.54111	6.62011	6.35953	4.36179	4.75322	4.42028	|||	67	6	1-1-1-1	1	2	2
_666_M342T214	M342T214		7	1	0	3	0	1	0	2	0	342.093	342.091	342.095	3.57136	3.5335	3.63034	7.12014	4.94892	5.09974	5.50124	2.93544	2.70185	3.33851	7.12014	5.95061	5.37872	5.56858	4.24841	4.36434	6.29807	6.12735	5.6944	4.37255	3.75232	3.60847	6.62011	6.73691	6.29561	4.34702	4.5688	4.1269	|||	24	2	1-1-1-1	2	2	1
_900_M343T703	M343T703	//$$$|| "Tricetin 3',4',5'-trimethyl ether"; Hordeum_KnapSack; M-H = 343.0823269 // "Quercetin 7,3',4'-trimethyl ether---C18H16O7"; KNApSAck_tomato; M-H = 343.0823269 // "3',5-Dihydroxy-4',6,7-trimethoxyflavone"; wheat_litra; M-H = 343.082324 // "5,6-Dihydroxy-7,8,4'-trimethoxyflavone"; wheat_litra; M-H = 343.082324 // "6-Hydroxykaempferol 3,7,4\'-trimethyl ether"; wheat_litra; M-H = 343.082324 /…	3	0	0	0	0	1	2	0	0	343.082	343.082	343.082	11.7194	11.7121	11.725	4.81226	1.18508	1.78337	2.26382	2.43797	2.43585	2.27635	2.60468	2.57103	2.82916	3.74223	3.49018	3.053	3.29635	3.61817	4.48607	3.9611	4.39029	4.81226	2.57322	2.4271	2.44565	2.91975	3.0786	3.26092	|||	210	3	2-0-2-2	3	3	3
_564_M343T308	M343T308	//$$$|| ; pepper_PRI; M-H = 343.1075 //	28	3	2	3	2	3	1	3	3	343.104	343.09	343.107	5.13208	4.62584	5.16477	9.04383	7.78227	7.54544	7.96885	5.43122	4.91329	5.33794	8.17126	7.37788	7.57585	6.28166	4.95151	4.82879	7.24407	7.38848	7.43684	4.77119	4.81382	4.83896	9.04383	8.8466	8.46573	7.08442	6.82101	6.41979	|||	80	6	0-0-0-0	1	1	1
_660_M343T347	M343T347	//$$$|| ; pepper_PRI; M-H = 343.1075 //	9	2	0	2	0	2	0	3	0	343.105	343.101	343.107	5.78285	5.76939	5.79774	6.44131	5.35113	5.16165	5.98095	2.98003	2.30753	3.16791	5.57186	4.9762	5.53503	3.4025	3.34919	3.44805	5.21832	5.1433	5.21838	2.86082	2.89067	3.48219	5.7516	6.02632	6.44131	3.25647	3.90323	4.00564	|||	99	7	1-1-1-5	6	2	2
_1045_M343T793	M343T793	//$$$|| ; pepper_PRI; M-H = 343.1075 //	4	0	1	0	0	0	2	0	1	343.104	343.101	343.108	13.2105	13.1947	13.2197	5.13895	0.403075	1.68557	2.4115	4.2787	4.26558	4.56648	2.40632	1.36766	1.89203	4.92387	4.23117	4.4429	2.16367	1.87614	2.34906	4.48548	4.31391	4.72783	2.84981	2.10791	2.44353	5.13895	4.4515	4.55326	|||	231	8	3-3-4-4	5	4	4
_807_M343T401	M343T401	//$$$|| Dihydroconiferyl alcohol glucoside; wheat_litra; M-H = 343.139824 // Iridotrial glucoside; wheat_litra; M-H = 343.139824 // Dihydroconiferyl alcohol glucoside; wheat_litra; M-H = 343.139824 //	9	3	1	3	0	1	0	1	0	343.141	343.14	343.143	6.67881	6.66875	6.69925	6.98666	6.92503	6.98666	6.33328	4.41618	3.71882	3.88161	6.02181	5.18783	6.08387	3.36794	2.18827	2.99459	5.60975	5.721	5.76627	3.39908	3.32997	3.15886	5.52551	5.48609	5.5577	3.18532	2.02361	3.31444	|||	123	7	5-4-4-6	7	6	5
_513_M344T308	M344T308		13	2	0	3	1	2	0	3	1	344.109	344.107	344.111	5.13484	5.12054	5.75111	7.38061	5.89247	5.8742	6.11487	3.71882	3.35112	3.97185	6.41062	5.60135	5.39199	4.55191	3.3803	3.311	5.44968	5.62181	5.8543	3.18973	3.06773	3.27123	7.38061	7.09139	6.73691	5.22068	5.2083	4.57202	|||	80	6	0-0-0-0	1	1	1
_398_M345T630	M345T630		11	2	0	3	0	1	0	3	1	345.156	345.154	345.157	10.5017	10.4853	11.133	7.43235	5.16967	5.69776	7.00837	3.3349	2.37096	4.4339	6.88819	5.81654	6.43703	4.57014	2.6849	3.22984	6.29289	6.14317	6.04772	3.52799	3.12834	3.24943	7.43235	7.08061	7.171	4.97672	4.61708	4.37161	|||	189	4	1-1-1-1	2	2	2
_13_M347T649	M347T649		2	0	0	0	0	0	0	2	0	347.172	347.168	347.176	10.8217	10.8178	10.8256	4.76705	3.11722	2.62448	3.91367	2.23767	1.06179	2.82241	3.43831	2.17681	3.07054	1.96217	1.25482	2.10103	2.03081	2.79461	1.30431	2.00423	1.04912	0.733705	4.50917	4.62704	4.76705	3.18354	3.10568	3.35246	|||	197	4	3-2-2-3	4	4	3
_577_M347T703	M347T703		7	1	0	2	0	1	0	3	0	347.173	347.171	347.177	11.716	11.6891	11.7269	6.46718	5.09974	4.67826	5.74424	3.05026	2.823	4.04654	5.73314	4.95068	5.27553	3.53551	3.053	3.90356	4.60798	5.17928	5.34588	2.92361	3.52269	3.6405	6.46718	6.16912	5.90566	4.38666	4.43276	4.06384	|||	210	3	0-1-0-0	1	1	1
_648_M349T347	M349T347		8	1	0	1	0	2	0	2	0	349.187	349.186	349.189	5.78786	5.62643	6.3004	6.47076	6.11237	5.04429	6.02271	3.6907	2.30461	3.48332	6.05817	6.4071	5.8352	3.40611	3.80127	2.85127	6.42983	6.47076	6.3391	3.36042	2.67301	3.52799	5.66753	6.23788	6.12517	2.8716	3.41128	3.38146	|||	99	7	4-4-4-6	7	5	5
_9_M349T653	M349T653		5	1	0	1	0	0	0	3	0	349.188	349.187	349.188	10.877	10.8706	10.8917	6.90556	5.72814	4.60004	6.53295	2.53339	1.32244	3.48217	5.77191	4.19706	5.26388	2.7136	0.563231	2.36299	4.53977	4.3058	4.12947	1.38948	1.71421	1.55003	6.80228	6.90556	6.87604	3.53664	3.51872	3.75815	|||	198	5	2-1-1-1	3	1	1
_86_M350T641	M350T641	//$$$|| 7-Methylthioheptyldesulfoglucosinolate; Arabidop_KNApSAck; M-H = 350.1643 //	13	1	1	2	0	3	2	2	1	350.162	350.159	350.194	10.6805	10.6461	10.8917	6.64987	5.51088	5.45919	5.83558	4.06862	4.40958	4.45973	6.64987	6.5624	6.64987	5.7119	5.46739	5.86244	6.54324	6.43167	6.49663	5.66526	5.59711	5.40178	5.24492	5.23552	4.67924	4.24185	4.41873	3.62278	|||	193	10	5-5-5-4	5	6	6
_679_M351T824	M351T824	//$$$|| Leucocyanidin; Arabidop_KNApSAck; M+FA = 351.0716528 // leucocyanidin; Arabidop_roots; M+FA = 351.0717 //	7	0	0	1	1	3	2	0	0	351.072	351.068	351.074	13.7332	13.7246	13.7415	7.01655	4.41599	4.66028	4.13393	3.29577	3.42423	3.25718	4.96132	5.41064	5.55854	4.22194	4.27243	4.78238	6.09452	6.67065	7.01655	5.0787	5.74669	6.00903	3.00108	3.24293	3.79559	2.19864	1.51233	2.89758	|||	240	20	12-13-7-14	14	11	10
_552_M351T304	M351T304	//$$$|| Leucocyanidin; Arabidop_KNApSAck; M+FA = 351.0716528 // leucocyanidin; Arabidop_roots; M+FA = 351.0717 //	19	1	0	3	2	3	3	0	0	351.072	351.07	351.077	5.06998	4.93962	5.55649	7.19924	5.39625	5.26586	4.66028	4.03135	4.08233	3.35248	6.08387	6.39295	6.4071	5.09747	5.59896	5.11411	6.67065	6.86933	7.19924	5.78395	5.59751	6.07514	3.67915	3.51611	4.07957	2.36564	1.5496	2.4285	|||	79	3	0-1-1-1	2	2	2
_473_M351T406	M351T406	//$$$|| Leucocyanidin; Arabidop_KNApSAck; M+FA = 351.0716528 // leucocyanidin; Arabidop_roots; M+FA = 351.0717 //	5	0	0	2	0	2	0	1	0	351.073	351.071	351.077	6.76659	6.70544	6.78029	5.91027	5.09811	5.10453	4.87522	2.65058	2.54033	2.54033	4.98922	4.6999	5.50448	2.86724	3.44805	3.11927	5.49754	5.68315	5.91027	3.54962	3.67313	4.03343	4.76705	5.19116	4.55371	2.78263	2.60134	2.90362	|||	126	4	1-1-1-1	2	2	2
_222_M351T371	M351T371	//$$$|| Leucocyanidin; Arabidop_KNApSAck; M+FA = 351.0716528 // leucocyanidin; Arabidop_roots; M+FA = 351.0717 //	5	1	0	3	0	0	0	0	0	351.074	351.073	351.076	6.17908	6.04092	6.18773	5.82498	5.17697	4.68947	4.13335	2.47605	1.53933	1.18485	5.82498	5.23351	5.63339	3.81682	3.10618	3.20143	4.72134	4.41636	4.73042	1.96385	2.28151	1.55376	1.99099	2.52944	2.67727	1.72918	1.62465	1.66732	|||	110	1	0-0-0-0	1	1	1
_659_M351T243	M351T243	//$$$|| "3,3'-Methylenebisindole;N,N'-Dimethoxy"; Brassica napus_DNP; M+FA = 351.1345 // "1,1'-Dimethoxy-3,3'-methylenediindole"; B.napus_database; M+FA = 351.1345 // Feruloylserotonin; wheat_litra; M-H = 351.135024 // Feruloylserotonin; wheat_litra; M-H = 351.135024 //	11	3	0	2	0	3	0	0	0	351.129	351.126	351.133	4.05692	3.45576	4.07671	6.44358	5.54046	5.46635	6.25145	3.90539	3.41257	4.56367	5.52584	5.6485	5.81986	3.92608	4.41256	3.97765	5.85754	6.21479	6.44358	4.54606	4.5097	4.50782	4.77617	5.01199	4.89412	3.10947	3.26092	3.55946	|||	45	3	2-0-2-2	3	3	3
_867_M351T347	M351T347	//$$$|| "3,3'-Methylenebisindole;N,N'-Dimethoxy"; Brassica napus_DNP; M+FA = 351.1345 // "1,1'-Dimethoxy-3,3'-methylenediindole"; B.napus_database; M+FA = 351.1345 // Feruloylserotonin; wheat_litra; M-H = 351.135024 // Feruloylserotonin; wheat_litra; M-H = 351.135024 //	18	3	1	2	2	3	1	3	2	351.13	351.126	351.136	5.78163	5.69723	5.86005	7.76089	6.92161	6.76301	5.79412	4.99059	3.88933	4.01878	7.19854	6.17261	6.93741	5.11921	4.45602	5.18015	6.36027	6.66051	7.09888	4.64039	5.08513	5.28249	7.08224	7.15121	7.76089	3.91572	5.44032	5.89724	|||	99	7	1-1-1-4	5	2	2
_651_M351T422	M351T422	//$$$|| "3,3'-Methylenebisindole;N,N'-Dimethoxy"; Brassica napus_DNP; M+FA = 351.1345 // "1,1'-Dimethoxy-3,3'-methylenediindole"; B.napus_database; M+FA = 351.1345 // Feruloylserotonin; wheat_litra; M-H = 351.135024 // Feruloylserotonin; wheat_litra; M-H = 351.135024 //	12	3	1	2	0	3	0	3	0	351.13	351.128	351.131	7.0315	7.01612	7.18467	7.94366	7.94366	6.05984	6.3699	5.89815	4.01173	4.10305	7.79733	5.478	5.82433	5.99353	3.41994	4.11807	5.99773	5.87954	5.50513	4.17857	3.7137	4.26386	6.12697	6.12697	6.50207	4.1348	3.86632	3.86477	|||	132	3	0-0-2-2	3	3	1
_640_M352T304	M352T304	//$$$|| L-Glutathione; Arabidop_KNApSAck; M+FA = 352.081506 //	4	0	0	0	0	3	1	0	0	352.077	352.074	352.079	5.06781	4.98324	5.07988	5.85689	3.97546	3.78624	3.9158	2.75373	2.61652	2.35649	4.87072	5.32904	5.13587	3.79459	3.90215	4.04162	5.07078	5.28728	5.85689	4.61373	4.69915	4.64797	2.10791	2.88647	3.03607	0.890247	1.51991	2.29024	|||	79	3	0-0-0-0	1	1	1
_935_M352T346	M352T346		7	1	0	2	0	1	0	3	0	352.134	352.131	352.136	5.77126	5.75944	5.80335	5.94927	5.21877	4.51011	4.0611	3.27343	2.58386	2.53339	4.71354	3.93449	5.27588	3.81494	2.74344	3.54443	4.66138	5.09903	4.76666	2.8128	3.39158	3.93155	4.87739	5.40004	5.94927	3.6297	3.90973	4.29827	|||	99	7	0-0-0-1	2	1	1
_1193_M352T422	M352T422		3	2	0	1	0	0	0	0	0	352.134	352.134	352.136	7.02992	7.02767	7.03444	6.15328	5.96741	4.19587	4.44555	4.0333	2.3246	1.81768	6.15328	3.42276	4.12066	4.33361	1.30544	1.51146	4.09467	3.77324	4.07562	2.31662	2.21061	1.92361	4.38473	3.56747	3.98641	2.29244	2.16718	2.35469	|||	132	3	0-0-1-1	2	2	1
_438_M353T824	M353T824	//$$$|| Scopolin; Arabidop_KNApSAck; M-H = 353.0878 // chlorogenic acid; Arabidop_roots; M-H = 353.0878 // scopolin; Arabidop_roots; M-H = 353.0878 // 3-O-Caffeoylquinic acid; Brassica oleracea_KanapSAck; M-H = 353.0873 // Caffeoylquinic acid; B. rapa_litra; M-H = 353.0873 // Methyl sinapoyl malate ; B. rapa_litra; M-H = 353.0873 // 3-Caffeoylquinic acid (Chlorogenic acid); pepper_PRI; M-H = 353.…	14	1	2	2	3	2	3	0	1	353.088	353.086	353.089	13.7261	13.7	13.7458	8.33271	4.39393	4.69754	4.46865	5.64761	5.84951	5.99168	5.19384	5.71392	5.66868	6.51194	7.01626	7.528	6.52458	6.89986	6.95642	7.98553	8.23188	8.33271	3.53608	2.93757	4.13579	4.86194	4.57409	5.265	|||	240	20	0-0-0-0	3	3	3
_89_M353T745	M353T745	//$$$|| Scopolin; Arabidop_KNApSAck; M-H = 353.0878 // chlorogenic acid; Arabidop_roots; M-H = 353.0878 // scopolin; Arabidop_roots; M-H = 353.0878 // 3-O-Caffeoylquinic acid; Brassica oleracea_KanapSAck; M-H = 353.0873 // Caffeoylquinic acid; B. rapa_litra; M-H = 353.0873 // Methyl sinapoyl malate ; B. rapa_litra; M-H = 353.0873 // 3-Caffeoylquinic acid (Chlorogenic acid); pepper_PRI; M-H = 353.…	17	2	1	3	3	3	3	0	1	353.088	353.086	353.092	12.4085	12.1592	12.4216	6.80851	5.65723	5.71313	5.47651	5.46854	5.39508	5.37349	5.79986	6.09258	6.51317	4.9363	5.86244	6.68448	6.79093	6.80851	6.80818	6.6523	6.66546	6.58869	4.42191	4.03323	5.1386	4.61997	4.58746	4.9814	|||	220	5	3-3-2-2	4	4	3
_249_M353T334	M353T334	caffeoylquinic acid isomer2; Brassica rapa; M-H = 353.0873 || 5-Caffeoylquinic acid; Tomato-Peel-Flesh; M-H = 353.0878 || //$$$|| Scopolin; Arabidop_KNApSAck; M-H = 353.0878 // chlorogenic acid; Arabidop_roots; M-H = 353.0878 // scopolin; Arabidop_roots; M-H = 353.0878 // 3-O-Caffeoylquinic acid; Brassica oleracea_KanapSAck; M-H = 353.0873 // Caffeoylquinic acid; B. rapa_litra; M-H = 353.0873 // …	27	3	3	3	2	3	3	3	3	353.088	353.087	353.091	5.56725	5.48314	5.59386	9.54205	8.01945	8.57213	8.5901	5.89169	6.13974	5.66021	8.23819	8.88428	8.83818	6.39116	6.58012	7.04951	9.54205	9.51706	9.10218	7.23273	7.0629	6.95685	7.05111	7.4653	8.01777	5.23039	5.28505	5.4879	|||	96	7	0-0-0-0	1	1	1
_350_M353T303	M353T303	caffeoylquinic acid isomer1; Brassica rapa; M-H = 353.0873 || Chlorogenic acid ; Standards_ACDlabs-25-10-2009; M-H = 353.087824 || Chlorogenic acid (stand); Strawb fruit; M-H = 353.09 || 3-Caffeoylquinic acid (S); Tomato-Peel-Flesh; M-H = 353.0878 || //$$$|| Scopolin; Arabidop_KNApSAck; M-H = 353.0878 // chlorogenic acid; Arabidop_roots; M-H = 353.0878 // scopolin; Arabidop_roots; M-H = 353.0878 …	27	2	0	3	3	3	3	0	0	353.088	353.087	353.089	5.05408	4.93962	5.09652	9.54205	7.63687	7.6557	7.5259	5.46499	5.65044	5.0041	8.73175	8.81911	8.88428	6.71801	6.96788	7.12334	9.42186	9.46543	9.54205	7.6873	7.66605	7.57543	6.34895	6.61308	6.75681	4.65434	4.84413	4.93258	|||	78	8	0-0-0-0	1	2	2
_216_M353T1107	M353T1107	//$$$|| Scopolin; Arabidop_KNApSAck; M-H = 353.0878 // chlorogenic acid; Arabidop_roots; M-H = 353.0878 // scopolin; Arabidop_roots; M-H = 353.0878 // 3-O-Caffeoylquinic acid; Brassica oleracea_KanapSAck; M-H = 353.0873 // Caffeoylquinic acid; B. rapa_litra; M-H = 353.0873 // Methyl sinapoyl malate ; B. rapa_litra; M-H = 353.0873 // 3-Caffeoylquinic acid (Chlorogenic acid); pepper_PRI; M-H = 353.…	10	0	2	0	3	1	3	0	1	353.088	353.087	353.09	18.4454	18.4193	18.4583	7.72868	3.04154	2.93184	2.68047	5.43501	5.47776	5.68693	4.00045	4.42143	4.23079	6.07889	6.45136	6.41172	5.14838	5.15109	5.34879	7.69439	7.72868	7.64529	2.88005	2.4913	3.24293	4.96503	3.95994	5.54829	|||	296	25	0-0-5-4	3	6	2
_487_M353T405	M353T405	caffeoylquinic acid isomer3; Brassica rapa; M-H = 353.0873 || 4-Caffeoylquinic acid; Tomato-Peel-Flesh; M-H = 353.0878 || //$$$|| Scopolin; Arabidop_KNApSAck; M-H = 353.0878 // chlorogenic acid; Arabidop_roots; M-H = 353.0878 // scopolin; Arabidop_roots; M-H = 353.0878 // 3-O-Caffeoylquinic acid; Brassica oleracea_KanapSAck; M-H = 353.0873 // Caffeoylquinic acid; B. rapa_litra; M-H = 353.0873 // …	17	3	0	3	2	3	3	3	0	353.088	353.088	353.09	6.75694	6.73496	6.76935	7.72972	6.84058	6.79552	6.56475	4.27781	4.07493	4.00958	6.5471	6.92261	7.43113	4.5354	4.83247	5.42922	7.27554	7.60501	7.72972	5.46278	5.59586	5.6488	6.53388	6.99613	6.42795	3.94921	4.75836	4.08413	|||	125	6	0-0-0-0	1	2	2
_294_M353T644	M353T644	//$$$|| Scopolin; Arabidop_KNApSAck; M-H = 353.0878 // chlorogenic acid; Arabidop_roots; M-H = 353.0878 // scopolin; Arabidop_roots; M-H = 353.0878 // 3-O-Caffeoylquinic acid; Brassica oleracea_KanapSAck; M-H = 353.0873 // Caffeoylquinic acid; B. rapa_litra; M-H = 353.0873 // Methyl sinapoyl malate ; B. rapa_litra; M-H = 353.0873 // 3-Caffeoylquinic acid (Chlorogenic acid); pepper_PRI; M-H = 353.…	4	0	0	0	2	0	2	0	0	353.089	353.088	353.09	10.7269	10.7144	10.7375	5.19414	2.11918	3.14473	2.63479	3.55702	3.88161	3.96232	2.82916	3.06439	3.47206	4.0796	4.5052	5.19414	3.25294	3.02021	3.24734	4.65523	4.72762	4.67194	2.38649	2.6062	2.39104	3.69931	3.7478	3.90491	|||	194	9	1-1-1-1	2	2	3
_292_M354T334	M354T334	//$$$|| indole-3-carboxylic acid b-D-glucopyranosyl ester; Arabidop_roots; M+FA = 354.0951 //	16	2	2	3	0	3	2	2	0	354.092	354.088	354.094	5.56697	5.48984	5.5944	7.86757	6.76301	6.79741	6.90267	4.43427	4.46159	4.44771	6.61273	7.36103	7.75976	5.40499	5.40499	5.71108	7.86757	7.42068	7.27199	5.67428	5.29923	5.90917	5.77215	5.46326	6.35098	3.77273	3.94921	4.25629	|||	96	7	0-0-0-0	1	1	1
_529_M354T405	M354T405	//$$$|| indole-3-carboxylic acid b-D-glucopyranosyl ester; Arabidop_roots; M+FA = 354.0951 //	5	0	0	2	0	2	0	1	0	354.09	354.089	354.095	6.74817	6.73226	6.76935	6.03736	5.25549	5.35619	5.144	2.73373	2.83736	2.33993	5.20227	5.29223	5.649	2.80848	3.64605	3.88016	5.59274	5.88366	6.03736	3.6938	3.91042	4.30412	4.9023	5.2814	4.83528	2.35639	2.65341	2.74183	|||	125	6	0-0-0-0	1	2	2
_389_M354T823	M354T823	//$$$|| indole-3-carboxylic acid b-D-glucopyranosyl ester; Arabidop_roots; M+FA = 354.0951 //	6	0	0	0	3	0	3	0	0	354.092	354.09	354.094	13.7214	13.7	13.7336	6.66879	2.9191	3.23586	3.15467	4.20754	3.89539	4.58328	3.4505	4.0931	4.31186	4.89958	5.32808	5.44021	4.83558	5.19016	5.31851	6.3787	6.43408	6.66879	1.69922	1.92151	2.44041	2.94273	3.26449	3.92262	|||	240	20	0-0-0-0	3	3	3
_218_M354T304	M354T304	//$$$|| indole-3-carboxylic acid b-D-glucopyranosyl ester; Arabidop_roots; M+FA = 354.0951 //	18	1	0	3	1	3	2	1	0	354.093	354.091	354.095	5.05875	4.93553	5.09185	7.86757	5.94283	6.02941	5.53931	4.01396	3.96392	3.6907	6.25453	7.39913	7.48059	5.0367	5.34665	5.41031	7.79788	7.86113	7.86757	6.05685	5.87555	6.14615	4.7574	4.72182	5.3841	2.15937	3.38556	3.15546	|||	78	8	0-0-0-0	1	2	2
_210_M354T1107	M354T1107	//$$$|| indole-3-carboxylic acid b-D-glucopyranosyl ester; Arabidop_roots; M+FA = 354.0951 //	3	0	0	0	1	0	2	0	0	354.093	354.092	354.094	18.4493	18.4365	18.4583	6.1097	1.7679	2.03658	2.49758	3.80151	3.77681	4.10284	1.65276	2.84181	2.5225	4.76539	4.94011	4.91518	3.32347	3.45879	3.81931	6.05766	6.03337	6.1097	1.79944	0.589767	1.43691	3.50361	2.35358	3.78542	|||	296	25	0-0-5-4	3	6	2
_209_M355T377	M355T377	Ferulic acid hexose isomer1; Brassica rapa; M-H = 355.1029 || Ferulic acid hexose; Kati-Asa; M-H = 355.103 || Ferulic acid hexose (I) (7); Arabidop-Liron-PheDer; M-H = 355.1 || Ferulate hexose iso5d; Arabidop-seedlings-Sergey; M-H = 355.1022 || Ferulic acid hexoside; Kati-Strawb-Flower; M-H = 355.1031 || Ferulic acid hexose; Strawb fruit; M-H = 355.101 || Ferulic acid-hexose I; Tomato-Peel-Flesh;…	20	3	1	3	2	3	2	3	1	355.104	355.084	355.105	6.28588	6.2614	6.504	8.75201	7.81808	7.01975	5.8742	5.91262	5.39116	5.40214	8.75201	8.66096	8.30043	6.21399	6.39694	6.1291	8.19041	8.2188	8.19041	4.67037	6.19263	5.96212	7.40489	6.29747	6.60184	5.99887	5.97353	5.45366	|||	113	9	6-3-3-3	7	4	4
_223_M355T302	M355T302	//$$$|| "feruloyl-hexose---Synonyms:(), () ---RT=min, 15min_runtime"; Arabidop_Saito; M-H = 355.0998 //	6	0	0	1	0	3	0	0	0	355.094	355.093	355.095	5.0378	4.93962	5.09185	6.37356	4.63582	4.56049	4.66159	2.6635	1.9296	3.12194	5.62	6.02413	6.01237	3.64605	4.1301	4.0825	6.37356	6.18037	6.36258	4.59316	4.67037	4.74077	3.87024	3.9801	4.26656	2.58591	0.832163	2.71041	|||	77	5	1-2-1-1	2	2	3
_40_M355T332	M355T332	//$$$|| "feruloyl-hexose---Synonyms:(), () ---RT=min, 15min_runtime"; Arabidop_Saito; M-H = 355.0998 //	7	2	0	2	0	1	0	0	0	355.095	355.093	355.097	5.52918	5.48843	5.58572	6.19533	5.35603	4.99168	4.9397	3.18523	3.27553	3.37721	5.64759	5.76146	5.73314	4.03502	4.04786	4.45436	6.13982	6.19533	6.0903	4.5297	4.38875	4.5449	4.12006	4.70191	5.03268	2.33918	3.10394	3.31872	|||	95	1	0-0-0-0	1	1	1
_855_M355T274	M355T274	Ferulic acid-hexose II; Tomato-Peel-Flesh; M-H = 355.1034 || //$$$|| "feruloyl-hexose---Synonyms:(), () ---RT=min, 15min_runtime"; Arabidop_Saito; M-H = 355.0998 // Feruloylglycoside ; B. rapa_litra; M-H = 355.1029 // trans-p-Feruloyl-beta-D-glucopyranoside; Pepper_KNApSAck; M-H = 355.1034562 // trans-p-Feruloyl beta-D-glucopyranoside; Pepper_KNApSAck; M-H = 355.1034562 // Ferulic acid-hexose II;…	6	0	0	2	0	3	0	1	0	355.104	355.103	355.106	4.56898	4.54114	4.57834	7.53505	4.67341	5.05652	5.39625	1.28864	1.86066	2.18206	7.53505	6.19945	5.56354	4.59998	2.64489	2.57106	6.31673	6.04668	5.5077	2.68158	2.46613	2.21315	5.50224	5.67257	5.19908	2.2382	2.46259	2.1299	|||	57	3	1-0-1-1	2	2	2
_158_M356T377	M356T377		12	2	0	3	1	3	0	3	0	356.108	356.103	356.11	6.28242	6.27231	6.29654	7.08256	6.30199	5.22229	4.61031	4.12513	3.83076	3.96392	6.85493	7.08256	6.49499	4.73422	4.92551	4.6776	6.47271	6.45346	6.54594	4.34102	4.44006	4.94671	5.58832	4.52503	5.03637	4.21443	4.17234	4.11367	|||	113	9	4-3-3-3	5	4	4
_1112_M357T163	M357T163	//$$$|| 4'-Phosphopantetheine; Arabidop_KNApSAck; M-H = 357.0891 //	15	2	0	2	0	1	0	2	0	357.091	357.087	357.092	2.71115	2.55167	2.84863	7.29578	6.22665	5.84859	5.69113	4.71478	4.5511	4.08233	7.29578	6.36621	6.13649	5.15491	4.48987	4.63045	6.64223	6.58168	6.13912	4.54753	4.97653	4.57798	6.62965	6.68056	6.26085	4.85786	4.87043	4.91211	|||	7	1	0-0-0-0	1	1	1
_1256_M357T684	M357T684		7	0	1	0	2	0	1	0	3	357.098	357.097	357.099	11.3985	11.3814	11.408	8.16523	2.90216	3.21115	3.43961	7.05925	7.11894	7.37156	3.78903	3.80358	3.55804	7.67724	7.54862	7.64606	3.88392	3.59919	4.10929	7.66605	7.8426	8.03041	3.92328	3.75881	3.80984	8.14823	7.99429	8.16523	|||	207	18	0-0-0-12	13	5	1
_319_M357T339	M357T339		15	3	0	3	0	3	2	3	0	357.12	357.112	357.122	5.6521	5.64094	6.28884	8.46327	7.80671	7.5259	8.46327	4.62666	3.9921	5.49263	7.89221	7.52788	7.93562	5.1271	3.95983	4.89876	7.70722	7.88017	7.93885	4.5449	4.80327	5.04752	7.13376	6.47944	6.42083	3.79722	3.43051	3.24703	|||	97	6	0-0-0-0	1	1	1
_1036_M358T684	M358T684		6	0	1	0	1	0	1	0	3	358.103	358.101	358.103	11.4007	11.3837	11.4072	6.64869	1.61976	2.04211	1.18201	5.54587	5.5738	5.99158	1.1706	1.62849	2.21991	6.14011	5.91007	5.92911	2.26741	2.26741	2.41429	6.13379	6.36259	6.514	2.28666	2.50257	2.66283	6.54779	6.34031	6.64869	|||	207	18	0-0-1-14	15	1	1
_512_M358T339	M358T339		10	3	0	3	0	3	0	1	0	358.124	358.121	358.126	5.64934	5.64094	5.65978	6.45469	6.19361	5.87014	6.45469	3.12413	2.52061	3.85773	6.39295	5.66826	6.13678	3.49018	3.18859	3.18109	5.87954	6.30685	6.36027	2.39052	3.22268	3.13511	5.56575	4.8207	4.98074	2.14879	2.12728	2.29244	|||	97	6	0-0-0-0	1	1	1
_758_M359T684	M359T684	//$$$|| "7,8-Dihydropteroate"; Arabidop_KNApSAck; M+FA = 359.1104384 //	2	0	0	0	0	0	0	0	2	359.109	359.106	359.112	11.3923	11.3774	11.4072	5.03744	0.686877	1.0297	1.32334	4.10305	4.00952	4.00952	1.33529	1.38629	1.85545	4.55856	4.47403	4.45469	1.58316	1.58242	1.46376	4.68638	4.71459	4.95686	0.397804	1.42116	1.19445	4.79677	4.94338	5.03744	|||	207	18	4-5-9-2	3	6	6
_754_M359T317	M359T317	//$$$|| N-trans-Feruloyltyramine; Potato_KNApSAcK; M+FA = 359.1369081 // 7-Deoxyloganate; wheat_litra; M-H = 359.134724 // 7-Deoxyloganate; wheat_litra; M-H = 359.134724 //	4	2	0	0	0	0	0	2	0	359.135	359.133	359.136	5.28164	5.26809	5.28916	6.35953	5.87459	6.03996	6.02941	2.91567	3.26	2.77644	4.35334	4.18859	5.01607	2.08049	2.21316	2.38129	4.64246	4.23249	4.24944	2.39262	1.34774	2.34115	6.35953	5.98974	5.32814	3.87695	2.92895	2.44635	|||	87	3	0-0-0-0	1	1	1
_61_M359T614	M359T614	//$$$|| N-trans-Feruloyltyramine; Potato_KNApSAcK; M+FA = 359.1369081 // 7-Deoxyloganate; wheat_litra; M-H = 359.134724 // 7-Deoxyloganate; wheat_litra; M-H = 359.134724 //	10	3	0	3	0	3	0	1	0	359.136	359.134	359.136	10.2263	10.2162	10.237	7.12953	6.92911	6.92161	6.27665	2.51548	2.82108	2.84887	7.12953	6.74197	6.87386	4.1301	3.3907	3.21905	7.02108	7.02724	6.92062	3.35114	3.76414	4.00448	6.29673	6.15107	6.02632	2.01648	2.90362	2.16718	|||	186	6	0-0-2-2	3	3	1
_359_M359T460	M359T460	//$$$|| N-trans-Feruloyltyramine; Potato_KNApSAcK; M+FA = 359.1369081 // 7-Deoxyloganate; wheat_litra; M-H = 359.134724 // 7-Deoxyloganate; wheat_litra; M-H = 359.134724 //	6	0	0	2	0	3	0	1	0	359.135	359.134	359.135	7.67389	7.66646	7.68549	6.45839	4.64825	3.62918	4.05234	2.2088	1.33809	2.68188	5.6485	6.31163	5.55614	3.84855	4.04806	3.07921	6.38871	6.45839	6.38871	4.15154	4.24872	4.65523	5.85888	5.01174	5.01174	3.55946	2.79717	2.32449	|||	144	2	0-0-0-0	1	1	1
_752_M359T286	M359T286	//$$$|| N-trans-Feruloyltyramine; Potato_KNApSAcK; M+FA = 359.1369081 // 7-Deoxyloganate; wheat_litra; M-H = 359.134724 // 7-Deoxyloganate; wheat_litra; M-H = 359.134724 //	4	1	0	0	0	1	0	2	0	359.137	359.135	359.139	4.76242	4.73721	4.7719	6.12123	5.80581	6.01477	5.74789	3.49169	3.66354	3.4847	4.22867	4.12955	4.63857	2.07486	1.98079	2.62208	4.58735	4.1491	4.43589	2.241	2.48314	3.04472	6.12123	5.69556	5.29514	3.99868	3.5932	3.33663	|||	63	3	1-1-1-1	2	2	2
_928_M361T220	M361T220		2	0	0	2	0	0	0	0	0	361.071	361.071	361.072	3.67286	3.64864	3.69709	5.34911	4.11799	4.63556	3.43805	2.82241	3.05353	2.12628	5.34911	4.8674	4.76902	3.17677	3.23553	3.20206	4.81464	4.62235	4.14159	3.51304	3.55467	3.06568	3.92307	4.52018	3.54603	2.61709	2.31338	2.09718	|||	28	1	0-0-0-0	1	1	1
_58_M361T405	M361T405		4	1	0	1	0	2	0	0	0	361.15	361.149	361.151	6.75321	6.7451	6.76659	5.21838	4.5367	4.92395	4.61782	3.20113	3.33319	3.50424	4.75204	5.19384	4.75204	3.62253	4.29496	3.5072	5.21838	4.96348	5.06798	4.15311	3.98233	4.08193	4.30933	4.30933	4.17135	3.30812	2.94273	3.08216	|||	125	6	2-1-1-1	3	1	1
_436_M361T491	M361T491		4	0	0	1	0	3	0	0	0	361.151	361.15	361.153	8.17891	8.17007	8.1858	6.23541	4.16383	3.71919	3.94226	2.36116	1.52595	2.54409	4.77132	4.98581	4.50249	3.20484	3.15788	3.13236	5.79167	6.02925	6.23541	3.71089	4.1728	4.23692	5.42498	4.53811	4.05994	3.70105	2.69239	2.66235	|||	154	3	2-2-2-2	3	3	3
_340_M363T475	M363T475		4	0	0	1	0	3	0	0	0	363.166	363.164	363.169	7.91571	7.91293	7.92461	5.48923	4.99895	4.87522	5.06111	4.08946	4.05478	4.42211	4.9989	4.98904	5.04171	4.31175	4.37688	4.57188	5.48923	5.27767	5.21027	4.97696	4.89818	4.49554	4.9262	4.76705	4.96014	4.4156	4.07937	3.77369	|||	149	7	4-3-3-5	6	5	4
_769_M365T230	M365T230		25	3	3	3	3	3	3	3	2	365.019	365.015	365.022	3.83794	3.12308	3.89273	8.64019	7.84395	7.94366	7.54116	6.67491	6.69748	5.47075	8.60875	8.30867	8.64019	6.96788	6.55311	7.46628	8.47335	7.82213	7.75803	7.03255	6.39471	5.71701	7.0752	7.86729	6.6598	5.80203	6.56496	5.15411	|||	36	3	0-0-0-0	1	1	1
_261_M365T315	M365T315		2	0	0	0	0	0	0	2	0	365.148	365.144	365.151	5.25145	5.23906	5.26384	5.42436	2.8991	2.49758	3.8493	1.49296	1.07791	1.4928	4.36775	2.60976	3.21835	1.62979	0.99086	1.13247	2.90809	2.5004	2.63834	1.41689	1.07377	1.38948	5.42436	5.09079	5.37174	2.2076	2.32449	1.91096	|||	86	1	0-0-0-0	1	1	1
_132_M365T404	M365T404		5	0	0	2	1	1	1	0	0	365.182	365.179	365.184	6.73989	6.72195	6.74963	6.27564	5.19793	6.27564	5.99225	3.73917	4.80995	4.7625	5.55629	5.45018	5.81452	4.47403	4.31993	4.42395	6.2228	6.13912	5.95767	4.97653	4.75254	4.80014	4.77252	5.06181	4.98777	3.5932	3.92817	3.95219	|||	125	6	1-1-1-1	2	1	1
_280_M365T468	M365T468		14	3	2	3	1	3	1	1	0	365.182	365.18	365.183	7.79216	7.77349	7.81712	7.25102	6.96928	6.93886	6.80205	4.96935	5.04378	5.09267	6.91103	6.19035	7.12014	5.61019	5.29017	4.95697	7.25102	7.21843	7.08959	5.83598	5.72446	5.26133	5.71763	6.54235	6.07931	4.11373	4.9203	4.47305	|||	146	1	0-0-0-0	1	1	1
_1259_M365T528	M365T528		11	0	1	2	0	3	1	2	2	365.183	365.18	365.185	8.80184	8.78432	8.81491	6.47724	5.47237	5.30125	5.90036	4.47495	4.61057	5.3174	5.53382	5.82498	5.88426	4.72306	5.0867	5.33239	5.97529	6.20387	6.33932	5.31672	5.45092	5.59711	6.47724	6.03094	5.92574	5.57455	5.2335	5.26823	|||	162	1	0-0-0-0	1	1	1
_519_M366T230	M366T230		15	3	1	3	2	3	0	2	0	366.023	366.02	366.025	3.82898	3.77584	3.86513	6.54749	6.0116	6.03995	5.57872	4.63685	4.51663	4.0605	6.368	6.54749	6.54749	4.6982	5.06387	5.09747	6.45839	6.03736	5.80275	5.08513	4.42565	4.50227	5.35232	5.62394	4.48027	3.87112	4.48335	3.65655	|||	35	11	1-1-1-9	10	1	2
_422_M366T147	M366T147		4	2	0	1	0	0	0	0	0	366.022	366.02	366.026	2.45124	2.32494	2.49569	5.76146	5.66338	5.36582	4.71898	3.48452	4.0605	2.62133	4.71416	5.34563	5.76146	3.02304	3.89722	3.68967	5.27496	5.03276	5.26451	3.52175	3.36292	3.56522	3.62355	4.67924	4.61154	2.45731	3.4099	2.97364	|||	6	1	0-0-0-0	1	1	1
_271_M366T469	M366T469		3	2	0	0	0	1	0	0	0	366.185	366.183	366.188	7.82093	7.77349	7.86156	5.21832	5.00698	4.43198	4.52508	2.77644	2.98003	2.2581	5.08978	4.72576	5.11341	3.311	3.47776	3.39382	4.89052	5.21832	5.19502	3.86877	3.57966	3.67313	3.75881	4.42708	3.5255	2.34112	3.24759	2.81569	|||	147	1	0-0-0-0	1	1	1
_886_M367T230	M367T230	//$$$|| Orotidine 5'-phosphate; Arabidop_KNApSAck; M-H = 367.0184 //	8	2	0	1	1	3	0	1	0	367.02	367.016	367.023	3.84018	3.82572	3.85201	6.0117	5.53577	5.25519	4.92375	4.124	3.9838	3.25036	6.0117	5.83483	5.87336	4.35415	4.5491	4.45602	5.73142	5.11589	5.03981	4.11201	4.06527	3.93288	4.29012	5.21603	4.38619	3.00025	3.83958	2.76707	|||	36	3	0-0-1-1	2	2	1
_311_M367T302	M367T302	//$$$|| leucodelphinidin; Arabidop_roots; M+FA = 367.0666 //	6	0	0	1	1	2	2	0	0	367.068	367.065	367.072	5.028	4.95821	5.09158	6.0903	4.83426	4.61742	4.17661	3.4847	3.78811	3.05026	5.47937	5.83676	5.79079	4.77978	4.73422	4.60444	5.86597	6.0903	5.66706	5.17469	4.53567	4.66603	3.25754	3.98641	4.12888	2.67703	3.21576	3.37797	|||	76	7	5-5-5-5	6	6	6
_254_M367T472	M367T472	feruloylquinic acid isomer2; Brassica rapa; M-H = 367.1029 || feruloylquinic acid isomer3; Brassica rapa; M-H = 367.1029 || Feruloylquinic acid; SolanNigr; M-H = 367.1029 || //$$$|| 3-Indolylmethyldesulfoglucosinolate; Arabidop_KNApSAck; M-H = 367.0969 // Feruloylquinic acid; Brassicaceae_litra; M-H = 367.1029 // Dimethyl Sinapoyl malate ; B. rapa_litra; M-H = 367.1029 //	6	2	0	1	0	3	0	0	0	367.105	367.101	367.106	7.87338	7.86156	7.88775	5.59244	4.97165	5.47651	4.61742	2.55992	3.32809	2.2116	3.90286	4.25859	5.57932	2.26836	2.22553	3.27988	5.59244	5.45463	5.26214	4.06399	3.86659	3.42346	2.7938	2.9805	3.24375	1.27928	0.533311	0.600461	|||	148	2	1-1-1-1	2	2	1
_194_M369T320	M369T320	//$$$|| Skimmin; Arabidop_KNApSAck; M+FA = 369.0822175 // Skimmin; Arabidop_roots; M+FA = 369.0822 // "4,4'-Oxybis[3-phenyl-2-propenoic acid]; (E,E)-form, 3,3'-Dimethoxy"; Brassica fruticulosa_DNP; M-H = 369.0974 // Methyl feruloyl malate ; B. rapa_litra; M+FA = 369.0822 // Sinapaldehyde glucoside; wheat_litra; M-H = 369.119124 // Sinapaldehyde glucoside; wheat_litra; M-H = 369.119124 //	11	2	0	3	0	3	0	2	0	369.121	369.082	369.122	5.33077	4.98835	5.33795	5.82749	5.4532	5.74789	5.25916	3.46152	3.37483	2.8985	5.82749	5.73314	5.21337	3.78565	3.86401	3.34995	5.8023	5.7795	5.51178	3.66567	3.22553	3.18973	5.13351	5.1279	4.90265	3.12687	3.16436	2.79717	|||	89	1	0-0-0-0	1	1	1
_1248_M371T1193	M371T1193		9	1	0	1	0	1	1	2	1	370.985	370.984	370.99	19.8758	19.2182	19.9327	5.97102	5.54759	5.66338	4.25284	4.77835	4.86545	3.08652	5.36429	5.81986	5.93448	5.01634	5.04946	4.95389	5.97102	5.79497	5.26867	5.33646	5.06753	4.09427	5.34152	5.7516	5.89309	4.98851	4.96105	4.53163	|||	305	53	31-20-19-21	31	20	16
_255_M371T486	M371T486	hydroxyferuloylglucose isomer5; Brassica rapa; M-H = 371.0978 || //$$$|| "3-(4-Hydroxyphenyl)-2-propenoic acid; (E)-form,?O-¦ֲ-D-Glucopyranoside"; Brassica_DNP; M+FA = 371.0978 // 4-O-¦ֲ-D-Glucopyranosyl-p-coumaric acid; B_database; M+FA = 371.0978 // 1-p-Coumaroylglucoside ; B. rapa_litra; M+FA = 371.0978 // hydroxyferuloylglucose; B. campestris+B. juncea_litra; M-H = 371.0978 //	6	1	0	2	0	2	0	1	0	371.099	371.098	371.101	8.09947	8.0891	8.12333	5.34853	5.21665	5.13144	4.67341	3.17982	3.08761	2.64919	4.84434	5.34853	5.03593	3.27281	3.40246	3.84224	5.28717	5.32237	5.15323	3.79591	3.25868	3.26841	4.42643	4.48027	4.58297	3.082	2.58591	2.75039	|||	152	7	2-2-2-1	2	3	3
_1115_M371T222	M371T222	hydroxyferuloylglucose; Brassica rapa; M-H = 371.0978 || //$$$|| "3-(4-Hydroxyphenyl)-2-propenoic acid; (E)-form,?O-¦ֲ-D-Glucopyranoside"; Brassica_DNP; M+FA = 371.0978 // 4-O-¦ֲ-D-Glucopyranosyl-p-coumaric acid; B_database; M+FA = 371.0978 // 1-p-Coumaroylglucoside ; B. rapa_litra; M+FA = 371.0978 // hydroxyferuloylglucose; B. campestris+B. juncea_litra; M-H = 371.0978 //	6	0	0	2	0	2	0	1	0	371.1	371.099	371.102	3.6984	3.62023	3.72234	7.48232	4.47278	5.28574	4.76059	1.57368	2.49144	1.60721	7.48232	6.11023	5.9667	3.55389	2.63286	2.84683	5.59359	5.04817	5.10546	1.7134	2.40483	1.71743	5.28433	5.32814	4.3252	2.32685	1.71618	1.95339	|||	30	3	0-0-0-0	1	1	1
_733_M371T294	M371T294	hydroxyferuloylglucose isomer2; Brassica rapa; M-H = 371.0978 || //$$$|| "3-(4-Hydroxyphenyl)-2-propenoic acid; (E)-form,?O-¦ֲ-D-Glucopyranoside"; Brassica_DNP; M+FA = 371.0978 // 4-O-¦ֲ-D-Glucopyranosyl-p-coumaric acid; B_database; M+FA = 371.0978 // 1-p-Coumaroylglucoside ; B. rapa_litra; M+FA = 371.0978 // hydroxyferuloylglucose; B. campestris+B. juncea_litra; M-H = 371.0978 //	4	1	0	0	0	0	0	3	0	371.1	371.099	371.101	4.90341	4.88781	4.91333	5.16924	3.69728	4.26292	4.39393	3.33969	2.72049	3.32096	4.30805	4.18127	4.20425	3.40007	3.34473	3.64281	4.46393	4.25828	4.51748	3.86659	3.73751	3.81457	5.16924	4.95092	4.77787	3.66847	3.75404	3.87112	|||	71	3	2-2-2-2	3	3	3
_1234_M371T258	M371T258	//$$$|| Syringin; Arabidop_KNApSAck; M-H = 371.1348 // Syringin (sinapyl-4-o-glycisides); Arabidop_roots; M-H = 371.1347 // Syringin; phenylpropp; M-H = 371.134724 // Syringin; wheat_litra; M-H = 371.134724 // Syringin; wheat_litra; M-H = 371.134724 //	10	2	0	2	0	2	0	3	0	371.136	371.128	371.137	4.30107	4.28809	4.38273	6.03094	3.98683	4.76672	5.42888	3.1251	2.75218	3.17932	5.13928	5.37514	5.32904	2.94659	3.54341	3.59784	4.95775	5.60975	5.86397	3.06773	3.32678	3.74115	6.03094	5.65011	4.7333	4.43506	3.60844	3.15418	|||	52	1	0-0-0-0	1	1	1
_939_M373T317	M373T317		8	3	0	1	0	0	0	3	1	373.114	373.111	373.116	5.29114	5.27824	5.309	7.11089	5.17683	6.05555	6.08959	3.11832	3.59587	3.71882	4.55516	4.35334	4.66292	2.20433	2.67597	2.79	4.98036	4.83929	4.74766	2.53727	2.6148	2.23259	7.11089	6.23452	5.62107	4.70846	3.6782	3.61012	|||	87	3	2-0-2-2	3	3	3
_237_M373T263	M373T263		7	2	0	3	1	1	0	0	0	373.116	373.114	373.118	4.38903	4.37258	4.39674	6.49499	6.02153	5.82889	4.70579	4.31747	4.45973	3.25622	6.49499	5.47782	5.91445	4.8345	3.85241	4.32588	5.57545	5.6394	5.34633	3.93155	3.9611	3.49705	4.97156	4.61222	4.74291	3.19224	3.22763	3.24759	|||	54	5	4-3-2-4	5	5	4
_739_M373T414	M373T414		3	2	0	0	0	0	0	1	0	373.15	373.147	373.151	6.90832	6.90477	6.91042	6.09597	5.181	5.89794	5.13144	2.83277	3.45417	3.21844	4.69677	4.63672	5.34473	2.4073	2.6451	3.18021	4.43231	4.26615	4.2257	2.68611	2.25684	2.40611	6.09597	5.4889	5.37845	4.11021	3.39526	3.28098	|||	130	3	1-0-1-1	2	2	2
_787_M373T707	M373T707		4	0	0	2	0	2	0	0	0	373.188	373.187	373.189	11.7753	11.764	11.7854	6.43703	5.36935	5.48956	5.60649	2.00138	2.72889	2.81364	5.81654	6.43703	6.19035	2.62551	4.15442	3.4464	5.78922	6.00655	6.32508	2.8676	3.4246	3.76414	5.20464	5.31863	5.71903	2.79641	2.21185	2.82477	|||	211	2	1-1-1-1	2	2	1
_185_M373T744	M373T744		2	0	0	0	0	2	0	0	0	373.189	373.188	373.19	12.4042	12.4032	12.4052	5.6646	5.30774	4.88555	4.79849	2.43303	1.97527	1.84942	5.65477	5.3035	5.33405	3.30923	2.76521	2.98654	5.6646	5.52715	5.37431	3.27337	2.59245	2.78233	4.44645	4.77893	4.87357	3.08216	2.68571	2.80727	|||	220	5	2-2-1-1	3	3	1
_307_M375T334	M375T334		4	0	0	1	1	2	0	0	0	375.068	375.066	375.069	5.57212	5.56588	5.58222	4.81012	4.46531	4.57264	4.08984	4.10977	4.17889	3.79432	4.41521	4.81012	4.65035	4.14152	4.46494	4.77143	4.63569	4.28748	4.63515	4.68803	4.64797	4.48948	3.70383	3.96701	4.13611	3.20842	3.6297	3.98221	|||	96	7	5-4-4-4	6	5	5
_102_M375T301	M375T301		2	0	0	0	2	0	0	0	0	375.069	375.068	375.07	5.02129	4.97812	5.06447	5.22313	3.90237	3.47779	3.88054	3.84755	4.24605	3.79129	4.55961	4.48975	4.72576	4.64057	4.63977	4.93012	4.86166	4.87724	5.00954	5.22313	4.97067	5.22313	2.79827	3.46627	3.48782	3.10184	3.31444	3.66847	|||	76	7	1-1-1-1	2	2	2
_97_M377T613	M377T613		3	0	0	1	0	2	0	0	0	377.173	377.173	377.179	10.2203	10.2173	10.2306	5.26391	3.42999	3.91385	3.92237	3.17932	2.35649	2.54405	5.26391	4.52155	4.52155	4.77143	3.73801	3.79032	4.41636	4.55597	4.53386	3.87734	3.94141	3.52269	3.51835	3.03607	2.49518	2.97364	2.2199	0.832163	|||	186	6	1-1-0-0	1	1	2
_305_M377T563	M377T563		6	1	0	2	0	1	0	2	0	377.183	377.182	377.184	9.38707	9.38017	9.39347	6.10359	6.01477	5.51519	5.4355	1.37755	1.75047	2.18241	6.10359	5.7587	5.71794	1.59893	2.05561	1.07352	6.0722	6.01308	5.73332	1.04912	1.03445	1.81638	5.31077	5.5382	5.53477	1.51971	1.58886	1.93999	|||	173	1	0-0-0-0	1	1	1
_968_M379T324	M379T324		3	0	2	0	1	0	0	0	0	379.011	379.01	379.012	5.40173	5.39944	5.44719	4.92035	4.16216	4.50757	4.92035	4.24623	4.4339	4.50633	4.20102	4.20757	4.52382	4.27135	4.79563	4.56388	4.45831	4.55461	4.62184	4.77081	4.71724	4.90003	4.45127	4.37563	3.32906	4.85262	4.52048	3.6297	|||	91	6	2-1-1-1	3	1	1
_19_M379T359	M379T359		4	1	0	2	0	1	0	0	0	379.162	379.162	379.163	5.98917	5.98273	6.00195	5.63389	5.63389	5.28575	4.81401	2.74581	1.7789	2.56941	5.37109	4.8527	4.81146	2.59097	2.07609	2.25864	5.48627	5.30956	5.36544	2.18474	2.19646	2.241	3.90823	4.0705	3.80381	1.53559	2.14182	1.18378	|||	105	1	0-0-0-0	1	1	1
_1147_M380T191	M380T191	Pantothenic acid -hexose; Tomato-Peel-Flesh; M-H = 380.1575 || Pantothenic acid -hexose; Melon_rings; M-H = 380.16 || //$$$|| Isopentenyladenosine; Arabidop_KNApSAck; M+FA = 380.1570542 // Zeatin 9-glucoside; Arabidop_KNApSAck; M-H = 380.1576 // Zeatin 7-glucoside; Arabidop_KNApSAck; M-H = 380.1576 //	37	3	3	3	3	3	2	3	1	380.156	380.154	380.158	3.18628	3.06902	3.22227	7.87477	7.749	7.48555	7.70468	6.95443	6.38298	6.93801	7.87477	7.48753	7.82503	7.35013	6.39116	7.35013	7.67142	7.56475	7.31534	6.6646	6.85442	6.30441	7.46826	7.70928	7.11089	6.3851	6.60682	5.99973	|||	17	1	0-0-0-0	1	1	1
_1254_M381T191	M381T191		16	1	1	3	2	2	1	2	0	381.161	381.158	381.167	3.17926	3.06902	3.22227	6.32438	5.75635	5.79412	5.90076	4.993	4.54044	4.84711	6.32438	6.08065	6.03868	5.67398	4.95841	4.95622	5.8543	5.9966	5.59274	4.57385	4.73091	4.80327	5.97449	5.80715	5.50099	4.95704	4.93575	4.43907	|||	16	2	0-0-0-0	1	1	1
_277_M381T246	M381T246		7	1	0	2	0	3	1	0	0	381.178	381.171	381.179	4.09521	4.01593	4.1135	5.84549	4.83192	4.93069	4.996	4.12904	4.11167	4.45059	4.83897	4.50024	5.15985	4.79756	4.8851	4.70426	5.66574	5.84549	5.44968	5.07409	5.32118	5.10476	4.41217	4.7988	4.53811	3.95967	4.01159	3.99142	|||	46	1	0-0-0-0	1	1	1
_955_M381T448	M381T448	methyl-butanol-hexose-pentose; Melon_rings; M-H = 381.18 || methyl-butanol-hexose-pentose; Melon_rings; M-H = 381.18 ||	9	2	0	1	0	1	0	3	2	381.178	381.175	381.18	7.45868	7.44861	7.46671	7.04816	6.33328	6.18445	6.05555	4.45463	4.26331	4.54044	6.04279	5.62612	5.85819	4.59687	3.75946	4.17537	6.32435	6.09179	5.55479	4.42565	4.10737	3.93037	5.91244	6.57261	7.04816	3.87333	4.7903	4.94617	|||	141	4	2-0-2-2	3	3	3
_1019_M385T384	M385T384	Sinapoyl hexose isomer1; Brassica rapa; M-H = 385.1135 || Sinapoyl hexose; Kati-Asa; M-H = 385.1131 || Sinapoyl glucose (I) (8); Arabidop-Liron-PheDer; M-H = 385.1 || Synapoyl hexose iso1; Arabidop-seedlings-Sergey; M-H = 385.1114 || Sinapoyl glucose; Melon_rings; M-H = 385.11 || //$$$|| 1-O-Sinapoyl-beta-D-glucose; Arabidop_KNApSAck; M-H = 385.114 // sinapoylglucose; Arabidop_roots; M-H = 385.11…	14	1	3	1	0	2	3	1	2	385.096	385.091	385.117	6.39796	6.13129	6.54492	6.32508	1.06332	5.06111	2.45641	4.90719	5.44713	5.11597	1.0899	5.92279	1.54983	4.74221	4.60444	5.67874	6.32508	6.04347	1.48706	4.69117	5.1739	5.84962	5.67257	2.16495	2.22594	5.86748	6.2506	5.68762	|||	117	1	0-0-0-0	1	1	1
_1007_M385T319	M385T319	Sinapoyl hexose; Brassica rapa; M-H = 385.1135 || //$$$|| 1-O-Sinapoyl-beta-D-glucose; Arabidop_KNApSAck; M-H = 385.114 // sinapoylglucose; Arabidop_roots; M-H = 385.114 // "1-O-b-D-glucopyranosyl sinapate---Synonyms:(), (T15) ---RT=min, 15min_runtime"; Arabidop_Saito; M-H = 385.1147 // "1-O-b-D-glucopyranosyl sinapate[isomer]---Synonyms:(), (T15) ---RT=min, 15min_runtime"; Arabidop_Saito; M-H = …	9	1	0	2	0	3	0	3	0	385.114	385.109	385.115	5.31947	5.3059	5.34237	6.16099	4.85596	5.12202	5.08205	1.37905	1.8997	1.94201	4.9661	5.1104	5.00749	2.44073	1.96335	1.28773	5.02449	4.2653	4.2731	1.92948	1.92948	2.21061	6.16099	4.99505	4.95593	2.77936	2.32685	2.36564	|||	88	4	2-0-2-2	3	3	3
_69_M385T427	M385T427	Roseoside; Brassica rapa; M-H = 385.1862 || //$$$|| Citroside A ; B. rapa_litra; M-H = 385.1862 // Roseoside ; B. rapa_litra; M-H = 385.1862 //	6	1	0	0	0	2	1	2	0	385.187	385.186	385.189	7.11108	7.09941	7.11944	6.93175	5.96044	5.94582	5.92483	3.41257	3.0068	3.75589	6.08388	6.31508	6.38505	3.53079	4.07867	3.83167	6.89901	6.93175	6.80902	4.78197	4.32714	4.45746	5.91477	5.85888	5.34152	3.40271	3.40388	3.20877	|||	133	1	0-0-0-0	1	1	1
_1217_M387T684	M387T684	//$$$|| Maltose; Arabidop_KNApSAck; M+FA = 387.1139115 // Melibiose; Arabidop_KNApSAck; M+FA = 387.1139115 // Sucrose; Arabidop_KNApSAck; M+FA = 387.1139115 // Trehalose; Arabidop_KNApSAck; M+FA = 387.1139115 // Galactinol; Arabidop_KNApSAck; M+FA = 387.1139115 // Galactinol; Arabidop_roots; M+FA = 387.1139 // Maltose; Arabidop_roots; M+FA = 387.1139 // Sucrose; Arabidop_roots; M+FA = 387.1139 //…	8	0	2	0	1	0	2	0	3	387.109	387.108	387.11	11.3932	11.3837	11.408	7.9758	2.4488	2.88267	2.88688	6.93801	6.93465	7.1198	3.21835	3.16896	3.09379	7.528	7.3656	7.3656	2.9475	3.0068	3.7329	7.49998	7.66262	7.66262	3.49054	3.08223	3.31292	7.89952	7.66494	7.9758	|||	207	18	0-4-0-3	4	7	7
_929_M387T289	M387T289	//$$$|| Coniferin; Arabidop_KNApSAck; M+FA = 387.1291677 // coniferin (coniferyl); Arabidop_roots; M+FA = 387.1292 // Coniferin; B. rapa_litra; M+FA = 387.1291 //	18	2	0	3	2	3	2	3	3	387.13	387.127	387.132	4.82194	4.81051	4.83177	7.30923	6.0328	5.88677	6.20695	4.47411	4.50633	4.61057	6.72942	6.59327	6.62432	5.65847	5.19662	4.93565	6.48844	6.71838	6.83842	5.05184	5.52482	5.19713	7.30923	7.0752	6.66663	5.84248	5.5093	5.08184	|||	66	1	0-0-0-0	1	1	1
_962_M387T251	M387T251	//$$$|| Coniferin; Arabidop_KNApSAck; M+FA = 387.1291677 // coniferin (coniferyl); Arabidop_roots; M+FA = 387.1292 // Coniferin; B. rapa_litra; M+FA = 387.1291 //	5	1	0	1	0	1	0	2	0	387.13	387.128	387.131	4.18726	4.16479	4.22346	6.08718	5.05438	4.5504	5.72814	2.57654	2.4389	3.2371	6.00682	5.96545	6.0073	4.35015	3.76126	4.046	5.80823	5.99773	6.08718	3.57593	3.73166	3.91638	5.96723	5.50749	4.94821	4.00739	2.75324	3.24481	|||	48	1	0-0-0-0	1	1	1
_533_M387T422	M387T422	12-hydroxy jasmonic acid-hexose or 11-hydroxy jasmonic acid-hexose; SolanNigr; M-H = 387.1655 || //$$$|| Tuberonic acid glucoside; Potato_KNApSAcK; M-H = 387.1660565 //	4	0	0	1	0	0	0	3	0	387.164	387.163	387.169	7.02872	7.02134	7.04434	6.50645	5.00262	3.99687	3.66225	3.62404	2.76084	2.06472	4.61365	4.65035	4.14943	3.23887	3.43191	2.04646	3.95804	4.53726	4.48074	3.30333	2.99474	3.17171	6.50645	5.83466	6.39923	5.07589	4.77315	5.19655	|||	132	3	1-1-0-0	1	1	2
_406_M387T367	M387T367	//$$$|| Tuberonic acid glucoside; Potato_KNApSAcK; M-H = 387.1660565 //	6	0	0	1	0	0	0	3	2	387.166	387.166	387.169	6.12137	6.09991	6.48555	7.04327	2.85445	2.97025	2.98525	2.15692	1.29629	2.36116	5.00269	3.22783	2.83558	1.63149	1.36853	1.56351	2.94357	2.67177	3.30866	1.17168	1.13573	1.2761	6.67926	6.44766	7.04327	5.56188	5.05011	5.85843	|||	108	2	1-1-1-1	2	2	1
_1028_M388T289	M388T289		6	1	0	3	0	0	0	2	0	388.136	388.132	388.137	4.81522	4.80828	4.82241	5.88388	4.60093	4.39227	4.70835	2.65543	2.9064	2.87502	5.47515	5.12772	4.85389	4.16595	3.85815	3.61779	4.71174	5.02449	5.34812	3.7124	3.24943	3.91599	5.88388	5.31389	5.02814	4.24832	3.82836	3.99254	|||	65	2	1-1-1-1	2	2	1
_1030_M389T303	M389T303	//$$$|| Loganin; wheat_litra; M-H = 389.145324 //	6	3	0	0	0	2	0	1	0	389.146	389.145	389.148	5.0563	5.04612	5.07988	6.24071	6.24071	5.53318	5.70899	1.916	1.02242	1.69615	5.5691	4.41521	5.27812	2.54932	2.05763	1.7927	5.05852	5.36231	5.38362	1.96317	1.5315	1.06041	5.30775	4.98517	4.9799	2.14182	2.23695	2.02361	|||	78	8	4-1-1-1	5	1	1
_1041_M390T235	M390T235		4	1	0	2	0	1	0	0	0	390.134	390.13	390.138	3.90973	3.80571	3.91234	5.0652	4.2362	3.82179	4.66383	1.9781	1.9781	2.56196	5.0652	4.5655	4.86977	3.11927	2.32412	2.73825	4.24944	4.08589	4.44882	1.92361	2.53727	1.80886	4.30552	4.3893	4.54097	2.17661	2.17661	1.4776	|||	40	1	0-0-0-0	1	1	1
_557_M391T631	M391T631		2	0	0	0	0	2	0	0	0	391.188	391.188	391.189	10.5235	10.5122	10.5348	5.05566	3.65698	3.61135	4.53312	2.5317	2.87303	3.22072	4.37901	4.33056	4.64781	3.42494	3.51868	4.02844	5.05566	4.38565	4.70091	4.02614	4.11201	4.17616	3.79239	3.54911	3.60869	3.00432	2.53187	2.04191	|||	189	4	3-2-2-3	4	4	3
_607_M391T487	M391T487		10	3	0	1	0	3	0	2	0	391.197	391.192	391.2	8.11047	8.09246	8.25203	6.23061	5.11251	4.52508	5.45313	2.92035	1.64801	2.62383	5.59942	5.66472	5.47706	3.78336	3.38223	2.69295	5.62553	6.09452	6.23061	3.14013	3.27337	3.1834	4.70062	5.32988	4.77617	2.84915	3.17072	2.9921	|||	152	7	0-0-0-6	7	2	2
_686_M391T446	M391T446		7	1	0	3	0	2	0	1	0	391.196	391.194	391.199	7.43735	7.42438	7.44212	5.74518	4.65678	5.01124	5.17697	2.27	2.34059	2.74581	5.09843	5.74518	5.26391	3.33171	3.3622	3.30539	5.27329	5.50312	5.69609	3.00022	2.86082	3.22966	4.57066	4.87357	4.96855	2.74258	2.69424	2.48315	|||	140	3	2-0-2-2	3	3	3
_114_M391T538	M391T538		5	1	0	1	0	2	0	1	0	391.197	391.196	391.199	8.96852	8.94966	8.97348	7.0361	6.42465	5.29647	6.48081	3.2371	1.77174	3.26474	6.43703	6.7828	6.36989	3.63984	3.5509	3.15577	7.00799	7.0361	7.02724	4.12215	3.91365	3.95154	5.8542	6.42738	6.13056	3.34535	3.56934	3.31882	|||	166	2	1-1-1-1	2	2	1
_1027_M392T585	M392T585	//$$$|| Naringenin-C3H7O2NS (121)---26.56min---YokoID#303---C18H19NO7S; Tomato_Yoko; M-H = 392.08154 //	5	0	0	0	0	2	0	3	0	392.081	392.079	392.082	9.75298	9.49366	9.75823	7.00193	4.73794	4.67618	4.28946	3.21844	2.67892	1.74868	5.54066	4.61318	5.23116	4.16923	3.55507	3.74223	5.40694	6.53086	7.00193	4.0225	5.1042	5.48779	5.6626	4.42583	6.47148	3.92262	4.0975	5.00347	|||	179	3	1-1-2-2	3	3	2
_716_M392T243	M392T243		9	2	0	2	0	2	0	3	0	392.15	392.147	392.152	4.0529	4.02911	4.0839	7.18883	6.40263	5.76158	5.75733	4.12621	3.25718	3.51914	6.25845	5.44273	5.55078	4.40989	3.64198	3.66644	5.65448	5.34232	5.04817	3.65467	3.33585	2.8676	6.56039	7.18883	6.35407	4.40394	4.88037	4.11021	|||	45	3	0-0-0-0	1	1	1
_734_M392T191	M392T191		3	0	0	0	0	0	0	2	0	392.151	392.15	392.151	3.17994	3.06693	3.19683	6.12517	3.66123	2.92281	4.86628	2.11527	1.73969	2.76623	5.44779	3.46377	4.37348	3.32921	2.6479	2.89699	4.01615	3.3251	2.95657	2.7981	2.18298	2.32406	6.12517	5.78068	5.04207	4.05075	3.49842	2.30693	|||	16	2	1-1-1-1	2	2	1
_895_M392T537	M392T537		5	1	0	0	0	2	0	2	0	392.2	392.195	392.203	8.9549	8.94336	8.96163	5.57548	4.68947	3.66225	5.01315	2.24456	1.05847	2.23767	5.06582	5.17937	4.77267	2.36603	2.62208	2.25317	4.51814	5.51923	5.57548	3.04384	1.93705	2.35237	4.30124	4.6757	4.63206	2.06097	1.85824	1.88829	|||	166	2	0-0-0-0	1	1	1
_619_M392T487	M392T487		2	0	0	0	0	2	0	0	0	392.201	392.2	392.203	8.11047	8.10861	8.11234	4.59357	3.73251	2.78445	4.16638	1.918	1.27511	1.33589	4.1813	4.34177	3.92884	2.61761	1.75316	0.992653	4.04397	4.59357	4.58122	2.40483	1.90861	2.17409	3.23626	3.62355	3.59647	1.96801	2.06097	2.0411	|||	152	7	0-0-0-5	6	2	2
_1143_M394T276	M394T276		4	0	0	1	0	0	0	3	0	394.171	394.17	394.175	4.59676	4.59548	4.60739	5.53296	4.47041	4.50739	4.70118	3.76116	3.18281	3.81792	5.53296	4.38419	4.76818	4.94828	3.53079	4.0481	4.59481	4.7513	4.79067	4.08146	3.85937	3.87734	5.19116	4.63578	4.66899	4.53163	4.08413	3.49567	|||	59	2	1-1-1-1	2	2	1
_1219_M395T378	M395T378	//$$$|| Hexanol - pentose - Hexose ; pepper_PRI; M-H = 395.1939 //	7	1	0	1	0	2	0	3	0	395.193	395.19	395.195	6.3004	6.28729	6.31204	5.99007	5.36582	4.58566	5.72507	0.677323	1.44957	0.708953	5.63026	5.65459	5.4897	1.03422	0.575772	1.61648	5.64821	5.67902	5.94938	1.01623	0.924866	1.92495	5.51549	5.99007	5.90637	1.97584	1.18716	1.34262	|||	114	1	0-0-0-0	1	1	1
_926_M395T652	M395T652	//$$$|| Hexanol - pentose - Hexose ; pepper_PRI; M-H = 395.1939 //	10	3	0	1	0	2	0	2	0	395.193	395.191	395.194	10.8628	10.8359	11.3841	6.13281	6.13281	5.41435	5.51245	4.26558	3.37721	3.98244	5.87443	5.45887	5.2077	4.11807	3.88016	3.6633	5.82042	5.50513	5.07078	4.26648	3.87218	3.57455	5.14879	5.28433	4.8692	1.72017	2.59352	2.40225	|||	198	5	1-1-1-1	2	1	1
_861_M397T236	M397T236		8	3	0	3	0	1	0	1	0	397.172	397.169	397.173	3.93943	3.81415	3.95519	6.43065	5.82889	5.88683	6.3851	3.89338	3.81792	4.27515	5.2077	5.82854	5.94325	3.27988	3.42494	4.04786	6.43065	5.96994	5.46882	4.30412	3.74115	3.54081	4.0155	5.13583	5.88388	2.37307	2.83509	2.80528	|||	41	1	0-0-0-0	1	1	1
_1094_M399T276	M399T276	unknown glucosinolate; Kati-Asa; M-H = 399.0987 ||	8	1	0	1	0	3	0	3	0	399.101	399.098	399.107	4.59275	4.57412	4.62992	6.85272	4.91994	5.5525	5.31861	3.09708	4.23581	3.8848	6.38505	5.36686	5.55665	4.91931	4.1085	3.79178	5.65728	6.54926	6.67052	4.87619	4.88777	4.89818	6.85272	6.43327	6.66806	5.15411	4.78809	4.85786	|||	59	2	0-0-0-0	1	1	1
_1229_M399T683	M399T683		3	0	0	0	1	0	0	0	2	399.108	399.105	399.109	11.3774	11.363	11.4072	5.11178	1.05694	0.991165	2.00182	4.04405	4.25157	4.6144	1.52341	1.5742	1.55881	4.85023	4.47534	4.65111	1.78027	2.02289	1.66003	4.48948	4.79762	5.1042	1.30546	2.40539	1.93197	5.11178	4.9473	5.04565	|||	207	18	0-0-1-0	1	1	1
_964_M401T387	M401T387	Benzyl alcohol-hexose-pentose; Tomato-Peel-Flesh; M-H = 401.1453 || Benzyl alcohol-hexose-pentose; Melon_rings; M-H = 401.14 || //$$$|| Benzyl alcohol beta-D-xylopyranosyl (1->6)-beta-D-glucopyranoside; wheat_litra; M-H = 401.145324 //	13	2	0	3	1	3	1	3	0	401.146	401.143	401.147	6.44755	6.43738	6.4624	7.06447	6.56118	6.27665	5.3437	4.4339	4.31934	3.82877	7.06447	6.27768	6.04279	5.33436	3.93978	4.06901	6.92353	6.61707	6.30685	4.81226	4.47684	4.41234	5.80715	6.56246	6.36969	3.90491	4.16937	4.51699	|||	119	2	0-0-0-0	1	1	1
_596_M401T302	M401T302	//$$$|| Benzyl alcohol beta-D-xylopyranosyl (1->6)-beta-D-glucopyranoside; wheat_litra; M-H = 401.145324 //	11	3	0	3	0	3	0	2	0	401.145	401.143	401.147	5.03706	5.02511	5.05707	6.44455	6.44455	5.97547	6.23399	4.43448	2.73373	3.30842	6.18787	5.87955	5.99468	3.40246	2.3726	2.81113	5.72739	5.87339	5.71315	3.3273	2.35237	2.92225	5.39623	4.96014	3.95679	2.80768	2.6599	1.98604	|||	77	5	0-1-1-0	1	1	2
_612_M403T238	M403T238	//$$$|| Dehydrodiconiferyl alcohol; Brassica fruticulosa_KanapSAck; M+FA = 403.1393 //	10	0	0	1	1	2	0	3	3	403.161	403.124	403.164	3.97261	3.90415	4.21634	7.09139	1.93793	1.34496	2.43948	0.796971	1.65267	1.06034	5.08194	2.71376	1.0899	4.81442	1.03422	1.53026	4.48891	4.72134	1.58316	1.30597	1.18789	1.72003	6.08769	6.6721	7.09139	4.84878	5.40962	5.23851	|||	43	2	0-0-0-0	1	1	1
_65_M403T553	M403T553	Hydroxy-dimethyl-decadienedioic acid-hexose; Melon_rings; M-H = 403.16 ||	10	2	0	3	0	3	0	2	0	403.161	403.158	403.164	9.20924	9.19933	9.21699	7.06406	6.31323	5.89967	5.87459	2.69174	2.53756	2.84437	6.61666	6.67897	6.58147	3.84164	3.84694	3.92491	7.06406	7.05732	6.89475	4.50856	4.34102	4.11201	6.29052	6.1865	5.98974	3.89003	3.7884	3.10411	|||	169	2	1-1-1-1	2	2	1
_730_M404T237	M404T237		3	0	0	0	0	0	0	3	0	404.164	404.163	404.165	3.9534	3.9421	3.97341	5.52551	1.53036	1.33185	2.37408	1.03072	1.28055	0.875735	0.916422	0.998648	1.51375	1.13383	1.03487	1.30883	2.24055	1.18616	1.15284	1.50472	1.18835	1.49785	4.49186	4.72394	5.52551	3.96366	4.11081	4.34206	|||	42	2	0-0-0-0	1	1	1
_744_M405T645	M405T645		4	0	0	0	0	3	0	1	0	405.177	405.176	405.179	10.7477	10.745	10.7625	6.02925	4.13175	3.74275	3.86547	1.18543	1.18301	1.52595	4.79058	5.03455	4.4487	2.28486	3.00759	2.6451	5.46685	5.77738	6.02925	3.57966	3.7698	4.00722	5.48269	4.80511	4.59724	3.31361	2.40225	2.46259	|||	195	4	2-2-2-3	4	3	3
_472_M405T414	M405T414		2	0	0	0	0	0	0	2	0	405.211	405.211	405.212	6.90228	6.89979	6.90477	5.24492	3.43391	2.72652	4.09379	2.13619	1.28864	1.92092	3.6756	3.24539	3.56454	2.0499	1.38913	1.33582	2.84623	3.12745	2.98848	1.30722	1.6759	0.476304	5.01329	5.24492	4.64971	2.55394	2.08745	1.9783	|||	130	3	0-0-0-0	1	1	1
_317_M407T299	M407T299		5	0	0	1	1	2	0	0	0	407.007	407.007	407.009	4.98324	4.92124	5.07988	5.55788	4.00058	4.1153	4.33053	4.5511	4.4489	4.18395	4.62517	5.0342	4.96308	4.96171	5.3129	5.06042	5.21645	5.29698	4.9373	5.52482	5.55788	5.51381	3.6136	3.4859	3.90823	3.48369	3.80196	3.64748	|||	74	2	0-0-0-0	1	1	1
_1119_M407T230	M407T230	//$$$|| Gibberellin A19; Arabidop_KNApSAck; M+FA = 407.1706386 // Gibberellin A25; Arabidop_KNApSAck; M+FA = 407.1706386 // Gibberellin A27; Arabidop_KNApSAck; M+FA = 407.1706386 // Gibberellin A36; Arabidop_KNApSAck; M+FA = 407.1706386 // Gibberellin A19; Brassica napus_KanapSAck; M+FA = 407.1706 //	4	2	0	1	0	1	0	0	0	407.174	407.17	407.175	3.83144	3.80981	3.84434	5.76608	5.76608	5.17697	4.40567	4.71739	4.45059	2.92347	5.25704	4.43899	4.8006	4.37871	2.68053	3.33171	4.4985	4.25714	3.67236	3.14397	2.92361	1.75085	3.66982	4.3252	3.87024	2.14369	2.83556	1.82894	|||	35	11	8-6-7-10	11	9	7
_205_M407T664	M407T664		3	1	0	0	0	0	0	2	0	407.194	407.191	407.196	11.0689	11.0523	11.0786	5.53477	4.54934	3.16949	5.48956	0.691489	0.895086	1.57368	4.76902	2.93174	4.25966	1.62129	1.10779	1.91782	3.02402	2.80017	2.96	0.758632	1.03254	0.80155	5.53477	5.34152	5.43633	2.28346	1.63822	2.68571	|||	202	7	3-6-6-6	7	7	5
_1_M409T282	M409T282		14	3	0	3	1	3	1	1	0	409.171	409.169	409.176	4.70054	4.68117	4.88781	7.5249	6.80205	6.48301	7.18744	4.34443	3.56079	4.71418	6.39227	7.12014	7.5249	4.05717	4.48865	4.91931	7.43684	7.4131	7.25023	4.9632	4.85461	4.84337	4.87357	4.59982	4.79532	3.07901	2.34449	1.36292	|||	61	5	4-0-0-4	5	5	1
_41_M410T282	M410T282		5	1	0	3	0	1	0	0	0	410.176	410.175	410.177	4.69926	4.68146	4.7071	5.9286	5.35601	4.86723	5.63389	3.32826	2.84887	3.5951	4.94539	5.57932	5.84372	2.89613	2.78964	3.34297	5.9286	5.8023	5.79497	3.48731	3.3465	3.46045	4.02864	4.546	4.009	0.673374	2.25075	2.0192	|||	61	5	1-0-0-1	2	2	1
_826_M411T298	M411T298	//$$$|| ; pepper_PRI; M-H = 411.1341 // ; pepper_PRI; M-H = 411.1343 //	3	2	0	1	0	0	0	0	0	411.133	411.129	411.182	4.9724	4.7071	5.01729	4.98352	4.70722	4.98352	4.50532	2.54409	1.97891	2.82108	4.8006	4.34964	4.66208	3.1595	1.87485	2.79019	4.63473	4.28526	4.2653	2.46613	2.42945	2.29432	4.25076	4.02261	4.12995	2.08022	2.45311	2.2438	|||	73	7	5-4-4-4	6	5	5
_650_M411T361	M411T361	//$$$|| 3-Methyl-1-butanol; O-[?-D-Glucopyranosyl-(1?6)-?-D-glucopyranoside]; pepper_PRI; M-H = 411.1886 //	15	2	1	3	2	2	1	2	2	411.187	411.186	411.19	6.02092	6.00112	6.42317	8.5432	6.74644	6.46106	7.62409	4.8442	4.5152	5.63241	6.49761	6.58147	7.37519	4.79196	4.74913	5.42707	7.39156	7.08959	6.71838	5.58087	5.18805	4.94301	7.72612	8.46573	8.5432	5.75702	6.70907	6.73051	|||	106	6	0-0-2-2	3	3	1
_681_M412T361	M412T361		5	1	0	1	0	0	0	2	1	412.19	412.187	412.192	6.02255	6.01199	6.40477	6.94052	5.41738	4.98176	5.94283	3.00054	3.12413	4.35981	4.96604	5.05343	5.69086	3.09508	3.40611	3.85241	5.90328	5.63622	5.07739	4.04637	3.52175	3.43163	6.03674	6.8202	6.94052	4.07937	5.18668	4.94379	|||	106	6	0-0-5-5	6	6	1
_613_M413T361	M413T361		2	0	0	0	0	0	0	2	0	413.193	413.193	413.194	6.0203	6.01199	6.02861	5.50777	3.43805	3.66123	4.41314	2.05583	1.9572	3.30098	3.73833	3.6756	4.38868	2.1049	1.80331	2.32412	4.43069	4.22897	3.88392	2.89067	2.78233	2.47807	4.7094	5.50099	5.50777	3.25685	3.9474	3.71605	|||	106	6	3-0-1-1	2	2	4
_1221_M415T512	M415T512		7	2	0	2	0	2	0	1	0	415.16	415.158	415.164	8.53205	8.51547	8.53861	6.61191	6.61191	5.96475	5.09102	3.31825	2.15632	2.06233	6.59327	5.56858	5.34911	3.93978	1.81996	2.06451	5.45412	5.2414	5.36231	1.64543	2.11976	1.92948	5.31863	5.25641	5.4889	2.5234	2.67703	2.64746	|||	159	4	0-0-0-2	3	1	1
_220_M415T740	M415T740		3	0	0	0	0	3	0	0	0	415.197	415.197	415.199	12.3298	12.3249	12.3316	5.7795	3.86305	3.67637	3.86952	1.72225	1.06456	1.2121	4.23507	4.77839	4.12153	0.435036	0.850166	0.53744	5.54085	5.65448	5.7795	1.80654	1.35742	1.12338	3.24053	2.7117	2.66076	1.53045	1.40053	0.64503	|||	219	4	2-0-0-2	3	3	1
_1237_M416T1192	M416T1192		7	2	0	1	0	1	0	2	0	415.984	415.983	415.985	19.8584	19.807	19.9259	5.65477	5.07899	4.92375	4.36545	2.3441	2.53339	1.61145	5.34563	5.65477	5.62	2.0871	2.36676	2.76521	5.12456	5.42577	5.41917	2.34968	2.01557	1.93705	4.76484	5.48269	5.59658	2.19952	2.4259	2.65341	|||	305	53	21-7-6-6	22	3	2
_1110_M417T684	M417T684	//$$$|| naringenin rhamnoside ; Arabidop_roots; M-H = 417.1191 //	5	0	0	0	1	0	2	0	2	417.119	417.119	417.12	11.4029	11.3958	11.408	6.80796	1.56517	0.906219	1.49535	5.60234	5.80223	6.13121	1.13491	2.20481	1.70678	6.3074	6.1943	6.12363	1.96191	2.0991	1.86599	6.31745	6.51304	6.65612	1.79177	2.23454	2.52944	6.80796	6.64088	6.80796	|||	207	18	0-0-1-16	17	1	1
_725_M417T313	M417T313	//$$$|| Syringin; Arabidop_KNApSAck; M+FA = 417.1397324 // Syringin (sinapyl-4-o-glycisides); Arabidop_roots; M+FA = 417.1397 //	6	2	0	0	0	1	0	3	0	417.14	417.138	417.145	5.21142	5.20134	5.22076	6.47154	5.29829	5.58347	4.61726	2.34456	3.22072	2.20106	4.15684	3.75154	4.61248	1.86986	1.72406	1.86986	4.23368	4.24535	4.80373	2.1608	2.34968	2.53727	6.47154	5.92226	5.62394	4.52696	3.00589	3.03358	|||	83	4	2-0-0-2	3	3	1
_971_M418T684	M418T684		2	0	0	0	2	0	0	0	0	418.122	418.121	418.123	11.3946	11.3907	11.3985	5.41757	0.481041	1.01864	1.32407	4.2395	4.43402	4.80995	0.225905	1.39574	0.969143	5.06387	4.8428	4.92004	1.0423	1.85394	1.03317	4.80198	5.07903	5.28641	1.8462	1.40448	2.10791	5.2055	5.41757	5.3709	|||	207	18	3-1-1-6	7	4	4
_1187_M421T177	M421T177		15	3	0	2	0	1	0	3	0	421.137	421.133	421.139	2.94186	2.81055	2.98039	7.78227	6.90267	6.67722	7.78227	4.70706	4.38228	5.55373	5.48955	4.79058	6.53402	3.34297	3.31856	4.38982	6.4191	6.07121	5.60975	4.23692	3.60837	3.62864	5.43276	5.91244	6.30916	3.09284	3.96386	4.55118	|||	9	2	0-0-0-0	1	1	1
_998_M423T410	M423T410		4	1	0	2	0	1	0	0	0	423.149	423.148	423.154	6.83989	6.83692	6.85158	5.82895	5.56872	5.82895	4.76672	4.12529	4.25135	3.50946	5.49167	5.0652	4.34964	4.13111	3.5072	3.42229	5.13317	4.71174	4.92913	3.48219	3.48219	3.39158	4.75242	5.42803	5.19109	3.34488	3.92273	3.9931	|||	128	1	0-0-0-0	1	1	1
_333_M423T445	M423T445	//$$$|| Gibberellin A13; Arabidop_KNApSAck; M+FA = 423.1655532 // Gibberellin A17; Arabidop_KNApSAck; M+FA = 423.1655532 // Gibberellin A17; Brassica napus_KanapSAck; M+FA = 423.1655 // "Piperitol‡; (–)-form, O-(3-Methyl-2-butenyl)"; pepper_DNP; M+FA = 423.181314 //	5	2	0	1	0	2	0	0	0	423.187	423.156	423.189	7.42438	7.42164	7.9487	6.51652	6.51652	6.0328	4.43551	4.36929	3.4847	4.25262	5.65459	5.43454	5.76737	3.38875	3.23019	3.47776	6.1996	6.09458	5.67431	4.00301	3.74341	3.47301	4.54616	4.5665	5.21603	2.19726	2.03758	3.14459	|||	140	3	1-1-1-1	2	2	2
_933_M424T326	M424T326		5	1	0	2	0	0	0	2	0	424.012	424.009	424.013	5.42997	5.39297	5.45341	5.2371	4.69754	5.00799	4.92857	2.18241	2.36047	2.43927	4.45963	4.55961	4.98904	2.20305	2.83794	2.36603	5.02763	4.95532	5.2371	2.24251	2.18474	2.0999	4.89412	4.82135	4.32641	2.4677	2.82481	2.6841	|||	93	6	3-3-3-3	3	4	4
_166_M425T358	M425T358		3	0	0	2	0	1	0	0	0	425.169	425.166	425.17	5.9725	5.9725	5.99297	5.16669	5.16669	4.5802	4.62907	0.404278	0.63749	0.395257	5.14503	4.50887	4.32427	1.28773	1.78732	0.414816	4.95578	5.03872	5.13184	1.07536	1.50595	1.04889	3.52427	3.44347	3.677	1.72142	1.58581	1.41745	|||	104	3	1-1-2-2	3	3	2
_755_M425T663	M425T663	//$$$|| Abscisic acid glucose ester; wheat_litra; M-H = 425.181724 //	10	2	0	3	0	2	0	3	0	425.181	425.18	425.19	11.0478	10.7524	11.0758	6.85732	5.87744	5.88574	5.90757	2.19904	1.5038	2.32044	6.51317	6.30481	6.45973	3.23019	2.98235	3.44356	6.52876	6.78694	6.85732	3.40034	3.17889	3.41631	6.23788	4.11373	6.43327	3.26566	3.01948	2.82481	|||	202	7	0-0-2-2	3	3	1
_664_M425T534	M425T534	//$$$|| 1-Hexanol; O-[?-D-Glucopyranosyl-(1?2)-?-D-glucopyranoside]; pepper_PRI; M-H = 425.2018 //	5	0	0	1	0	0	0	3	1	425.202	425.2	425.204	8.90648	8.89027	9.24171	6.87	4.86628	4.15789	5.04494	3.01621	2.36635	3.58978	6.87	4.85758	6.36621	4.07437	3.55389	4.46532	4.96586	5.3855	5.82042	3.49455	3.49343	4.04637	6.16912	6.26085	6.76801	4.47899	4.21193	5.13893	|||	165	2	1-1-1-1	2	2	1
_197_M425T588	M425T588	//$$$|| 1-Hexanol; O-[?-D-Glucopyranosyl-(1?2)-?-D-glucopyranoside]; pepper_PRI; M-H = 425.2018 //	16	3	2	3	2	3	2	1	0	425.203	425.201	425.205	9.7989	9.78738	9.81123	9.22179	8.46327	7.78227	9.17038	6.5542	5.99168	7.58254	8.0494	8.62677	9.10577	6.40314	6.86427	7.50911	9.22179	9.03678	8.77927	7.67547	7.40775	7.0629	4.65599	5.13139	5.35009	3.00589	3.3963	3.75434	|||	180	10	2-2-2-2	3	3	3
_680_M425T624	M425T624	//$$$|| 1-Hexanol; O-[?-D-Glucopyranosyl-(1?2)-?-D-glucopyranoside]; pepper_PRI; M-H = 425.2018 //	4	1	0	2	0	1	0	0	0	425.203	425.202	425.205	10.3953	10.382	10.4073	6.63522	5.64079	5.21877	5.88574	4.11197	3.41345	4.05478	5.70559	5.52584	6.08065	4.15442	3.18109	4.15336	6.63522	6.08718	5.40544	4.39593	3.95437	3.32997	2.07758	2.57183	4.22032	1.62315	1.4776	3.96386	|||	188	2	0-0-0-0	1	1	1
_401_M426T663	M426T663		3	0	0	2	0	1	0	0	0	426.181	426.179	426.181	11.0576	11.0475	11.0641	5.3269	4.65549	4.42211	4.63556	1.9216	1.45716	1.03226	5.23193	5.09843	4.69517	2.25317	2.07843	1.43602	5.1372	5.3269	5.27123	2.50606	1.56197	1.87501	4.8207	4.66899	4.75276	1.57345	1.64513	1.20794	|||	202	7	0-2-4-4	5	5	4
_163_M426T588	M426T588		15	3	2	1	1	3	2	1	0	426.207	426.19	426.209	9.79879	8.9563	9.80928	7.73031	6.79552	6.28659	7.5904	5.0559	4.29491	5.84951	6.49749	7.12663	7.73031	4.93565	5.41031	5.81047	7.62402	7.50353	7.20546	6.10048	5.89073	5.48204	3.28828	3.60869	4.45297	1.9515	2.04191	2.2382	|||	180	10	0-0-0-0	2	2	2
_1015_M427T447	M427T447		6	1	0	2	0	0	0	3	0	427.183	427.18	427.185	7.45563	7.44861	7.46642	6.43968	5.87014	5.73207	5.41669	1.34478	1.95163	0.840302	5.69796	5.19514	5.36557	1.43602	1.61879	1.62979	5.7708	5.52686	5.24718	0.95967	1.35522	1.28455	5.26045	6.00753	6.43968	1.88829	2.14182	1.14956	|||	141	4	0-0-0-0	1	1	1
_1176_M427T614	M427T614		9	1	0	3	0	1	0	3	0	427.198	427.196	427.201	10.235	9.71485	10.2671	6.42083	5.96475	6.06639	5.74066	3.35463	3.21816	2.91567	6.39011	5.55454	6.04678	4.57412	3.31181	3.81494	6.04668	6.2228	6.22585	3.4487	3.78962	4.0548	6.00753	6.42083	5.78864	3.92817	3.94906	3.48383	|||	186	6	3-3-5-5	6	6	4
_174_M427T556	M427T556		2	0	0	0	0	2	0	0	0	427.202	427.202	427.203	9.27277	9.26726	9.27828	5.11589	4.73503	3.96182	4.53748	3.19235	2.24456	3.29419	4.885	4.61528	4.6999	2.78964	2.86724	2.7053	5.11589	4.83558	5.05869	3.17894	2.33516	2.73303	4.23125	4.30124	3.93855	2.30693	2.29244	1.11734	|||	170	2	0-0-0-0	1	1	1
_92_M427T588	M427T588		4	2	0	1	0	1	0	0	0	427.209	427.208	427.211	9.80403	9.7974	9.82024	6.43938	5.22355	4.99076	6.06639	3.96232	3.36254	4.80476	5.42849	5.69796	6.02413	4.03335	4.31875	4.63977	6.43938	6.26841	6.1698	4.80327	4.67194	4.501	3.02198	3.03798	3.35078	2.48817	1.93999	1.94735	|||	180	10	0-0-0-0	2	2	2
_923_M429T216	M429T216	//$$$|| "3,3',4,4',5,5'-Hexahydroxylignan-9,9'-olide; (8R,8'R)-form, 3,4-Methylene, 3',4',5,5'-tetra-Me ether"; pepper_DNP; M+FA = 429.155494 // ; pepper_PRI; M-H = 429.1430 //	10	3	1	3	0	1	0	2	0	429.143	429.141	429.156	3.60153	3.57505	3.88141	7.80671	5.84859	5.50565	7.80671	4.16606	3.279	6.02821	4.38868	5.79079	6.69713	3.55507	4.15153	5.14931	5.58627	5.6944	5.65448	4.12599	3.86638	3.76998	3.27272	5.45792	5.41955	2.25315	3.23574	2.74258	|||	25	2	1-1-1-1	2	2	1
_845_M429T641	M429T641		2	0	0	0	0	2	0	0	0	429.212	429.21	429.215	10.6768	10.5728	10.7808	4.73017	2.5715	2.26382	3.44342	1.59665	0.44795	1.81267	3.22783	3.0423	3.06439	1.71665	1.75354	2.08049	4.44882	3.14504	4.73017	2.15811	1.24088	2.0835	1.97185	2.49518	2.8736	1.44233	1.30843	1.74066	|||	193	10	4-4-3-3	4	5	5
_27_M429T574	M429T574		5	2	0	2	0	0	0	1	0	429.212	429.21	429.213	9.56005	9.55615	9.58802	5.47219	4.47237	4.29335	5.47219	1.06484	1.52895	2.37756	4.93258	4.63857	5.03384	2.25864	2.44073	2.82371	5.30956	5.24718	5.1433	3.21496	2.88616	2.66752	4.44881	4.20102	4.48062	2.4259	2.36564	2.69829	|||	176	16	4-4-4-4	5	5	3
_1100_M431T310	M431T310	Benzyl alcohol-dihexose; Tomato-Peel-Flesh; M-H = 431.1559 || //$$$|| Benzyl alcohol-dihexose; pepper_PRI; M-H = 431.1567 //	21	3	2	3	2	3	3	3	2	431.156	431.154	431.158	5.16137	5.14589	5.17564	8.85798	7.66886	7.47068	7.2374	5.69967	5.31865	5.36382	8.85798	7.2458	7.87477	7.02059	5.33457	5.78144	7.99518	7.75803	7.39156	6.22082	5.80666	5.54386	7.68941	8.01941	7.72612	5.45289	5.99882	5.83273	|||	82	6	1-1-1-1	1	1	1
_391_M431T567	M431T567	//$$$|| Citroside A ; B. rapa_litra; M+FA = 431.1917 // Roseoside ; B. rapa_litra; M+FA = 431.1917 // ; pepper_PRI; M-H = 431.1931 // C20H32O10; pepper_PRI; M-H = 431.1941 //	5	2	0	1	0	0	0	2	0	431.19	431.189	431.194	9.44382	9.43687	9.45363	5.70365	5.70365	5.42888	5.00301	0.901998	1.19505	1.49727	5.33405	5.34972	5.34853	1.33582	1.53026	1.84329	5.68228	5.59274	5.54525	0.826537	1.63361	1.89422	4.79096	5.16924	4.60675	0.878971	1.42382	1.56106	|||	174	1	0-0-0-0	1	1	1
_834_M431T433	M431T433	//$$$|| Citroside A ; B. rapa_litra; M+FA = 431.1917 // Roseoside ; B. rapa_litra; M+FA = 431.1917 // ; pepper_PRI; M-H = 431.1931 // C20H32O10; pepper_PRI; M-H = 431.1941 //	25	3	0	3	0	3	0	3	0	431.192	431.19	431.194	7.21653	7.08484	7.89592	8.7011	7.62409	7.726	7.8037	3.266	3.03923	3.74154	8.02107	7.73841	7.92651	3.3907	3.30264	3.40007	8.19197	8.7011	8.06251	3.72464	4.09427	4.28868	7.71538	7.54098	7.70928	3.46198	3.12687	3.02298	|||	137	4	0-0-0-0	1	1	1
_1055_M432T310	M432T310	//$$$|| 6-(2Methoxybenzylamino)purine-9-beta-D-ribofuranoside; Arabidop_KNApSAck; M+FA = 432.1519688 //	12	2	1	2	1	2	1	3	0	432.16	432.156	432.163	5.16307	5.14589	5.17564	7.23539	6.00225	5.94689	5.47237	4.01501	3.52271	4.27307	7.23539	5.82239	6.30481	5.57498	3.79673	4.26178	6.4396	6.13851	5.79142	4.2116	4.08091	3.4487	6.1959	6.46614	6.1959	3.87795	4.62626	4.19646	|||	82	6	1-1-1-1	1	1	1
_213_M432T433	M432T433		15	2	0	2	0	3	0	3	0	432.196	432.194	432.198	7.22495	7.09941	7.24253	6.92062	6.05975	6.14352	6.15937	2.12628	1.55745	2.55992	6.66062	6.37521	6.35465	1.31823	2.10481	2.24093	6.92062	6.80203	6.45839	2.51538	1.77178	2.51538	6.21383	6.1639	5.79483	1.97343	1.45969	1.44233	|||	137	4	0-0-0-2	3	1	1
_876_M433T671	M433T671	//$$$|| Naringenin chalcone-O-hexose; pepper_PRI; M-H = 433.1155 // Naringenin-O-hexose 3; pepper_PRI; M-H = 433.1127 // Naringenin-O-hexose 2; pepper_PRI; M-H = 433.1137 // Prunin---C21H22O10; KNApSAck_tomato; M-H = 433.1140209 // Naringenin chalcone-hexose---37.19min---YokoID#711---C21H22O10; Tomato_Yoko; M-H = 433.11414 // Naringenin 7-O-?-D-glucoside; wheat_litra; M-H = 433.114024 // Naringen…	10	0	0	1	0	2	1	3	3	433.114	433.104	433.116	11.1902	11.1787	11.7361	7.18002	4.52579	4.5955	4.89945	4.87673	4.87377	4.96935	4.69517	4.45963	4.30805	5.11411	4.5759	5.18498	5.68006	6.49333	5.45159	4.96512	4.94266	5.35335	6.1094	6.55977	6.90619	6.54964	6.92665	7.18002	|||	204	36	19-18-13-18	19	16	15
_375_M433T772	M433T772	Naringenin hexose or naringenin chalcone hexose isomer; Brassica rapa; M-H = 433.1135 || Naringenin hexose; Tomato-Peel-Flesh; M-H = 433.114 || //$$$|| Naringenin chalcone-O-hexose; pepper_PRI; M-H = 433.1155 // Naringenin-O-hexose 3; pepper_PRI; M-H = 433.1127 // Naringenin-O-hexose 2; pepper_PRI; M-H = 433.1137 // Prunin---C21H22O10; KNApSAck_tomato; M-H = 433.1140209 // Naringenin chalcone-hex…	16	2	0	0	0	3	0	3	3	433.115	433.111	433.118	12.8666	12.8393	13.0357	8.29994	5.73117	6.06383	5.71313	3.15216	3.66156	3.32826	5.71392	5.2654	5.58086	3.21905	2.69295	3.18936	5.34812	5.54525	5.97102	3.42346	2.67258	3.48731	7.86729	7.87257	8.29994	5.53601	5.30197	5.80203	|||	226	6	0-0-0-0	6	1	2
_1123_M433T832	M433T832	Naringenin chalcone-hexose I; Tomato-Peel-Flesh; M-H = 433.114 || //$$$|| Naringenin chalcone-O-hexose; pepper_PRI; M-H = 433.1155 // Naringenin-O-hexose 3; pepper_PRI; M-H = 433.1127 // Naringenin-O-hexose 2; pepper_PRI; M-H = 433.1137 // Prunin---C21H22O10; KNApSAck_tomato; M-H = 433.1140209 // Naringenin chalcone-hexose---37.19min---YokoID#711---C21H22O10; Tomato_Yoko; M-H = 433.11414 // Narin…	11	0	0	3	1	1	1	3	2	433.113	433.111	433.116	13.8643	13.8496	13.8687	6.94052	4.37301	5.30193	4.38958	3.68307	4.70706	3.55907	4.89403	5.94138	5.45887	4.45436	5.3987	5.10382	4.97093	6.12974	6.66051	4.7672	5.86355	6.19078	6.94052	5.71799	6.5463	6.38538	5.20526	5.80462	|||	242	13	3-3-3-3	2	2	2
_568_M433T612	M433T612	//$$$|| Naringenin chalcone-O-hexose; pepper_PRI; M-H = 433.1155 // Naringenin-O-hexose 3; pepper_PRI; M-H = 433.1127 // Naringenin-O-hexose 2; pepper_PRI; M-H = 433.1137 // Prunin---C21H22O10; KNApSAck_tomato; M-H = 433.1140209 // Naringenin chalcone-hexose---37.19min---YokoID#711---C21H22O10; Tomato_Yoko; M-H = 433.11414 // Naringenin 7-O-?-D-glucoside; wheat_litra; M-H = 433.114024 // Naringen…	18	2	0	2	2	2	2	3	3	433.115	433.111	433.12	10.2013	10.1803	10.4139	7.51838	4.90325	5.11346	5.41435	3.96392	4.34665	4.06862	4.92932	4.99099	5.51346	5.26557	4.42005	5.60233	4.99382	5.23905	5.48228	4.31391	5.32439	5.77221	6.68056	7.05426	7.51838	5.24429	5.86886	6.2641	|||	185	2	1-1-1-1	2	2	1
_207_M433T580	M433T580	//$$$|| Naringenin chalcone-O-hexose; pepper_PRI; M-H = 433.1155 // Naringenin-O-hexose 3; pepper_PRI; M-H = 433.1127 // Naringenin-O-hexose 2; pepper_PRI; M-H = 433.1137 // Prunin---C21H22O10; KNApSAck_tomato; M-H = 433.1140209 // Naringenin chalcone-hexose---37.19min---YokoID#711---C21H22O10; Tomato_Yoko; M-H = 433.11414 // Naringenin 7-O-?-D-glucoside; wheat_litra; M-H = 433.114024 // Naringen…	9	1	0	1	0	1	0	2	3	433.115	433.111	433.119	9.65944	9.07688	9.66794	6.85497	4.70102	4.46923	5.01951	3.03923	3.29967	3.90464	5.82239	3.95693	4.54435	3.87307	3.08751	3.84694	5.5876	4.41829	4.82406	3.44671	3.30333	3.6442	6.47148	6.76334	6.85497	5.2895	5.62989	5.84117	|||	177	1	0-0-0-0	1	1	1
_699_M433T393	M433T393	//$$$|| Naringenin chalcone-O-hexose; pepper_PRI; M-H = 433.1155 // Naringenin-O-hexose 3; pepper_PRI; M-H = 433.1127 // Naringenin-O-hexose 2; pepper_PRI; M-H = 433.1137 // Prunin---C21H22O10; KNApSAck_tomato; M-H = 433.1140209 // Naringenin chalcone-hexose---37.19min---YokoID#711---C21H22O10; Tomato_Yoko; M-H = 433.11414 // Naringenin 7-O-?-D-glucoside; wheat_litra; M-H = 433.114024 // Naringen…	8	0	0	1	1	1	0	3	1	433.114	433.111	433.117	6.54205	6.39256	6.70003	6.01571	4.88598	4.45163	4.53057	3.5951	3.16791	3.59587	4.80356	4.4482	5.04283	4.48161	3.7304	3.92223	4.62632	4.94109	5.4445	3.70474	3.91938	4.14831	5.32366	6.01571	5.92268	4.0111	4.84377	5.68593	|||	120	2	1-1-1-1	2	2	1
_287_M433T914	M433T914	Naringenin chalcone-hexose II; Tomato-Peel-Flesh; M-H = 433.114 || Naringenin chalcone-hexose III; Tomato-Peel-Flesh; M-H = 433.114 || //$$$|| Naringenin chalcone-O-hexose; pepper_PRI; M-H = 433.1155 // Naringenin-O-hexose 3; pepper_PRI; M-H = 433.1127 // Naringenin-O-hexose 2; pepper_PRI; M-H = 433.1137 // Prunin---C21H22O10; KNApSAck_tomato; M-H = 433.1140209 // Naringenin chalcone-hexose---37.…	25	3	0	2	1	3	2	3	3	433.114	433.112	433.116	15.2367	15.2043	15.5158	8.61022	6.70459	6.80205	6.31132	4.80995	4.65925	4.01672	6.5624	6.73406	6.88505	4.84673	4.55191	4.81	6.81003	7.39156	7.60501	4.6289	5.10297	5.61114	8.17	8.49191	8.61022	6.14789	6.61606	6.81086	|||	259	5	0-0-0-0	1	1	1
_532_M433T500	M433T500	Naringenin hexose or naringenin chalcone hexose; Brassica rapa; M-H = 433.1135 || Naringenin/naringenin chalcone hexose; Strawb fruit; M-H = 433.113 || //$$$|| Naringenin chalcone-O-hexose; pepper_PRI; M-H = 433.1155 // Naringenin-O-hexose 3; pepper_PRI; M-H = 433.1127 // Naringenin-O-hexose 2; pepper_PRI; M-H = 433.1137 // Prunin---C21H22O10; KNApSAck_tomato; M-H = 433.1140209 // Naringenin chal…	6	0	0	0	0	1	1	2	2	433.115	433.114	433.117	8.3398	8.3366	8.35118	6.76334	4.62907	4.90325	5.41354	4.30482	4.26806	4.76305	4.94274	4.80782	5.13928	4.5052	4.0796	4.76539	4.7709	4.95775	5.03278	3.87346	4.61007	4.80102	6.18088	6.39869	6.76334	5.48763	5.80462	6.22039	|||	156	4	1-1-1-0	1	2	2
_685_M433T353	M433T353	//$$$|| Naringenin chalcone-O-hexose; pepper_PRI; M-H = 433.1155 // Naringenin-O-hexose 3; pepper_PRI; M-H = 433.1127 // Naringenin-O-hexose 2; pepper_PRI; M-H = 433.1137 // Prunin---C21H22O10; KNApSAck_tomato; M-H = 433.1140209 // Naringenin chalcone-hexose---37.19min---YokoID#711---C21H22O10; Tomato_Yoko; M-H = 433.11414 // Naringenin 7-O-?-D-glucoside; wheat_litra; M-H = 433.114024 // Naringen…	3	0	0	0	0	0	0	1	2	433.114	433.114	433.115	5.89048	5.88746	5.90566	5.75244	2.73417	2.63917	3.31014	3.08761	3.0103	3.14658	2.72241	2.4679	3.42087	3.0839	3.00443	3.86401	2.92964	2.96	2.5004	2.72779	2.83471	2.84188	4.52018	4.72187	5.42498	4.62626	4.94379	5.75244	|||	101	2	0-0-0-0	1	1	1
_1020_M433T310	M433T310		4	2	0	2	0	0	0	0	0	433.159	433.158	433.163	5.16256	5.15308	5.17529	5.92237	4.44656	4.36653	4.54124	2.52061	2.41596	2.39451	5.92237	4.41225	4.80511	4.27243	2.56301	2.67932	4.62414	4.78724	4.22287	2.08473	2.40611	2.66596	4.64979	4.75475	4.79096	2.12786	2.70075	2.71095	|||	82	6	1-1-1-1	1	1	1
_141_M433T434	M433T434	//$$$|| ; pepper_PRI; M-H = 433.2091 //	8	2	0	2	0	1	0	0	0	433.203	433.195	433.207	7.23374	7.1048	7.25119	6.7355	5.14214	5.1428	5.45318	2.36047	1.77997	2.87303	5.46248	5.56928	4.11626	2.05763	2.53355	2.6849	6.68185	6.7355	6.68377	2.95958	2.34558	2.22591	5.03637	5.2139	4.89599	2.3826	1.53769	0.411626	|||	137	4	2-2-2-3	4	3	3
_710_M433T638	M433T638	//$$$|| ; pepper_PRI; M-H = 433.2091 //	4	2	0	0	0	1	1	0	0	433.207	433.205	433.209	10.6315	10.6276	10.6434	6.02271	4.92035	5.04419	4.93069	3.79129	3.40329	4.04955	3.71918	5.34911	5.56612	1.93433	4.07437	4.20642	6.02271	5.48627	4.95578	4.50782	4.23422	3.74341	3.86552	3.57738	4.02823	2.2199	1.40159	2.46195	|||	192	1	0-0-0-0	1	1	1
_329_M434T914	M434T914		9	2	0	0	0	1	0	3	1	434.118	434.116	434.119	15.2336	15.2216	15.5135	7.13376	5.47055	5.41738	4.90494	3.45417	3.11393	2.92035	5.42904	5.36939	5.30974	3.59784	3.09753	3.47224	5.24114	6.02446	6.31673	3.40684	4.11616	4.17336	6.66663	7.10793	7.13376	4.64562	5.08467	5.3177	|||	259	5	0-0-0-0	1	1	1
_1105_M434T832	M434T832		4	0	0	0	0	1	1	2	0	434.118	434.116	434.121	13.8594	13.8496	13.8733	5.45044	3.35161	3.72105	3.01838	2.21641	2.97939	2.41596	3.53867	4.56707	4.03376	2.89699	4.13059	3.78394	3.51797	4.55532	5.32241	3.24515	4.17336	4.84618	5.45044	4.41215	5.20464	4.93258	3.93181	4.54002	|||	242	13	3-3-3-3	2	2	2
_402_M434T772	M434T772		4	1	0	0	0	0	0	3	0	434.118	434.117	434.123	12.8594	12.8525	12.8633	6.78667	4.36692	4.66159	4.42031	2.15632	2.21045	1.65267	4.52831	3.95514	4.34768	1.56093	1.04343	2.32821	3.80495	4.32287	4.43069	1.74356	1.41702	2.42945	6.42795	6.4218	6.78667	4.12132	3.87695	4.58746	|||	226	6	0-0-0-0	5	1	2
_514_M434T611	M434T611		2	0	0	0	0	0	0	2	0	434.119	434.117	434.121	10.1892	10.1847	10.1937	6.07556	3.66845	3.9158	4.20668	2.06233	2.83277	3.1369	3.96485	3.65564	4.18127	3.01664	3.04622	3.78565	3.69925	4.07184	4.23249	3.4246	3.43969	3.55467	5.44887	5.57319	6.07556	4.36756	4.64991	4.55162	|||	185	2	0-0-0-0	1	1	1
_308_M439T759	M439T759		6	2	1	1	1	1	0	0	0	439.216	439.212	439.219	12.6532	12.6434	13.0392	6.34255	6.03996	5.72115	5.88683	4.70587	4.12138	4.56422	4.66091	5.82749	5.82634	4.90081	4.40989	4.42005	6.34255	6.05947	5.8798	4.81886	4.49554	4.31391	3.91949	4.13111	4.32314	2.03506	2.48817	2.78263	|||	224	2	1-1-1-1	2	2	1
_906_M441T589	M441T589	//$$$|| Gibberellin A41; Arabidop_KNApSAck; M+FA = 441.1761179 // Unknown baccatum; pepper_PRI; M-H = 441.1442 //	2	0	0	0	0	2	0	0	0	441.16	441.144	441.176	9.81492	9.61373	10.0161	4.85945	1.49535	1.50498	2.32668	0.547951	0.784923	1.29201	0.998757	0.891757	1.46444	0.575772	0.93768	0.929905	4.7513	4.85945	2.00638	1.28455	1.13166	0.806161	2.4913	2.4908	1.85806	1.62328	0.941303	1.25554	|||	180	10	7-6-6-6	8	7	7
_229_M441T684	M441T684	//$$$|| Gibberellin A41; Arabidop_KNApSAck; M+FA = 441.1761179 //	3	0	0	1	0	2	0	0	0	441.195	441.18	441.197	11.3969	11.3832	11.7028	5.81444	5.81444	5.30677	5.30193	1.30709	1.00732	1.3705	5.51626	5.42849	5.35402	1.17275	0.446064	1.73143	5.2176	5.4967	5.28717	1.34477	1.43846	0.95967	3.05546	3.28109	4.34492	2.01793	0.652974	1.42382	|||	207	18	7-7-7-10	11	9	9
_630_M443T237	M443T237		2	0	0	0	0	2	0	0	0	443.174	443.173	443.176	3.95461	3.94433	3.9649	4.87562	4.62003	4.46865	4.87562	1.11276	0.547948	1.26927	4.09138	4.37327	4.30674	1.30096	1.28773	1.45064	4.83296	4.2731	4.11099	0.46012	1.06041	1.38321	2.93757	3.48782	2.93782	1.04772	1.15777	0.718294	|||	42	2	1-1-1-1	2	2	1
_37_M443T285	M443T285		24	3	3	3	3	3	3	3	3	443.192	443.191	443.193	4.74803	4.73563	4.76122	9.43063	8.94611	8.66598	9.08864	8.00457	7.58254	8.11472	8.88428	8.87083	9.26428	8.20555	7.91889	8.26793	9.43063	9.35013	9.16713	8.59459	8.4845	8.1839	8.49191	8.75494	8.49191	7.6578	7.93744	7.63591	|||	62	6	1-0-0-0	2	2	2
_77_M444T285	M444T285		24	3	3	3	3	3	3	3	3	444.196	444.194	444.198	4.74932	4.73507	4.76586	8.07805	7.40649	7.46989	7.63687	6.52119	6.49969	6.7607	7.48612	7.65694	7.80889	6.86427	6.5571	6.94224	8.07805	7.92069	7.79374	7.18936	7.18936	6.80747	7.05787	7.20196	7.08224	6.29127	6.57078	6.06733	|||	62	6	2-0-0-0	3	2	2
_1053_M445T428	M445T428	//$$$|| "3',4,4'-Trihydroxychalcone; (E)-form, 3',4-Di-Me ether, 4'-O-¦ֲ-D-glucopyranoside"; Brassica rapa_DNP; M-H = 445.1499 // "3',4,4'-Trihydroxychalcone: 3',4-Di-Me ether, 4'-O-¦ֲ-D-glucopyranoside "; B.rapa_database; M-H = 445.1499 // "5-Hydroxy-7,8-dimethoxyflavanone 5-rhamnoside"; wheat_litra; M-H = 445.150424 //	13	3	1	3	0	2	2	2	0	445.171	445.138	445.173	7.13724	7.11783	7.54135	8.6095	8.6095	7.79497	8.01945	6.07402	4.993	5.49613	8.16127	7.53892	8.02107	5.71108	4.98979	5.33567	7.42376	5.35523	7.00434	4.69489	4.46709	4.4586	7.39637	7.04816	7.29707	4.5688	4.24625	4.78631	|||	134	4	0-0-0-0	1	1	1
_228_M445T285	M445T285		10	2	0	0	2	2	1	1	2	445.196	445.194	445.201	4.75057	4.71894	4.76368	6.62141	5.90757	5.99225	5.94582	5.07528	4.85692	5.16857	6.04167	6.15561	6.12892	5.32808	5.27811	5.4931	6.62141	6.4191	6.17785	5.68877	5.79546	5.45892	5.73444	5.81136	5.49358	4.49574	4.64979	4.87564	|||	62	6	3-1-1-1	4	1	1
_993_M445T963	M445T963		3	0	0	0	1	0	2	0	0	445.198	445.197	445.201	16.0486	16.0199	16.0596	4.76571	1.80263	2.75556	2.2964	4.36865	4.50559	3.47788	1.8256	1.0899	1.61024	4.76571	4.27135	3.34919	1.03317	2.01738	1.30444	4.66603	4.4293	4.36268	2.05243	1.6887	1.97185	2.16081	2.80528	3.2777	|||	269	25	2-1-1-1	9	1	1
_426_M445T633	M445T633		2	0	0	0	0	0	0	2	0	445.21	445.209	445.211	10.5447	10.5386	10.5509	4.77839	4.40198	4.45561	4.22775	1.72727	2.15692	2.10925	4.77839	4.33674	4.71457	2.42195	1.52102	1.67512	4.60355	4.52801	4.60798	1.89422	1.96385	1.85956	3.98496	4.38619	4.25399	1.56106	1.90967	1.72142	|||	190	14	5-3-4-4	6	2	2
_1175_M446T429	M446T429		7	2	0	1	1	2	0	1	0	446.174	446.169	446.178	7.1467	7.13179	7.56161	6.95128	6.95128	6.3699	6.51652	4.579	3.79244	3.96023	4.50249	6.08387	6.48477	4.56471	3.89728	4.17436	6.00795	5.6648	5.67902	3.26114	3.08689	3.2788	5.91975	5.61709	5.94095	3.3963	3.24481	3.27519	|||	134	4	0-0-3-3	4	4	1
_453_M447T592	M447T592	//$$$|| cyanidin glucoside; Arabidop_roots; M-H = 447.0933 // "kaempfero,3-O-galactoside"; Arabidop_roots; M-H = 447.0933 // quercetin rhamnoside; Arabidop_roots; M-H = 447.0933 // "Quercetin-3-Rha---Synonyms:(Q3R), (f24) ---RT=5.12min, 15min_runtime"; Arabidop_Saito; M-H = 447.0926 // Kaempferol hexose; B. rapa_litra; M-H = 447.0927 // Orientin; Cucumis_KNApSAcK; M-H = 447.0932855 // Orientin; H…	3	0	0	1	0	0	0	2	0	447.096	447.096	447.149	9.86722	9.84494	10.3767	4.88487	3.40756	3.16755	3.58573	2.91897	2.68023	3.35112	4.81012	2.53867	3.38509	3.43353	2.85423	3.62253	3.61817	3.98572	4.25891	3.32079	3.37235	3.54962	4.34979	4.65599	4.88487	4.03669	4.29804	4.36179	|||	181	1	0-0-0-0	1	1	1
_600_M447T387	M447T387	//$$$|| Benzyl alcohol-hexose-pentose + FA; pepper_PRI; M-H = 447.1516 // Benzyl alcohol-hexose-pentose(MOTO)---19.56min---YokoID#190---C18H26O10; Tomato_Yoko; M+FA = 447.15056 //	6	1	0	2	0	2	0	1	0	447.151	447.15	447.167	6.44791	6.01327	6.45926	6.40908	6.02769	5.56872	4.92395	2.30882	1.63228	2.11527	6.40908	5.92237	5.56928	2.74344	2.4073	1.9871	6.14167	5.90412	5.66765	2.42945	2.68158	2.08122	5.3753	4.88274	5.67326	1.64059	2.03506	1.57849	|||	119	2	1-1-1-1	2	2	1
_990_M447T429	M447T429		4	1	0	2	0	1	0	0	0	447.181	447.177	447.181	7.14513	7.13179	7.15872	5.82895	5.82895	5.00698	5.21877	3.18272	2.47595	3.0068	5.39199	4.84589	5.03219	2.95377	2.42195	2.81881	4.36508	4.24597	4.24597	1.38321	2.03503	2.23586	4.51152	4.15407	4.72008	1.25554	1.97533	2.03758	|||	134	4	0-0-2-2	3	3	1
_1131_M447T1075	M447T1075		15	3	0	2	2	3	0	3	2	447.224	447.215	447.227	17.921	17.9014	17.9386	6.34946	5.40017	5.22355	4.83192	4.46159	3.86428	4.34443	5.96545	6.34946	5.81654	5.06627	5.35554	4.8656	5.67726	5.79142	5.99375	4.94782	4.69168	4.88777	5.65011	5.9712	6.18088	4.57409	4.59567	5.22908	|||	290	2	0-0-0-0	1	1	1
_932_M449T900	M449T900	//$$$|| Dihydrokaempferol-7-O-glucoside or Dihydrokaempferol-?-O-glucoside(MOTO)---29.31min---YokoID#384---C21H22O11; Tomato_Yoko; M-H = 449.10851 // Dihydrokaempferolerol-7-O-glucoside or Dihydrokaempferolerol-?-O-glucoside(MOTO)---21.08min---YokoID#227---C21H22O11; Tomato_Yoko; M-H = 449.10876 // Eriodictyol 7-O-glucoside---29.42min---YokoID#388---C21H22O11; Tomato_Yoko; M-H = 449.10851 // Erio…	4	0	0	1	0	1	0	2	0	449.111	449.104	449.112	14.9979	14.9822	15.005	5.74211	2.49758	3.17666	2.72652	1.00661	1.84942	1.28592	4.5655	4.00196	3.80358	2.72249	2.6429	2.06298	4.24597	4.7292	5.24793	2.33784	3.49455	3.92438	5.01206	5.05497	5.74211	3.49842	3.30812	3.97931	|||	254	2	0-0-0-0	1	1	1
_634_M449T639	M449T639	Hydroxylated naringenin-hexose (Eriodictyol-hexose); Tomato-Peel-Flesh; M-H = 449.1089 || //$$$|| Dihydrokaempferol-7-O-glucoside or Dihydrokaempferol-?-O-glucoside(MOTO)---29.31min---YokoID#384---C21H22O11; Tomato_Yoko; M-H = 449.10851 // Dihydrokaempferolerol-7-O-glucoside or Dihydrokaempferolerol-?-O-glucoside(MOTO)---21.08min---YokoID#227---C21H22O11; Tomato_Yoko; M-H = 449.10876 // Eriodicty…	11	2	0	3	0	1	0	3	2	449.109	449.105	449.111	10.6575	10.6461	10.6722	7.89528	6.2463	6.25145	6.22111	3.12904	3.24765	3.06767	5.61949	5.50448	5.55454	3.25087	3.01664	3.22058	5.94938	6.11247	6.32435	3.14991	3.27494	3.4246	7.10793	7.46826	7.89528	4.47532	4.86194	5.42626	|||	193	10	2-2-2-1	2	1	1
_377_M449T820	M449T820	//$$$|| Dihydrokaempferol-7-O-glucoside or Dihydrokaempferol-?-O-glucoside(MOTO)---29.31min---YokoID#384---C21H22O11; Tomato_Yoko; M-H = 449.10851 // Dihydrokaempferolerol-7-O-glucoside or Dihydrokaempferolerol-?-O-glucoside(MOTO)---21.08min---YokoID#227---C21H22O11; Tomato_Yoko; M-H = 449.10876 // Eriodictyol 7-O-glucoside---29.42min---YokoID#388---C21H22O11; Tomato_Yoko; M-H = 449.10851 // Erio…	2	0	0	0	0	0	0	2	0	449.108	449.108	449.108	13.6736	13.6549	13.6922	5.69364	3.48004	3.70296	3.54647	2.07697	2.21641	1.51662	4.22077	3.63119	4.08259	2.15971	2.06451	2.76616	4.09106	4.42484	4.35349	2.19646	2.9265	2.90201	5.2139	5.69364	5.42803	3.4218	4.1795	4.53023	|||	239	4	2-2-2-3	4	3	3
_368_M449T758	M449T758	//$$$|| Dihydrokaempferol-7-O-glucoside or Dihydrokaempferol-?-O-glucoside(MOTO)---29.31min---YokoID#384---C21H22O11; Tomato_Yoko; M-H = 449.10851 // Dihydrokaempferolerol-7-O-glucoside or Dihydrokaempferolerol-?-O-glucoside(MOTO)---21.08min---YokoID#227---C21H22O11; Tomato_Yoko; M-H = 449.10876 // Eriodictyol 7-O-glucoside---29.42min---YokoID#388---C21H22O11; Tomato_Yoko; M-H = 449.10851 // Erio…	5	1	0	1	0	2	0	1	0	449.11	449.108	449.111	12.6342	12.6203	12.6524	6.1639	5.16165	5.53931	5.195	2.7829	3.47442	3.47442	4.49839	4.55804	4.61318	2.49442	3.09508	2.48739	4.49881	5.17173	5.37551	3.27494	3.04384	3.6653	5.72529	5.86065	6.1639	3.99254	4.02552	4.36756	|||	224	2	0-0-0-0	1	1	1
_1168_M449T965	M449T965	//$$$|| ent-Copalyl diphosphate; Arabidop_KNApSAck; M-H = 449.1864 // Geranylgeranyl diphosphate; Arabidop_KNApSAck; M-H = 449.1864 // ent-Copalyl diphosphate---C20H36O7P2; KNApSAck_tobacco; M-H = 449.1863505 // Geranylgeranyl diphosphate---C20H36O7P2; KNApSAck_tobacco; M-H = 449.1863505 //	22	3	3	3	2	3	2	3	3	449.181	449.181	449.183	16.0853	16.0712	16.1159	7.43878	6.8466	6.56024	6.96928	6.51693	6.14315	6.60028	6.67897	6.64887	7.12662	6.35229	6.28974	6.84091	7.31534	7.25023	6.97712	7.05545	7.03017	6.51285	7.43878	6.80228	6.80228	7.06866	6.51212	6.55943	|||	270	3	0-0-2-2	3	3	1
_639_M450T639	M450T639		3	2	0	0	0	0	0	1	0	450.112	450.112	450.116	10.6534	10.6467	10.6616	6.50645	4.67535	4.92109	4.84561	1.42055	1.9199	2.30461	4.58675	4.46908	4.51482	2.21667	2.4088	2.08658	4.6605	4.74766	5.02449	1.77178	2.43995	1.82878	5.71799	6.06366	6.50645	2.90362	3.03063	4.0226	|||	193	10	2-2-2-0	1	1	1
_1232_M450T965	M450T965		16	2	2	2	2	2	3	2	1	450.187	450.183	450.19	16.0826	16.0618	16.1159	6.11486	5.52087	5.08876	5.66168	5.33748	4.9029	5.03964	5.55097	5.46571	5.89183	5.10265	5.0098	5.30507	5.96994	5.89469	5.45577	5.71967	5.41258	5.32336	6.11486	5.03991	5.57319	5.69779	5.09353	4.86194	|||	270	3	0-0-1-1	2	2	1
_16_M451T449	M451T449		4	2	0	1	0	1	0	0	0	451.182	451.179	451.183	7.4875	7.47939	7.49072	5.71954	4.8962	4.44798	5.5525	1.87213	1.5624	2.36837	4.95908	5.24059	5.71954	2.74715	2.79	2.94659	5.52706	5.45159	5.38116	3.25795	2.7981	2.33784	3.78578	3.61472	3.12575	1.23678	1.06159	2.30748	|||	142	1	0-0-0-0	1	1	1
_490_M451T743	M451T743		10	2	0	1	0	2	0	3	2	451.218	451.215	451.219	12.391	12.1985	12.5724	6.68296	5.90076	1.32407	6.56118	0.507454	1.20485	1.51985	2.06332	1.63796	5.50582	0.99086	1.17275	0.375674	5.07739	4.90563	1.533	1.07377	1.38948	0.39796	6.27362	6.00809	6.68296	4.69536	4.69536	2.25315	|||	220	5	0-1-1-1	1	2	1
_414_M451T324	M451T324		6	0	0	1	1	3	0	0	0	451.219	451.217	451.219	5.39277	5.38625	5.50824	5.74992	4.68611	4.61709	5.66338	4.25641	4.1358	5.1435	4.87963	4.94274	5.74992	4.47103	4.05717	5.28029	5.56365	5.51755	5.19633	5.17498	4.97696	4.37255	4.84181	4.75242	4.02166	3.92273	4.16785	3.87333	|||	91	6	1-1-1-1	2	1	1
_262_M452T303	M452T303		7	0	0	2	0	3	0	0	0	452.006	452.005	452.01	5.05042	4.9648	5.0756	5.52706	4.19801	4.13335	3.71919	1.49263	1.79283	2.37096	4.82218	4.71027	4.93258	1.47199	2.48739	2.63255	5.38781	5.52706	5.18847	2.31628	1.74356	2.61905	2.50008	2.96661	3.68979	1.28739	1.11845	1.50266	|||	78	8	2-2-2-2	3	3	3
_293_M452T443	M452T443		4	1	0	2	1	0	0	0	0	452.115	452.113	452.116	7.38483	7.37762	7.39236	6.71875	5.90036	4.47168	3.4738	4.22758	2.65543	1.06456	6.71875	5.56612	5.15969	5.48173	3.81682	3.45716	5.28728	5.32066	5.53769	3.23333	3.22167	4.24317	2.8736	1.93439	2.37946	2.1299	1.94687	1.96801	|||	139	3	2-2-2-2	3	3	3
_583_M453T875	M453T875		4	1	0	2	0	0	0	1	0	453.177	453.174	453.178	14.588	14.5792	14.6095	5.86595	5.74789	5.50124	5.86595	4.00958	3.70844	4.11802	5.52956	4.96154	5.57186	3.66496	3.53551	3.65787	4.44158	4.70091	4.83331	3.10365	3.10365	2.88712	5.46995	5.77215	5.27841	3.33663	4.06614	3.96366	|||	250	1	0-0-0-0	1	1	1
_2_M455T282	M455T282		7	1	0	3	0	3	0	0	0	455.177	455.176	455.179	4.70012	4.68117	4.70773	6.31508	5.73207	5.35482	5.93527	1.06456	1.4928	2.66552	5.34473	5.90077	6.31508	1.43399	1.05201	1.6097	6.29863	6.20056	6.1543	1.3119	1.85956	1.50595	3.64262	3.36129	3.46627	2.2438	1.53594	1.85824	|||	61	5	2-0-0-2	3	3	1
_762_M457T386	M457T386		3	0	0	0	0	0	0	3	0	457.099	457.098	457.104	6.43849	6.43738	6.44023	5.85977	4.74526	4.8033	4.9909	3.30494	3.29577	3.49169	5.2912	4.9989	5.16891	4.00609	4.15479	3.80269	4.90563	4.43069	4.51814	3.18239	3.62863	3.52175	5.85977	5.66959	5.1279	4.43276	4.14146	3.59004	|||	118	2	1-1-1-1	2	2	1
_822_M457T725	M457T725		3	2	0	1	0	0	0	0	0	457.112	457.112	457.122	12.0808	12.079	12.0894	5.36939	4.69071	4.42087	4.98859	3.16039	3.38035	3.5999	5.36939	4.45901	4.63384	4.31793	3.6108	3.55703	4.25891	4.09106	4.01578	3.36532	3.47837	2.81016	4.50971	4.32641	4.3893	3.13169	3.05701	3.04691	|||	215	8	1-1-1-1	2	2	1
_642_M457T361	M457T361		8	3	0	1	0	2	0	2	0	457.193	457.187	457.194	6.02197	6.01199	6.40928	7.46205	5.58537	5.30185	5.43774	1.61145	1.00202	1.37755	5.55738	5.38939	6.25595	0.933554	0.802106	1.87515	6.2911	5.93906	5.66516	1.5315	1.87501	1.5315	6.56246	7.30923	7.46205	1.45969	2.19952	2.75324	|||	106	6	1-1-4-4	5	5	2
_227_M457T632	M457T632		3	2	0	1	0	0	0	0	0	457.209	457.207	457.21	10.5408	10.5323	10.5473	5.12456	4.09665	4.32	4.86057	1.58493	1.26927	2.10676	4.72651	4.92932	4.55516	1.58595	1.07882	0.797144	5.05889	4.95609	5.12456	1.39318	1.20882	1.41689	4.49302	4.24648	4.70787	2.0193	2.2382	1.72918	|||	190	14	4-3-4-4	5	2	2
_652_M458T361	M458T361		4	0	0	0	0	1	0	3	0	458.195	458.194	458.195	6.02094	6.01199	6.03184	5.99007	4.43705	3.74672	5.04597	1.36616	1.33589	0.691489	4.08259	4.11626	4.65161	1.47643	1.77204	1.40897	4.85945	4.2017	4.17439	0.500501	1.03609	1.35522	5.09861	5.74166	5.99007	1.29363	1.7741	1.40963	|||	106	6	1-1-3-3	4	4	2
_925_M459T725	M459T725		18	3	2	3	3	2	0	2	2	459.13	459.128	459.141	12.0895	12.0711	12.1739	8.00608	7.70468	7.50446	8.00608	5.99165	5.89169	6.3097	7.84285	7.37519	7.75108	6.61083	5.99353	6.29964	7.29529	7.09888	6.74885	5.83523	5.55232	5.20388	7.56898	7.27033	7.15121	5.97353	5.68599	5.43254	|||	215	8	1-1-6-6	7	7	1
_412_M459T853	M459T853		4	0	0	1	0	2	1	0	0	459.13	459.13	459.13	14.2133	14.202	14.2211	6.38638	5.22944	5.33172	4.85596	3.78147	4.01672	3.70896	5.56612	5.86937	5.61949	4.52757	4.28533	4.29997	6.01385	6.31673	6.38638	4.94301	5.025	4.99961	3.98101	3.81642	4.24056	3.39526	3.14459	3.22245	|||	245	9	0-0-0-0	1	1	1
_484_M460T684	M460T684		3	0	0	0	0	0	2	0	1	460.13	460.129	460.134	11.4029	11.3837	11.408	4.55118	0.545496	1.02996	1.80263	3.51269	3.47161	4.0943	1.54983	1.38184	0.937546	4.51141	3.91892	3.71186	1.05825	1.08754	1.01274	4.34342	4.23692	4.53567	1.85495	2.09177	1.62726	4.55118	4.26603	4.53689	|||	207	18	3-1-1-17	18	4	4
_1005_M460T725	M460T725		8	2	0	1	1	2	1	1	0	460.134	460.132	460.135	12.0853	12.0684	12.1127	6.64887	6.41309	6.13281	6.54163	4.8019	4.56367	5.00498	6.64887	6.10079	6.18627	5.35694	4.66083	4.95314	5.96959	5.67157	5.35687	4.38197	4.12711	3.92665	5.66536	5.91477	5.92016	4.53689	4.55507	4.12746	|||	215	8	1-1-2-2	3	3	1
_667_M460T868	M460T868		3	1	0	0	0	0	0	2	0	460.21	460.209	460.215	14.4678	14.462	14.4738	6.14607	3.81732	2.79083	4.93554	2.4389	1.87213	3.15822	4.88472	2.86882	3.92582	3.15788	1.56351	2.20433	3.27253	2.95657	2.26741	2.08122	2.30888	2.03503	6.14607	5.59658	5.28921	3.61024	3.69627	3.29975	|||	248	1	0-0-0-0	1	1	1
_193_M461T670	M461T670	//$$$|| "Isorhamnetin-3-Rha---Synonyms:(I3R), (f27) ---RT=5.61min, 15min_runtime"; Arabidop_Saito; M-H = 461.1079 // Oxycoccicyanin (3-b-glucosidylpeonidin); Hordeum_KnapSack; M-H = 461.1094846 // Oxycoccicyanin; Wheat_KNApSack; M-H = 461.1094846 // C-hexosyl-chrysoeriol; wheat_litra; M-H = 461.1084 //	2	0	0	0	0	0	0	2	0	461.109	461.107	461.111	11.1716	11.1704	11.1729	4.85263	4.13335	4.18772	4.47278	1.95922	2.50516	2.24456	4.28843	3.52226	3.95478	2.67932	2.27386	2.7286	4.1205	3.75901	3.93784	1.6759	1.72308	2.61738	4.62968	4.74027	4.85263	3.18697	3.34488	3.34435	|||	204	36	9-9-10-11	11	9	9
_908_M461T230	M461T230		6	2	0	1	0	2	0	1	0	461.165	461.164	461.167	3.82707	3.79686	3.85617	6.02298	4.61726	5.01689	6.02298	4.17889	3.6907	4.99059	4.99099	5.22054	5.01713	3.00759	4.16252	4.39694	5.49457	5.31279	5.43471	4.28868	4.36268	3.7698	4.98756	4.77252	5.40499	3.35246	3.18532	4.30539	|||	35	11	0-0-2-7	8	7	1
_1184_M461T512	M461T512		7	1	0	3	0	2	0	1	0	461.167	461.165	461.17	8.53541	8.52085	8.54283	6.64819	6.52424	5.89328	5.2844	1.27103	1.72727	1.6582	6.64819	5.39344	5.22054	1.37236	0.916023	1.30096	5.35498	5.44413	5.21645	1.18835	1.40774	1.54732	5.25641	5.3753	5.44785	1.63201	0.851813	1.63822	|||	159	4	0-0-0-3	4	1	1
_124_M461T588	M461T588		7	0	0	3	1	3	0	0	0	461.18	461.176	461.186	9.80141	9.79024	9.81321	5.1104	4.32	3.97497	4.90437	3.33851	3.08652	3.44136	4.491	4.60532	5.1104	4.06901	4.31156	4.64954	5.09112	4.92642	4.86166	4.60013	4.35989	4.13077	2.23454	2.44179	2.73756	1.12972	1.49818	0.937948	|||	180	10	4-2-2-2	5	3	3
_1209_M462T232	M462T232	//$$$|| 7-Methylthioheptyl glucosinolate; Arabidop_KNApSAck; M-H = 462.0932 // 7-Methylthioheptylglucosinolate ; Arabidop_roots; M-H = 462.0931 // 7-methylthioheptyl glucosinolate; Arabidop_roots; M-H = 462.0931 // 7-methylthiopentyl glucosinolate; Arabidop_roots; M-H = 462.0931 // "7-methylthio-n-heptylglucosinolate---Synonyms:(), (7MTH) ---RT=5.31min, 15min_runtime"; Arabidop_Saito; M-H = 462.0…	5	0	1	0	1	0	1	0	2	462.1	462.098	462.102	3.8589	3.80872	3.87711	5.08052	2.93184	3.04268	2.75556	5.08052	4.50166	4.40368	3.14618	1.74414	2.589	4.8851	4.49051	4.71561	3.05617	2.59913	3.02021	4.19536	4.37255	4.08146	1.42802	3.49054	2.40539	4.04341	4.47899	4.2261	|||	38	2	1-1-1-1	2	2	1
_1134_M463T643	M463T643	Quercetin hexose ; Kati-Asa; M-H = 463.0882 || //$$$|| UDP-D-xylo-4-keto-hexuronate; Arabidop_KNApSAck; M+FA = 463.0836741 // quercetin glucoside; Arabidop_roots; M-H = 463.0882 // "Quercetin-3-Glu---Synonyms:(Q3G), (f16) ---RT=min, 15min_runtime"; Arabidop_Saito; M-H = 463.0868 // Quercetin hexose; B. rapa_litra; M-H = 463.0877 // Hirsutrin; Cucumis_KNApSAcK; M-H = 463.0882001 // Myrtillin (delp…	7	1	0	1	0	2	1	1	1	463.088	463.086	463.092	10.7228	10.7081	10.7413	7.09239	4.26735	4.28946	4.20283	2.74068	2.97165	3.37483	5.53281	4.36775	5.13157	4.44857	3.86537	4.10027	5.95767	5.99429	6.14167	4.98768	4.83144	5.05129	5.78864	5.67059	7.09239	4.81913	4.74429	6.2384	|||	194	9	2-5-5-2	6	6	2
_334_M463T275	M463T275	//$$$|| UDP-D-xylo-4-keto-hexuronate; Arabidop_KNApSAck; M+FA = 463.0836741 // quercetin glucoside; Arabidop_roots; M-H = 463.0882 // naringenin rhamnoside ; Arabidop_roots; M+FA = 463.1241 // "Quercetin-3-Glu---Synonyms:(Q3G), (f16) ---RT=min, 15min_runtime"; Arabidop_Saito; M-H = 463.0868 // Quercetin hexose; B. rapa_litra; M-H = 463.0877 // Hirsutrin; Cucumis_KNApSAcK; M-H = 463.0882001 // Myr…	5	1	0	0	1	1	2	0	0	463.092	463.086	463.144	4.57897	4.54261	5.1571	5.60135	4.35091	3.22537	4.5578	2.72889	1.918	3.83471	5.60135	5.08744	5.03634	4.87826	4.59687	4.69692	5.09903	5.48332	5.29698	4.39138	4.77081	5.31672	3.37065	3.27218	2.44759	2.14182	1.74196	1.58886	|||	58	1	0-0-0-0	1	1	1
_790_M463T814	M463T814	Methyl ether of hydroxylated naringenin-hexose, or Methyl ether of hydroxylated naringenin chalcone-hexose I; Tomato-Peel-Flesh; M-H = 463.1246 || //$$$|| naringenin rhamnoside ; Arabidop_roots; M+FA = 463.1241 // C15H12O7(303)-hexose---34.47min---YokoID#606---C22H24O11; Tomato_Yoko; M-H = 463.12418 //	3	0	0	0	0	0	0	3	0	463.125	463.123	463.126	13.5702	13.5686	13.5711	6.54235	2.00182	1.84763	3.95624	1.33809	1.52051	1.96564	3.47206	4.5967	5.0342	2.07843	3.28606	3.30923	3.59919	4.14088	4.48891	1.92495	2.02948	2.8224	6.54235	5.53477	5.86202	4.46643	4.05075	4.06614	|||	237	11	2-2-3-3	4	3	3
_643_M463T400	M463T400		5	1	0	2	0	1	0	1	0	463.145	463.143	463.146	6.66245	6.65799	6.67383	6.53402	5.77699	5.27147	3.99504	2.10925	1.3928	1.4998	6.53402	5.20227	4.96132	1.68296	2.55908	0.941786	5.93906	5.87253	5.81716	0.637136	2.13761	1.44299	4.57893	5.50224	3.40971	1.99301	1.88829	2.21185	|||	123	7	0-0-0-0	1	1	1
_96_M463T589	M463T589		7	0	0	3	1	1	1	1	0	463.217	463.21	463.22	9.81321	9.80576	9.82024	5.85114	4.82585	4.996	5.07488	3.86016	3.81302	4.25135	5.42012	5.81452	5.58023	4.46494	5.00013	4.94011	5.84549	5.7461	5.85114	5.2855	4.91403	4.80329	4.49565	5.08746	4.96966	3.79286	4.37161	4.19204	|||	180	10	5-4-4-4	6	5	5
_548_M463T903	M463T903		3	1	0	2	0	0	0	0	0	463.255	463.255	463.255	15.0556	14.5557	15.0933	4.9909	4.43393	4.9909	4.1848	3.50099	3.5999	3.97408	4.45901	4.51972	4.58448	3.39468	3.92608	4.023	4.21382	4.44276	3.87021	3.93037	3.96968	3.91365	1.86738	2.63759	3.49929	1.82804	2.44578	1.99561	|||	255	2	0-0-0-0	1	1	1
_1142_M464T643	M464T643	//$$$|| 6­Hydroxyhexyl; GLIs; M+FA = 464.089689 //	3	0	0	0	0	1	0	2	0	464.091	464.091	464.093	10.7202	10.6973	10.7257	5.7516	2.47751	3.11722	3.46526	2.27925	2.37756	2.05583	4.18003	3.48862	3.90286	3.25311	2.77888	2.68053	4.41829	4.71473	4.83692	3.66752	3.60847	3.7137	4.3252	4.32314	5.7516	3.33806	3.26566	4.75322	|||	194	9	2-4-4-2	5	5	2
_367_M466T239	M466T239		3	0	0	1	0	2	0	0	0	466.112	466.11	466.113	3.98458	3.9649	3.99227	5.11589	4.42211	4.07576	4.47041	3.39754	2.74581	3.17479	4.66039	4.36884	4.10756	3.18936	2.79019	2.3726	4.87922	4.80081	5.11589	3.03667	3.14397	3.57593	4.2567	4.02166	4.14477	2.8797	2.60852	2.14879	|||	44	1	0-0-0-0	1	1	1
_676_M467T766	M467T766		9	2	0	1	0	3	0	0	0	467.214	467.211	467.217	12.7734	12.7478	12.9312	6.80851	5.30125	3.96209	6.46106	2.71833	1.99079	4.03135	5.55614	5.47706	6.10079	2.81844	3.18936	3.41696	6.80851	6.32508	5.45463	4.15754	3.6138	2.96161	1.65904	2.59808	2.15155	1.6571	0.788576	1.58581	|||	225	1	0-0-0-0	1	1	1
_196_M469T445	M469T445		4	2	0	0	0	2	0	0	0	469.193	469.192	469.196	7.42418	7.41962	7.43735	5.47055	5.41354	4.72902	5.47055	1.50082	1.03726	1.19505	4.63384	3.92346	4.72448	0.797144	0.955008	0.533535	5.13238	4.87928	4.7154	1.24088	1.18536	0.500501	3.45233	3.25938	4.2567	1.11845	1.25772	0.708584	|||	140	3	0-0-0-0	1	1	1
_471_M469T398	M469T398		5	0	0	0	0	0	0	3	1	469.229	469.226	469.232	6.63043	6.47722	6.6358	5.76432	1.47132	1.03858	3.5251	0.915351	1.9703	2.27641	2.33136	1.65032	1.46548	1.80325	1.47199	1.48284	1.87849	2.06042	1.58242	1.18536	0.95967	1.19286	4.92827	5.47108	5.76432	3.64748	4.35309	4.70846	|||	122	1	0-0-0-0	1	1	1
_244_M470T224	M470T224		2	0	0	2	0	0	0	0	0	470.125	470.125	470.125	3.73751	3.73429	3.74074	5.66868	4.19587	2.76064	3.65698	1.9199	1.74868	0.640029	5.66868	4.66039	4.08011	3.76506	2.22071	1.36669	4.2257	4.14757	4.36356	1.53734	2.02776	1.80654	3.30494	3.46607	1.92151	1.19369	2.1299	1.34428	|||	33	1	0-0-0-0	1	1	1
_151_M471T229	M471T229		2	2	0	0	0	0	0	0	0	471.179	471.179	471.179	3.81734	3.80571	3.82898	5.35619	5.10638	4.73188	5.35619	2.99662	2.40661	0.64004	4.82485	4.85321	5.08978	1.46758	2.21667	2.37374	4.63515	4.32494	4.32093	1.99411	1.89422	1.30597	2.11217	3.23626	2.72453	1.23374	1.56106	1.33579	|||	35	11	1-1-1-0	1	1	2
_111_M471T645	M471T645		7	2	0	2	0	2	0	1	0	471.188	471.185	471.189	10.7445	10.7304	10.7625	6.98241	6.14352	5.78292	6.22443	2.33051	2.38303	2.2088	6.31163	6.36649	6.26484	2.41514	1.62129	2.53355	6.98241	6.83842	6.56295	2.92225	2.81016	2.61968	6.1639	5.9898	5.88611	1.32694	2.27749	2.3826	|||	195	4	0-0-0-2	3	1	1
_212_M471T588	M471T588	//$$$|| Sinapoyl choline hexoside; B.napus_litra; M-H = 471.2104 //	9	3	0	3	0	3	0	0	0	471.208	471.207	471.209	9.79879	9.79024	9.80928	8.38423	7.18744	6.80337	8.37529	2.91458	2.31796	4.31934	7.2439	7.76899	8.18423	2.54967	3.5512	3.55612	8.38423	8.06251	7.84941	4.06974	3.8096	3.37235	4.09401	4.45297	4.76365	1.79382	1.75808	2.4677	|||	180	10	1-1-1-1	1	1	1
_616_M471T534	M471T534	//$$$|| Sinapoyl choline hexoside; B.napus_litra; M-H = 471.2104 //	4	1	0	0	0	0	0	3	0	471.21	471.208	471.21	8.90621	8.89027	9.24472	5.66959	3.44337	5.3364	4.1926	0.516237	0.77027	0.722384	4.86637	4.11116	5.3086	1.08009	1.84329	1.52696	4.11099	4.31467	4.76742	1.58721	0.586731	1.19475	5.05497	5.13351	5.66959	1.40053	0.513051	1.57345	|||	165	2	0-0-0-0	1	1	1
_240_M472T645	M472T645		3	0	0	1	0	2	0	0	0	472.191	472.19	472.194	10.744	10.7413	10.7483	5.53459	4.51011	4.61109	5.05652	1.51985	1.12391	1.36555	5.18783	5.06362	4.77839	1.64679	0.833486	1.47643	5.53459	5.53381	5.44852	2.03503	0.797283	2.25684	4.8692	4.704	4.5733	1.58998	1.44744	1.82884	|||	195	4	0-0-0-1	2	1	1
_182_M472T588	M472T588		5	2	0	1	0	2	0	0	0	472.213	472.211	472.214	9.79879	9.79475	9.80928	6.76301	5.86595	5.35603	6.76301	2.1298	1.61145	2.77783	5.74518	6.21689	6.52951	1.5089	2.38129	1.98397	6.6856	6.38158	6.31499	3.0207	1.80886	2.34968	2.64739	2.47576	3.51611	1.7741	0.789523	1.2658	|||	180	10	1-1-1-1	1	1	1
_1091_M475T561	M475T561		3	0	0	0	1	0	2	0	0	475.093	475.085	475.095	9.3446	9.31979	9.36306	4.71459	1.65456	1.66047	0.906219	3.54955	3.98244	4.08861	0.998648	1.55881	0.991571	3.05976	4.57188	4.70944	1.58242	1.34878	1.30796	4.71459	4.2116	4.38528	1.39457	1.04186	1.42802	3.49701	3.62795	3.42767	|||	172	1	0-0-0-0	1	1	1
_638_M475T933	M475T933	//$$$|| C15H12O5(271) -C8H12O6 (204; hexose+acetyl)---37.45min---YokoID#714---C23H24O11; Tomato_Yoko; M-H = 475.12435 // Naringenin 7-O-beta-D-glucoside 6\'\'-acetate; wheat_litra; M-H = 475.124624 //	8	1	0	1	0	1	0	3	2	475.125	475.121	475.129	15.557	15.547	15.5689	8.01941	4.33053	4.11457	5.16908	1.96292	1.18543	2.47897	4.87403	3.96485	4.50887	1.6799	1.08352	1.29132	4.66383	4.65658	5.31279	1.80886	1.56916	2.28151	7.1299	7.39087	8.01941	4.47305	4.63897	5.53463	|||	263	4	0-0-0-3	4	1	1
_530_M475T1048	M475T1048	//$$$|| C15H12O5(271) -C8H12O6 (204; hexose+acetyl)---37.45min---YokoID#714---C23H24O11; Tomato_Yoko; M-H = 475.12435 // Naringenin 7-O-beta-D-glucoside 6\'\'-acetate; wheat_litra; M-H = 475.124624 //	3	0	0	0	0	0	0	3	0	475.124	475.124	475.126	17.469	17.4603	17.4705	6.32641	2.37911	1.8559	3.12316	1.06179	1.30709	2.34598	2.57103	2.69489	2.47727	0.80119	1.87515	1.08352	1.52224	2.94357	3.80495	1.49975	1.43704	1.34477	5.61956	5.72266	6.32641	3.84029	4.06384	4.59425	|||	284	12	5-3-2-1	2	6	4
_615_M476T933	M476T933		3	0	0	0	0	0	0	3	0	476.129	476.128	476.129	15.5525	15.5503	15.5578	6.6721	2.98525	3.15602	4.04777	0.220134	1.36833	0.844279	3.50554	2.19933	3.52226	1.427	0.645003	1.6799	3.45727	3.92403	4.08589	1.06041	0.815789	1.41702	5.9898	5.93911	6.6721	3.27701	3.59249	4.59567	|||	263	4	0-0-0-2	3	1	1
_973_M477T684	M477T684	//$$$|| "4-Hydroxy-3,5-dimethoxy-(E)-cinnamic acid [(E)-sinapic acid"; Arabidop_roots; M+FA = 477.1397 // "3',4,4'-Trihydroxychalcone; (E)-form, 3'-Me ether, 4'-O-¦ֲ-D-glucopyranoside"; Brassica rapa_DNP; M+FA = 477.1397 // "3',4,4'-Trihydroxychalcone: 3'-Me ether, 4'-O-¦ֲ-D-glucopyranoside"; B.rapa_database; M+FA = 477.1397 // "2',4',4-Trihydroxy-3',3-dimethoxychalcone 4'-O-glucoside"; wheat_lit…	11	2	0	1	1	2	1	1	3	477.14	477.137	477.142	11.3969	11.3837	11.4072	6.64088	4.92857	5.01557	5.17935	5.53335	5.59036	6.05377	5.32719	5.26391	5.12345	6.33614	6.1291	6.17859	5.4445	5.58627	5.68228	6.2189	6.4448	6.56184	5.72442	5.62107	5.82203	6.64088	6.53595	6.61606	|||	207	18	1-2-2-9	10	2	2
_1141_M477T310	M477T310	//$$$|| Benzyl alcohol-dihexose(MOTO)---17.01min---YokoID#156---C19H28O11; Tomato_Yoko; M+FA = 477.16177 //	11	3	0	3	0	2	0	3	0	477.162	477.16	477.164	5.16015	5.14589	5.17564	7.69705	6.2497	6.2497	5.96044	1.2121	2.48039	0.677323	7.69705	6.15328	6.5624	2.82053	1.02666	2.43411	6.80203	6.52876	6.29958	1.692	2.08469	1.692	6.49339	6.75287	6.49963	1.42382	1.4883	2.27749	|||	82	6	0-0-0-0	2	2	2
_1145_M478T683	M478T683		5	0	1	0	3	1	0	0	0	478.143	478.141	478.148	11.3907	11.3814	11.3985	5.34825	3.04268	3.76203	3.66123	4.09089	4.14592	4.84134	4.0931	3.73911	3.96527	4.94025	4.81442	4.94319	4.02856	3.73918	4.42487	4.501	5.0937	5.31506	3.72516	4.14241	4.76484	5.34825	5.13229	5.24138	|||	207	18	1-2-2-1	2	2	2
_1240_M478T310	M478T310		9	3	0	2	0	2	0	2	0	478.165	478.162	478.168	5.16439	5.14939	5.1788	6.20864	5.04597	4.99759	4.5955	0.84268	0.901998	0.58503	6.20864	4.76818	5.34563	1.63813	1.64679	1.28799	5.3269	5.05869	4.80081	1.03301	1.63258	1.17168	4.73837	5.39623	4.75976	1.64513	0.913325	1.27291	|||	82	6	0-0-0-0	2	2	2
_386_M479T1160	M479T1160		2	2	0	0	0	0	0	0	0	479.25	479.25	479.25	19.3337	19.3279	19.3395	5.33172	5.26514	3.40723	5.33172	4.1358	2.69174	4.36865	4.14175	3.53867	4.21115	2.73726	2.922	3.30264	3.77324	2.94673	3.68738	2.95245	2.47807	2.50788	4.78555	4.44114	4.86916	3.87892	3.47365	3.75765	|||	302	1	0-0-0-0	1	1	1
_1207_M481T1012	M481T1012	//$$$|| "3,3',4',5,5',7',9,9'-Octahydroxy-4,8'-oxyneolign-7-ene; (7E,7'R*,8'S*)-form, 3,3',5,5'-Tetra-Me ether"; Brassica fruticulosa_DNP; M+FA = 481.171 // Syringylglycerol ¦ֲ-sinapyl ether; B.fruticulosa_database; M+FA = 481.171 //	5	2	0	0	0	2	0	1	0	481.174	481.171	481.178	16.8652	16.8587	16.8864	5.70365	5.06972	5.63389	5.70365	1.75047	2.95199	4.0333	4.63672	4.37901	5.52584	2.46255	2.94659	3.34749	5.1396	4.89656	4.90717	3.0361	2.81069	2.61652	5.0076	5.20159	4.72182	2.31181	3.11559	2.16081	|||	277	6	1-1-1-1	2	1	1
_558_M485T412	M485T412		13	1	2	1	1	2	3	2	1	485.178	485.175	485.181	6.86137	6.84459	6.87118	6.5736	6.27665	6.20695	6.25165	5.11215	4.94818	5.15351	6.18627	5.7944	6.02278	5.32591	4.55643	4.90206	6.3752	6.38541	6.07121	5.28249	4.96512	4.97696	6.54052	6.5736	6.42738	5.20526	5.1487	5.2895	|||	129	1	0-0-0-0	1	1	1
_284_M485T458	M485T458		2	0	0	2	0	0	0	0	0	485.202	485.201	485.203	7.6276	7.62022	7.63498	5.16844	4.32662	4.47278	4.66136	2.71028	3.36947	3.77832	4.88957	4.70562	4.52831	3.8865	3.57541	3.7304	5.03705	5.12456	5.16844	4.23591	4.00448	4.10217	4.5733	4.53131	4.20102	3.78894	3.4218	3.41116	|||	143	1	0-0-0-0	1	1	1
_531_M486T252	M486T252		9	2	0	2	0	3	0	1	0	486.155	486.152	486.159	4.19675	4.10476	4.20799	6.02446	5.47219	5.19793	5.2318	1.84942	2.3215	1.2982	5.75992	5.22387	5.44273	3.18021	1.47643	2.45021	6.02446	5.26451	5.66736	2.17	2.72779	2.17574	4.77787	4.14477	4.25568	1.62465	1.57849	1.62315	|||	49	1	0-0-0-0	1	1	1
_672_M487T750	M487T750		3	0	0	1	0	0	0	2	0	487.125	487.122	487.126	12.5069	12.4907	12.5223	6.8739	3.86546	3.76386	4.64825	2.17611	2.69025	3.77001	6.8739	4.87963	4.98879	5.45183	3.41696	3.80378	4.45141	4.14159	3.02402	2.74778	2.66495	2.08469	5.94927	6.49963	5.50272	4.42028	4.81426	3.86393	|||	222	1	0-0-0-0	1	1	1
_1178_M487T858	M487T858		9	2	0	1	1	2	0	1	2	487.124	487.122	487.126	14.3021	13.9661	14.3143	6.5457	5.41435	5.94283	6.00225	3.0103	4.64532	4.62666	6.5457	4.86698	5.76548	4.1085	3.66644	4.538	5.78518	5.87469	5.79138	4.22616	4.50782	4.7748	5.90637	6.12123	5.5382	4.2261	4.83553	4.35993	|||	246	1	0-0-0-0	1	1	1
_1127_M487T303	M487T303		8	2	0	2	1	2	0	0	0	487.146	487.138	487.15	5.0501	4.70773	5.0571	6.04347	5.63029	5.47026	5.96536	2.86818	3.06008	3.01621	5.92279	5.76737	5.18733	4.49051	3.27281	3.09753	6.04347	5.33598	4.55461	2.29432	2.07113	2.13761	5.37845	5.37255	4.30552	3.69116	3.31024	2.33059	|||	78	8	1-1-1-1	2	1	1
_995_M488T963	M488T963		3	0	2	0	0	0	1	0	0	488.184	488.183	488.185	16.0436	16.0254	16.0601	6.57824	0.274793	0.977182	1.63707	6.34387	6.11736	5.39508	1.63796	0.693441	0.891767	6.57824	5.86502	5.61019	0.796557	1.27123	0.969713	6.56151	6.07351	6.30586	1.08258	1.34047	1.42925	4.40062	4.94817	5.05731	|||	269	25	0-0-0-0	3	4	4
_1206_M489T684	M489T684		4	0	0	0	1	0	3	0	0	489.142	489.135	489.143	11.3996	11.3814	11.408	5.45289	1.0833	1.22977	0.578329	4.44743	4.45803	4.87374	2.19477	1.54551	1.59398	5.13331	4.86393	5.06305	1.3752	0.986315	2.50895	5.0937	5.2855	5.39463	2.49518	1.86738	1.18327	5.32323	5.3709	5.45289	|||	207	18	0-1-1-13	14	11	1
_269_M489T1100	M489T1100		11	2	2	2	0	2	3	0	0	489.27	489.266	489.272	18.3371	18.3175	18.3652	6.49749	6.15937	6.42537	5.88677	5.33794	5.25116	5.08052	4.92393	5.86534	6.49749	4.21022	4.90081	5.52741	6.42363	6.21178	5.92993	5.48204	5.24716	4.90235	3.68665	4.08879	4.02474	3.10394	3.2777	3.38658	|||	295	2	0-0-0-0	1	1	1
_1212_M490T963	M490T963		4	0	1	0	1	0	2	0	0	490.196	490.193	490.204	16.0462	16.0254	16.0601	5.23714	1.3541	0.705335	1.84763	4.84134	4.55558	4.01501	0.978206	1.13116	0.971113	5.18763	4.42234	4.05515	1.84448	0.465323	0.968887	5.23714	4.76873	4.79205	1.13829	1.39436	0.787204	3.03486	3.35246	3.56358	|||	269	25	0-1-1-1	1	1	1
_154_M490T1100	M490T1100		5	2	1	1	0	1	0	0	0	490.275	490.273	490.277	18.3401	18.3181	18.3555	5.25104	5.0541	5.18001	4.78569	3.99055	4.10305	4.37815	3.9397	4.68793	5.25104	2.6849	3.96193	4.37871	5.16753	4.92116	4.89052	4.24635	4.15754	3.91469	2.39658	2.78491	2.72153	2.6529	1.36292	1.40159	|||	295	2	1-1-1-1	2	2	1
_242_M491T293	M491T293		15	2	1	2	2	2	2	3	1	491.141	491.136	491.144	4.88459	4.86616	4.9006	6.52842	5.66168	5.75246	6.01153	4.55237	4.47359	4.40582	5.90773	6.12892	6.09258	4.65478	5.10382	4.99063	6.52842	6.38638	6.3752	5.45507	5.26605	4.86906	5.9712	6.08769	5.82899	4.86411	4.89006	4.77315	|||	70	1	0-0-0-0	1	1	1
_335_M491T488	M491T488		7	2	0	2	0	2	0	1	0	491.141	491.139	491.142	8.12958	8.11551	8.14185	7.85533	6.29549	6.90482	4.51011	1.02242	1.64834	1.33095	7.85533	5.51626	5.63026	2.82371	2.0499	1.29882	6.27306	6.00795	5.86597	1.44671	1.07991	1.64543	6.93159	6.73608	6.63019	1.15777	2.05823	2.45311	|||	153	2	0-0-0-0	1	1	1
_1226_M491T428	M491T428		11	2	0	3	0	3	0	3	0	491.177	491.176	491.179	7.13783	7.12464	7.15872	7.77472	7.77472	7.04191	7.2255	2.55501	2.20106	3.06315	7.4481	6.76288	7.19854	2.81113	1.43602	2.0871	6.66051	6.52372	6.19672	1.71743	1.2761	1.75665	6.47944	6.30916	6.5736	1.87293	1.97343	2.15937	|||	134	4	1-1-1-1	2	2	2
_272_M491T1197	M491T1197		11	2	2	1	1	2	3	0	0	491.286	491.283	491.29	19.9568	19.9324	19.9692	6.64957	6.12371	6.54163	6.42731	5.42519	5.69967	5.77091	4.79531	5.71794	6.45006	3.86401	4.94105	5.90941	6.64957	6.36539	6.03856	5.76285	5.39675	5.51533	3.24375	4.00955	4.527	2.85695	2.9105	3.84029	|||	307	1	0-0-0-0	1	1	1
_701_M491T1238	M491T1238		10	1	0	1	2	0	1	1	3	491.286	491.283	491.29	20.6332	20.5389	20.7203	6.34895	5.01951	6.0116	5.30125	4.56311	4.36929	4.79267	4.51958	4.46746	4.98581	3.97765	3.69562	4.89237	4.83003	4.77877	4.81464	4.5249	4.0548	4.38095	5.40004	6.1671	6.34895	4.69533	5.26823	5.58703	|||	310	1	0-0-0-0	1	1	1
_795_M491T1313	M491T1313		3	0	0	0	0	0	3	0	0	491.287	491.284	491.287	21.889	21.8843	21.8948	4.55067	1.41306	1.42387	2.22321	4.1387	4.27515	4.38504	1.36766	1.03224	1.86139	2.51338	3.62648	4.55067	1.78301	1.59893	2.09258	4.54648	4.36619	4.23422	0.907473	1.17719	1.79844	2.11964	2.51542	1.65828	|||	313	3	1-1-1-1	2	2	2
_1225_M493T529	M493T529		6	1	1	1	0	2	0	0	0	493.228	493.22	493.233	8.82073	8.80138	9.3454	5.06009	3.91392	3.95624	5.06009	2.83736	2.81364	4.25641	4.57047	4.98807	4.48813	3.18859	3.46944	3.88865	4.63836	4.63515	4.89255	3.6138	3.44277	3.78962	4.8193	4.77295	4.5841	3.4099	3.10411	3.33205	|||	163	2	0-0-0-0	1	1	1
_978_M493T1076	M493T1076		12	3	0	3	0	3	0	3	0	493.229	493.224	493.231	17.9251	17.9014	17.9386	6.57749	5.85342	5.5694	5.73117	1.84669	1.4998	2.31796	6.36149	6.48477	6.34946	2.06298	1.71081	1.59893	6.08237	6.10486	6.1511	1.93705	1.71069	1.01623	6.02577	6.35953	6.57749	2.0192	2.11964	2.85695	|||	290	2	1-1-1-1	2	2	1
_230_M493T484	M493T484		2	0	0	0	0	0	0	2	0	493.23	493.23	493.23	8.05954	8.03986	8.07922	5.165	4.31572	3.86185	5.07086	2.38303	2.43165	3.38954	4.708	4.71416	4.72499	3.20143	3.33171	3.31856	4.25828	4.43334	4.29628	3.22553	3.40034	3.17711	5.03502	4.85923	5.165	3.58077	3.55199	3.91572	|||	151	1	0-0-0-0	1	1	1
_1099_M495T1214	M495T1214		8	2	0	1	0	3	0	2	0	495.26	495.255	495.261	20.2253	20.2021	20.2523	6.12735	4.70579	5.40357	4.81921	2.54405	2.67967	2.34456	4.77545	5.0224	4.94539	2.5924	1.73143	1.54559	5.03872	5.71315	6.12735	2.28151	3.00022	4.02614	5.35009	5.4526	5.45998	3.34948	3.19668	2.67703	|||	308	11	3-2-2-2	4	2	2
_967_M495T1266	M495T1266		9	2	0	1	0	3	1	2	0	495.26	495.259	495.267	21.0976	21.0731	21.1005	6.58168	6.07504	6.35771	5.05092	3.86695	4.09089	3.47161	5.56457	5.55097	5.69796	4.06947	3.25311	3.43476	5.9696	6.31499	6.58168	3.2451	3.99205	4.53926	5.86202	5.98902	5.91477	3.75815	4.11021	4.14401	|||	311	1	0-0-0-0	1	1	1
_153_M497T1107	M497T1107		2	0	0	0	0	0	2	0	0	497.11	497.108	497.111	18.4448	18.4401	18.4495	5.25848	2.08756	2.63479	2.62448	3.20627	2.75373	3.46152	3.34302	2.70364	3.0602	3.88299	4.23236	4.00609	4.11322	4.32003	4.38139	5.08078	4.90639	5.25848	2.22644	1.99605	3.15151	2.16718	1.85629	3.1211	|||	296	25	4-1-4-1	2	5	1
_623_M497T374	M497T374		7	1	0	1	1	3	0	1	0	497.129	497.128	497.132	6.23383	6.22687	6.25655	6.69252	5.71307	4.90437	4.57264	4.34155	3.14658	3.20113	6.69252	5.83182	5.42496	5.36248	4.43862	3.70127	4.53386	5.00133	5.24427	3.24943	3.2302	3.8235	4.16213	4.34492	3.57738	2.37371	1.9515	2.35358	|||	112	1	0-0-0-0	1	1	1
_441_M497T799	M497T799		5	0	0	1	0	2	2	0	0	497.166	497.163	497.173	13.3088	13.3036	13.3196	5.2539	5.07488	5.2539	5.11251	3.35112	4.08783	4.29731	4.43899	4.30805	4.90169	2.6249	3.11256	4.0258	4.73137	4.6389	4.59799	4.65022	4.62813	4.80331	4.03323	3.94487	3.11264	3.42722	2.91975	1.95103	|||	232	1	0-0-0-0	1	1	1
_202_M497T346	M497T346		2	0	0	0	0	0	0	2	0	497.188	497.186	497.19	5.77033	5.76939	5.77126	5.28983	3.96182	2.56456	5.00325	1.52051	1.3705	3.09708	4.34768	3.4811	4.35068	2.4088	1.6407	2.20081	3.79338	3.78681	3.29635	2.20673	1.81638	1.18789	4.86365	5.04207	5.28983	2.63274	3.44172	3.16436	|||	99	7	0-0-0-0	1	1	1
_429_M497T754	M497T754		2	0	0	0	0	0	0	2	0	497.223	497.222	497.224	12.5593	12.5588	12.5599	6.11486	3.2023	1.70046	3.95499	1.82951	0.574683	1.84208	4.10756	2.06332	3.25075	1.86302	1.43399	1.31823	2.8743	2.08842	2.32215	1.73398	2.01037	1.6759	5.63564	5.521	6.11486	1.44318	2.2076	2.08745	|||	223	11	4-4-3-0	1	5	5
_353_M499T950	M499T950		6	0	0	3	0	3	0	0	0	499.125	499.125	499.125	15.8376	15.8173	15.8547	6.54324	4.60057	3.98683	3.79891	2.62383	1.85756	2.15692	5.66472	6.18627	6.0563	2.68053	3.34995	3.27281	6.28309	6.36258	6.54324	3.62864	3.57455	3.96968	2.44041	2.74123	2.22644	1.68728	1.28357	1.09996	|||	266	2	1-1-1-1	2	2	1
_466_M499T944	M499T944		4	1	0	1	0	0	0	2	0	499.182	499.179	499.184	15.7301	15.7271	15.7625	6.47148	5.13144	4.88671	5.19793	3.52103	3.266	3.91679	4.85321	4.09346	4.60882	3.15577	2.7286	3.29556	3.55135	4.24599	4.43334	2.47807	2.8128	2.75991	5.90566	6.47148	5.92226	3.93119	4.91138	4.21017	|||	264	1	0-0-0-0	1	1	1
_238_M500T822	M500T822		6	1	0	2	0	1	0	0	0	500.121	500.12	500.123	13.7058	13.6399	13.7598	6.10995	4.87562	5.05294	5.08876	1.81316	2.5251	2.83277	5.26494	4.59298	5.80104	2.05561	2.96684	3.18614	5.77738	6.10995	5.91002	1.18562	2.17409	1.73398	4.86484	4.61154	4.29012	2.25075	1.51971	2.37371	|||	240	20	4-4-3-3	4	4	4
_268_M501T286	M501T286		3	0	0	2	0	1	0	0	0	501.135	501.133	501.136	4.76318	4.76249	4.78438	5.41766	4.6154	4.61726	4.43198	2.76623	2.78485	3.30494	4.85118	5.36557	4.51964	3.28606	3.88299	3.10023	5.21027	5.41766	5.17564	3.25868	3.79469	3.60837	4.59197	3.93855	4.50917	2.92895	2.08022	3.23574	|||	63	3	2-2-2-2	3	3	3
_653_M503T724	M503T724		7	2	0	0	0	1	0	3	0	503.121	503.119	503.127	12.0744	11.9875	12.1051	6.87604	5.60892	5.55885	6.06792	2.47897	2.56616	3.62784	6.15561	5.55738	5.62672	4.13059	3.0839	1.80331	4.64926	4.97093	4.7513	3.04472	2.20673	2.11976	5.92226	6.87604	6.69843	3.75765	3.0532	3.34948	|||	215	8	2-2-0-0	1	1	3
_1108_M503T230	M503T230	courmaroyl-diglucoside; Brassica rapa; M-H = 503.1401 ||	3	0	0	1	0	2	0	0	0	503.142	503.139	503.149	3.82836	3.79675	3.84434	5.05889	4.81401	4.5578	3.40723	3.52774	2.87502	3.35146	4.83939	4.30251	4.45203	3.43476	2.81113	3.3401	4.80081	5.05889	3.27253	4.14831	3.46722	2.50559	4.33374	4.33374	4.11373	2.97787	3.42767	2.99676	|||	35	11	7-5-6-8	9	8	6
_961_M505T792	M505T792	//$$$|| "F(4-O-b)G-malonyl-isomer#1---Synonyms:(guaiasylglycerol-beta-feruloyl ether derivatives), () ---RT=min, 15min_runtime"; Arabidop_Saito; M-H = 505.1367 // "F(4-O-b)G-malonyl-isomer#3---Synonyms:(guaiasylglycerol-beta-feruloyl ether derivatives), () ---RT=min, 15min_runtime"; Arabidop_Saito; M-H = 505.1374 //	11	1	1	2	0	2	1	3	1	505.134	505.132	505.138	13.2059	13.1951	13.2197	7.8898	7.04191	6.95128	7.17768	5.57377	5.37349	5.53845	7.57585	7.12953	7.16108	6.35044	5.47388	5.60488	7.11043	7.19939	7.15725	5.68614	5.73288	5.68036	7.8898	7.25366	7.39087	6.51212	5.68989	5.68899	|||	231	8	0-0-0-3	4	2	2
_563_M505T965	M505T965	//$$$|| "F(4-O-b)G-malonyl-isomer#1---Synonyms:(guaiasylglycerol-beta-feruloyl ether derivatives), () ---RT=min, 15min_runtime"; Arabidop_Saito; M-H = 505.1367 // "F(4-O-b)G-malonyl-isomer#2---Synonyms:(guaiasylglycerol-beta-feruloyl ether derivatives), () ---RT=min, 15min_runtime"; Arabidop_Saito; M-H = 505.1484 // "F(4-O-b)G-malonyl-isomer#3---Synonyms:(guaiasylglycerol-beta-feruloyl ether deri…	4	0	0	0	0	0	1	3	0	505.135	505.134	505.171	16.0807	16.068	16.3283	5.74211	1.46677	1.25378	2.91981	1.70487	1.81267	2.04678	1.17292	2.35511	2.80479	0.563231	0.814324	1.66096	2.5415	1.87849	2.32452	1.39431	1.83458	5.59391	5.74211	5.35009	5.10422	3.81205	2.73677	3.77273	|||	270	3	1-1-0-0	1	1	2
_516_M505T354	M505T354	//$$$|| ; pepper_PRI; M-H = 505.1924 //	9	2	1	1	0	2	0	1	2	505.193	505.19	505.195	5.90569	5.89231	5.91895	5.99007	5.41817	5.73117	5.89247	4.66983	4.70619	4.8657	5.27553	4.22077	5.41033	4.28533	3.47224	4.49214	5.03278	4.87026	4.90757	3.41631	3.76998	3.75232	5.99007	5.90015	5.58832	4.83933	4.45239	4.73767	|||	102	1	0-0-0-0	1	1	1
_916_M506T792	M506T792		7	2	1	1	1	0	1	1	0	506.139	506.131	506.142	13.1975	13.1739	13.2178	6.52911	5.88677	5.63029	5.27147	4.2443	4.10284	4.57138	6.18169	5.84372	5.66434	4.98099	4.30585	4.32581	5.5476	5.68228	5.96638	3.75232	4.42081	4.5249	6.52911	5.97449	6.03094	5.0306	4.24185	4.75836	|||	231	8	0-0-0-1	2	2	2
_866_M507T792	M507T792		2	0	0	2	0	0	0	0	0	507.139	507.138	507.14	13.1982	13.1792	13.2171	5.0756	4.67826	3.83176	4.55204	2.962	2.84612	2.75373	5.0756	3.55381	4.44735	3.56627	2.89613	3.34473	3.79721	4.24944	3.79922	2.78233	3.0207	2.72779	4.98786	4.5733	4.36812	2.82481	2.96828	2.18203	|||	231	8	2-2-3-2	3	3	3
_952_M507T323	M507T323		7	1	0	3	0	2	0	1	0	507.16	507.155	507.164	5.37981	5.36775	5.3924	6.19945	5.74424	4.16383	5.89328	2.18972	1.72225	2.43797	5.88517	5.96273	6.19945	3.3401	3.07921	3.66496	5.51923	5.13238	4.1491	2.83471	3.08312	2.11662	3.84455	4.51152	4.49565	1.87239	2.12967	1.83267	|||	90	6	2-2-2-2	3	3	3
_885_M507T928	M507T928		2	2	0	0	0	0	0	0	0	507.282	507.28	507.285	15.4686	15.4644	15.4728	4.99168	4.43726	4.56487	4.99168	3.94384	3.82877	4.4489	4.14943	3.78903	4.45963	2.76616	2.98654	3.63708	4.39922	4.01578	4.01615	3.67313	3.59248	3.36042	3.89838	3.79559	3.79063	2.88083	2.71095	3.59192	|||	261	3	2-2-2-2	3	3	3
_224_M509T589	M509T589		8	2	0	2	0	2	0	2	0	509.224	509.222	509.226	9.81453	9.8083	9.82767	6.20864	5.11683	5.32175	5.41738	1.9716	1.96564	2.44742	5.77084	6.20864	5.92681	2.24093	2.51338	2.20305	6.06322	6.0722	6.00475	2.50559	2.08473	2.01557	5.20133	5.62572	5.43341	2.35358	2.44635	2.01235	|||	180	10	6-5-5-5	7	6	6
_460_M509T636	M509T636		2	0	0	0	0	2	0	0	0	509.225	509.224	509.227	10.5995	10.5911	10.6078	4.87403	3.29289	3.73251	4.13175	1.12391	1.96292	2.26246	4.34177	4.87403	4.41225	1.52086	2.0871	1.44955	4.59799	4.27893	4.84427	2.48314	1.55376	1.36828	3.44411	3.98503	3.68657	1.9474	1.48475	1.51971	|||	191	1	0-0-0-0	1	1	1
_700_M511T824	M511T824		2	0	0	0	0	2	0	0	0	511.09	511.088	511.091	13.7319	13.7285	13.7353	5.9286	3.20533	2.96958	3.31117	1.12516	0.924686	1.36616	4.08803	4.09788	4.2216	2.32821	1.83683	2.62551	4.87026	5.45577	5.9286	3.00907	3.11289	3.67639	2.60248	1.4904	3.0255	0.858743	0.948483	1.97343	|||	240	20	11-3-1-1	13	10	1
_281_M513T1108	M513T1108		7	0	0	1	1	2	3	0	0	513.104	513.101	513.105	18.4583	18.4289	18.4768	6.81944	3.53195	3.42999	3.44337	4.25135	4.25641	4.69991	4.27326	4.32427	4.19706	5.24512	5.35191	5.47276	5.3869	5.25912	5.59244	6.52295	6.66847	6.81944	2.91874	2.38649	3.62355	3.52782	2.82909	4.52048	|||	296	25	11-1-10-1	13	11	1
_570_M513T824	M513T824		7	0	0	3	0	3	1	0	0	513.104	513.102	513.106	13.7353	13.7095	13.7462	7.61704	5.08931	5.0263	5.02311	1.94201	2.18972	2.67892	5.62706	5.88517	6.43929	2.95884	3.42187	3.95804	6.98324	7.42988	7.61704	3.8235	4.08608	4.69168	3.79117	3.72516	4.8193	1.97533	1.72086	2.14369	|||	240	20	13-3-10-15	15	12	11
_418_M513T730	M513T730		4	2	0	0	0	2	0	0	0	513.104	513.102	513.107	12.1741	12.1639	12.4095	5.69328	5.05092	5.32299	5.11764	3.42423	3.38758	3.52103	4.96308	5.11229	5.62612	2.93858	3.13236	4.33751	5.69328	5.50897	5.21832	4.07936	3.66567	3.59248	4.35826	4.25315	5.09079	2.6599	2.01648	3.33863	|||	216	4	2-2-2-1	2	3	3
_505_M514T824	M514T824		4	0	0	1	0	3	0	0	0	514.108	514.104	514.112	13.7259	13.6911	13.7353	6.45348	4.04777	3.82564	3.83176	0.859404	1.09724	2.20521	4.78394	4.98879	5.15825	1.98079	2.80848	3.07166	5.88791	6.23541	6.45348	3.22167	3.65881	3.67594	2.72453	1.49366	3.71343	1.42905	0.394144	1.66391	|||	240	20	1-1-1-1	2	1	1
_494_M514T1108	M514T1108		3	0	0	0	0	0	3	0	0	514.108	514.107	514.11	18.4583	18.4495	18.4676	5.59216	1.64079	1.89703	2.40522	3.22072	3.01621	3.66156	3.0602	2.91591	2.57103	4.16028	4.18637	4.15153	3.91588	4.07746	4.44158	5.30519	5.52956	5.59216	2.44565	1.86251	1.99099	2.80727	1.99301	3.12687	|||	296	25	12-10-11-10	14	12	9
_113_M515T1107	M515T1107	//$$$|| "4,5-Dicaffeoylquinic acid"; pepper_PRI; M-H = 515.1236 // Dicaffeoylquinic acid; pepper_PRI; M-H = 515.1218 // "3,4-Dicaffeoylquinic acid or 3,5-Dicaffeoylquinic acid---34.17min---YokoID#600---C25H24O12"; Tomato_Yoko; M-H = 515.11839 // "4,5-Dicaffeoylquinic acid---35.05min---YokoID#624---C25H24O12"; Tomato_Yoko; M-H = 515.11839 // dicaffeoylquinic acid---31.9min---YokoID#469---C25H24O12…	20	2	3	3	3	3	3	1	2	515.119	515.114	515.122	18.4463	18.4193	18.4839	8.79379	5.93527	4.43466	5.37109	6.49801	6.41957	6.7508	6.45973	6.91417	6.85666	7.0794	7.528	7.58394	7.88017	7.9801	7.9801	8.72304	8.78107	8.79379	5.30405	4.57066	5.9712	5.85843	5.08322	6.54964	|||	296	25	4-1-4-1	2	5	1
_427_M515T731	M515T731	Dicaffeoylquinic acid I ; Tomato-Peel-Flesh; M-H = 515.1195 || Dicaffeoylquinic acid II; Tomato-Peel-Flesh; M-H = 515.1195 || //$$$|| "4,5-Dicaffeoylquinic acid"; pepper_PRI; M-H = 515.1236 // Dicaffeoylquinic acid; pepper_PRI; M-H = 515.1218 // "3,4-Dicaffeoylquinic acid or 3,5-Dicaffeoylquinic acid---34.17min---YokoID#600---C25H24O12"; Tomato_Yoko; M-H = 515.11839 // "4,5-Dicaffeoylquinic acid-…	26	3	1	3	2	3	2	2	1	515.12	515.117	515.131	12.1849	12.1592	12.4528	8.05435	7.46989	7.70468	7.77472	5.77624	5.91734	5.91786	6.92027	7.29578	8.05435	5.65707	5.82849	6.8177	7.90983	7.87692	7.62402	6.68994	6.629	6.19532	6.75287	6.53388	7.30923	4.78809	5.06087	5.66941	|||	216	4	0-0-0-2	3	1	1
_405_M515T823	M515T823	Dicaffeoylquinic acid III; Tomato-Peel-Flesh; M-H = 515.1195 || //$$$|| "4,5-Dicaffeoylquinic acid"; pepper_PRI; M-H = 515.1236 // Dicaffeoylquinic acid; pepper_PRI; M-H = 515.1218 // "3,4-Dicaffeoylquinic acid or 3,5-Dicaffeoylquinic acid---34.17min---YokoID#600---C25H24O12"; Tomato_Yoko; M-H = 515.11839 // "4,5-Dicaffeoylquinic acid---35.05min---YokoID#624---C25H24O12"; Tomato_Yoko; M-H = 515.1…	21	3	2	3	3	3	3	3	1	515.12	515.118	515.122	13.7232	13.7	13.7458	9.70068	7.48555	7.49335	7.46989	5.46885	5.77077	5.76778	7.95717	8.60875	8.87083	6.54805	6.86334	7.59177	9.70068	9.63449	9.66017	8.1444	8.34815	8.48852	6.43327	6.06907	6.89458	5.11265	4.91211	5.12555	|||	240	20	3-6-8-1	6	1	1
_173_M515T643	M515T643	//$$$|| "4,5-Dicaffeoylquinic acid"; pepper_PRI; M-H = 515.1236 //	5	0	0	0	2	0	2	0	1	515.13	515.127	515.13	10.721	10.7144	10.7354	6.04812	3.7329	3.74868	2.96465	4.58857	4.88244	4.89767	3.55381	4.20425	4.71027	5.18965	5.35815	6.04812	4.32093	4.53386	4.62235	6.00596	5.78395	5.67065	3.59647	3.37065	2.84981	4.75322	4.98851	4.56672	|||	194	9	1-1-1-1	2	2	3
_1164_M515T559	M515T559		6	0	0	0	2	0	2	0	2	515.136	515.134	515.142	9.31944	9.30151	9.33689	5.43985	3.73106	2.44938	3.07052	4.07493	3.58668	4.12621	3.62924	3.76762	3.88809	4.91493	4.65478	5.43985	4.19114	3.69925	3.69925	5.28641	4.98768	4.99703	3.89632	4.4891	3.33603	4.79951	5.04632	4.56043	|||	171	18	4-3-3-3	5	3	3
_924_M515T325	M515T325		11	2	0	1	1	3	1	2	1	515.14	515.137	515.146	5.41113	5.34256	5.42993	5.9461	4.98352	4.97254	5.00799	4.05478	4.22051	4.09089	5.11229	5.72596	5.82498	4.27347	4.75101	5.26557	5.9461	5.66706	5.34232	4.88201	4.53926	4.58509	4.95377	5.66753	4.63152	4.77959	4.69754	3.86632	|||	92	4	1-0-0-1	2	2	1
_854_M515T196	M515T196		9	0	0	1	0	3	2	3	0	515.14	515.137	515.142	3.27135	3.26149	3.28819	5.95865	4.22417	4.36692	5.32175	2.97939	2.91458	4.01396	5.36557	5.55665	5.86937	3.71186	4.04162	4.40215	5.95865	5.64304	5.78518	4.74077	4.40907	4.39663	5.27097	5.78864	5.29587	4.08966	3.77369	3.92817	|||	18	1	0-0-0-0	1	1	1
_161_M515T267	M515T267		37	3	1	3	2	3	3	3	3	515.14	515.138	515.145	4.45502	4.242	4.47736	7.51648	5.8742	5.89717	6.6726	4.84997	4.58328	5.31865	6.26484	7.24499	7.4481	5.33973	5.93022	6.45136	7.51648	7.23685	7.18311	6.39796	6.15337	6.26782	6.6598	6.57749	6.2096	5.75244	5.46333	5.02998	|||	55	4	3-2-2-3	4	4	3
_1047_M515T395	M515T395		7	0	0	3	0	2	1	1	0	515.14	515.139	515.143	6.58906	6.58063	6.60697	5.9519	4.72384	4.35091	5.0541	2.82108	2.8985	3.81302	4.58449	5.14794	5.63411	3.54443	4.14152	4.12973	5.9519	5.6646	5.51788	4.81382	3.71089	4.15154	5.69364	5.58971	4.85923	4.25629	4.28437	3.49701	|||	121	1	0-0-0-0	1	1	1
_143_M516T1107	M516T1107		10	0	1	1	2	2	3	0	1	516.123	516.119	516.125	18.4533	18.4193	18.4676	7.56947	4.91356	4.61189	4.16383	5.33052	5.08052	5.4984	5.48079	5.60691	5.54066	5.91007	6.21152	6.41828	6.54594	6.68185	6.63713	7.42251	7.5103	7.56947	3.95679	3.54603	4.75242	4.60905	3.86393	5.37659	|||	296	25	3-1-3-1	5	7	1
_370_M516T732	M516T732		16	2	1	2	1	3	1	2	0	516.123	516.12	516.132	12.1932	12.1592	12.4564	6.7891	6.06244	6.40263	6.30199	4.71418	4.79245	4.73218	5.57932	6.02045	6.769	4.53562	4.57096	5.48278	6.7891	6.63017	6.42983	5.13913	5.30162	4.88002	5.19908	5.17588	6.07504	3.33102	3.99694	4.67588	|||	216	4	0-0-0-3	4	1	1
_447_M516T824	M516T824		15	2	0	2	3	3	3	2	0	516.123	516.121	516.125	13.7279	13.7	13.7458	8.7011	6.19062	6.29549	6.2497	4.34665	4.71175	4.68043	6.76637	7.48059	7.76899	5.43985	5.71108	6.34843	8.35188	8.56409	8.7011	6.70385	7.14858	7.14726	5.2946	4.87739	5.6395	3.86139	3.5635	4.00739	|||	240	20	3-1-1-1	8	1	1
_32_M517T1108	M517T1108	//$$$|| feruloylgentiobiose; B. juncea_litra; M-H = 517.1193 //	3	0	0	0	0	1	2	0	0	517.124	517.122	517.125	18.4583	18.4553	18.4863	6.19078	3.01441	3.43961	3.12869	4.08233	3.43952	3.83076	3.90659	4.35857	4.27326	4.70944	5.04877	5.06627	5.26214	5.28717	5.32066	5.91669	6.19078	5.33646	2.33439	1.6062	3.49739	3.06589	2.61752	4.1348	|||	296	25	3-1-3-1	5	7	1
_373_M517T824	M517T824	//$$$|| feruloylgentiobiose; B. juncea_litra; M-H = 517.1193 //	6	1	0	2	0	1	2	0	0	517.127	517.123	517.129	13.7282	13.7095	13.7458	7.11043	4.77653	4.66781	4.80703	2.58386	3.07228	3.3349	5.65226	5.9843	6.33047	3.6699	4.38816	4.77978	6.89986	7.0033	7.11043	5.35115	5.53701	5.68197	3.76739	3.51297	4.56712	2.61752	1.68658	2.86528	|||	240	20	8-1-1-1	10	1	1
_883_M517T344	M517T344		9	2	0	2	0	3	0	2	0	517.156	517.155	517.16	5.7254	5.69659	5.73585	5.90471	4.99759	4.46122	3.67428	2.55315	2.47605	0.728002	5.06362	5.29205	5.0652	2.7286	2.20081	1.83683	5.90471	5.38362	4.56312	3.5499	3.27123	2.97204	4.53811	4.36166	4.02864	2.77656	2.0192	2.24291	|||	98	1	0-0-0-0	1	1	1
_381_M519T1174	M519T1174	//$$$|| C24H40O12; pepper_PRI; M-H = 519.2451 //	4	1	0	1	0	2	0	0	0	519.246	519.244	519.248	19.5598	19.5411	19.5734	5.75733	5.75733	5.39625	5.58347	2.45843	1.86655	2.9064	4.33674	4.35068	4.59307	1.73143	2.20305	1.58595	5.51755	5.26867	4.97541	2.61738	1.692	1.98387	3.48782	3.23206	3.24886	1.66838	1.7299	2.08427	|||	303	1	0-0-0-0	1	1	1
_695_M519T1269	M519T1269	//$$$|| C24H40O12; pepper_PRI; M-H = 519.2451 //	4	2	0	2	0	0	0	0	0	519.245	519.244	519.248	21.1517	21.1413	21.1743	6.03734	4.84087	5.06972	5.16574	1.52595	2.2116	3.07228	5.7799	6.03734	5.66472	3.08751	3.19453	3.33491	5.29698	5.48228	5.86761	3.15886	2.66752	3.2934	4.76352	4.48062	4.64886	2.6841	2.74905	2.53187	|||	312	1	0-0-0-0	1	1	1
_1245_M520T1215	M520T1215		3	0	0	0	0	0	3	0	0	520.205	520.202	520.21	20.2505	20.2364	20.2549	5.08884	0.891756	0.690953	1.12844	4.64775	3.80151	2.23173	0.839495	0.620074	0.998648	4.94011	4.82658	3.99631	0.585518	1.01274	1.2676	5.08884	4.88002	4.78414	0.918227	0.714322	0.943927	3.94543	4.04341	3.79111	|||	308	11	6-1-1-1	7	1	1
_953_M520T963	M520T963		6	0	0	0	2	0	2	0	2	520.208	520.206	520.213	16.0516	16.0199	16.0613	6.94224	2.0653	1.88995	0.943658	6.67051	6.61817	5.44713	1.52994	1.67178	1.80833	6.94224	6.21862	5.9172	1.57916	1.82833	1.94841	6.85442	6.51618	6.43408	2.44179	2.41601	1.64059	4.80481	5.01889	5.00519	|||	269	25	0-0-0-0	3	4	4
_555_M521T688	M521T688		10	2	0	2	0	3	0	3	0	521.124	521.121	521.126	11.468	11.456	11.4708	6.64957	5.04429	6.06792	5.22944	1.77997	2.68188	1.84669	6.13669	6.32922	6.04858	2.62208	3.50662	2.27386	6.43167	6.64957	6.43038	3.49343	3.65467	3.70474	6.27424	5.71998	5.73023	2.99676	2.80868	2.46558	|||	208	6	2-1-1-1	2	2	2
_1227_M521T964	M521T964	//$$$|| "lariciresinol-hexoside---Synonyms:(), () ---RT=min, 15min_runtime"; Arabidop_Saito; M-H = 521.2067 //	3	0	1	0	0	0	2	0	0	521.21	521.21	521.212	16.0596	16.0281	16.0601	5.86502	1.62072	1.41986	2.22857	5.72652	5.47075	4.56079	1.65032	2.08556	1.56643	5.86502	5.14931	4.57659	1.37234	1.28388	1.74595	5.66423	5.20388	5.35115	1.98723	1.27086	1.13829	3.75404	4.0226	4.0311	|||	269	25	0-1-1-1	1	1	1
_291_M522T689	M522T689		4	1	0	1	0	2	0	0	0	522.129	522.121	522.137	11.4766	11.4686	11.487	5.2176	3.58573	4.89238	3.96322	1.00785	1.37533	2.07697	5.04283	5.15348	4.74394	1.9871	2.51713	1.52086	5.10723	5.2176	5.07964	2.79475	2.0835	2.16242	4.66899	4.38473	4.53131	1.39648	0.404973	1.73867	|||	208	6	1-4-4-4	5	5	5
_235_M529T738	M529T738		4	0	0	1	0	3	0	0	0	529.096	529.09	529.1	12.3069	12.1653	12.4279	5.00954	1.32334	2.8991	2.92281	1.65267	2.38775	1.98937	4.2163	2.40721	3.4811	1.61648	0.944656	1.75354	5.00954	4.62632	4.87928	1.68677	1.44671	1.99632	2.6062	2.40944	2.44163	1.68658	1.62315	1.66838	|||	219	4	0-0-0-0	1	1	1
_357_M529T824	M529T824		3	0	0	0	0	2	1	0	0	529.097	529.097	529.1	13.7353	13.7279	13.7468	6.385	4.50532	4.54124	4.69762	1.97891	2.43927	2.34059	5.27175	5.38394	5.70559	3.42187	4.04006	4.31803	6.06414	6.29807	6.385	4.24317	4.51631	4.35989	2.89651	3.35072	3.92444	2.01235	1.26988	1.82804	|||	240	20	14-1-1-1	16	1	1
_913_M529T227	M529T227	//$$$|| Feruoylquinic acid-O-hexoside ; pepper_PRI; M-H = 529.1577 //	7	1	0	2	1	1	1	1	0	529.178	529.155	529.183	3.78867	3.73912	4.02015	6.89916	4.76672	5.03075	4.57243	3.50424	3.20627	3.36254	6.89916	5.52693	5.2966	4.71561	3.81377	4.06961	5.97115	5.27329	4.80333	4.49554	4.30763	3.61094	4.90265	4.58297	3.69916	2.69424	2.98252	2.42161	|||	34	1	0-0-0-0	1	1	1
_1216_M529T267	M529T267		11	0	0	1	1	2	2	2	3	529.302	529.301	529.304	4.45502	4.40847	4.47736	5.91975	5.00301	4.27034	4.67535	4.95311	3.91077	4.49855	5.4392	4.8006	4.34177	5.32262	4.49191	4.48161	4.85734	5.40017	5.53675	5.02721	5.13913	5.12657	4.79327	5.91975	5.17588	4.69754	5.86372	5.41247	|||	55	4	2-1-1-2	3	3	2
_1084_M531T692	M531T692		2	0	0	2	0	0	0	0	0	531.244	531.243	531.244	11.5405	11.539	11.542	4.78904	3.75755	2.88799	4.50739	1.19276	1.36616	1.7789	3.95478	4.34064	4.48975	0.870174	1.56093	1.03487	3.68738	4.09564	4.63473	1.00347	1.83178	1.12502	4.54177	4.78904	4.0155	2.21185	0.878971	1.90967	|||	209	4	2-2-2-3	4	3	3
_751_M533T747	M533T747		4	0	0	1	0	1	0	2	0	533.187	533.185	533.188	12.4572	12.4515	12.4598	6.48181	5.02495	5.144	5.01124	2.65733	3.25114	3.42423	5.42085	5.29998	5.88517	3.80387	3.79178	4.5464	5.7795	6.1543	6.21146	4.78068	4.70695	5.00184	6.48181	6.38365	6.43594	4.87018	4.93258	4.6944	|||	221	6	2-1-1-2	3	3	1
_79_M533T1313	M533T1313		15	3	2	1	1	3	2	2	1	533.296	533.294	533.299	21.89	21.8685	22.1679	6.64963	6.40771	6.24231	6.27564	5.76778	5.74845	5.92464	4.06716	5.46032	6.49761	3.76879	5.0036	5.92159	6.64963	6.52024	6.52458	6.15337	5.98439	5.79138	3.40149	5.15554	5.28671	3.0304	4.14426	4.14654	|||	313	3	2-0-2-2	3	3	3
_1008_M534T747	M534T747		5	0	0	1	0	2	0	2	0	534.19	534.19	534.193	12.4583	12.4383	12.4764	5.17554	3.72119	3.74804	3.91392	2.04678	2.33051	1.75269	4.09788	3.85401	4.24817	2.63723	2.7053	2.7136	4.48074	4.87784	5.1396	3.33585	3.61489	3.51304	5.03967	4.96966	5.17554	3.3338	3.34718	3.34488	|||	221	6	3-1-1-3	4	4	1
_5_M534T1313	M534T1313		7	1	1	0	1	2	2	0	0	534.3	534.295	534.305	21.8797	21.8637	21.9028	5.40984	5.1484	4.82585	5.22639	4.70596	4.50598	4.79303	3.06439	4.44218	5.19694	2.51713	3.40007	4.69361	5.40984	5.24793	5.28987	5.08202	4.58225	4.71724	2.25675	3.12575	3.03798	2.10534	3.27519	2.92895	|||	313	3	0-0-0-0	1	1	1
_605_M535T369	M535T369		4	1	0	0	0	0	0	1	2	535.203	535.199	535.203	6.14883	6.13677	6.15789	6.43968	3.74672	4.43705	4.67826	2.49144	3.29023	3.87361	3.22478	3.95985	4.99307	2.21316	3.2586	4.22578	3.3251	2.68914	3.05617	2.20742	2.20742	2.1608	6.43968	5.86202	5.73444	5.5309	4.83679	4.63897	|||	109	3	0-0-2-2	3	3	1
_668_M536T368	M536T368		2	0	0	0	0	0	0	2	0	536.208	536.205	536.211	6.1397	6.13949	6.13991	5.17703	2.32668	3.40167	3.61135	1.37533	2.56941	3.00836	1.89203	2.60005	3.95514	1.6407	2.1049	2.90661	1.86599	2.13805	1.94104	0.838579	1.12829	0.586731	5.17703	4.59724	4.44815	4.45565	3.65049	3.39526	|||	109	3	0-0-0-0	1	1	1
_565_M537T403	M537T403	G(8¨CO¨C4)G hex isomer; Brassica rapa; M-H = 537.1972 ||	5	1	0	2	0	2	0	0	0	537.197	537.195	537.201	6.71052	6.70026	6.71852	5.6648	4.51766	4.41068	4.77659	2.24658	2.57467	3.33969	4.60098	5.34513	5.0287	3.04622	3.56026	3.57559	5.6648	5.21645	5.25694	3.74115	3.86877	3.25868	4.96825	4.11617	4.74027	3.90796	2.95467	3.3963	|||	124	1	0-0-0-0	1	1	1
_1163_M540T177	M540T177		5	2	0	1	0	1	0	1	0	540.187	540.183	540.192	2.94352	2.9389	2.96209	5.1428	5.1428	4.60093	4.97254	3.81302	2.71833	3.68307	4.77257	4.34922	4.57047	3.45716	3.18128	3.39468	4.79657	3.80495	3.85095	3.6653	2.66596	2.74778	4.02166	4.7094	4.41552	3.1211	3.72998	3.00589	|||	9	2	1-1-1-1	2	2	1
_48_M543T285	M543T285		3	1	0	0	0	2	0	0	0	543.12	543.111	543.12	4.75141	4.74788	4.75599	4.69754	4.66159	4.43726	4.69754	3.29967	2.93187	2.78876	4.60834	4.58675	4.58749	3.19585	3.30539	2.94262	4.65658	4.69654	4.59357	3.2788	3.54081	3.12834	4.05994	4.02783	4.09404	2.81569	3.1211	2.60852	|||	62	6	4-1-1-1	5	1	1
_712_M543T1191	M543T1191		11	1	0	2	2	3	2	1	0	543.129	543.126	543.139	19.8485	19.8387	19.88	8.52301	4.32286	5.29829	1.4874	2.51148	4.12513	0.605808	5.46318	7.82503	5.64735	4.40215	5.94288	4.27135	7.49623	8.03986	8.52301	5.86102	6.14615	6.41487	5.50777	5.35232	4.75475	4.56672	4.20595	3.6782	|||	305	53	6-6-5-5	5	7	5
_146_M543T708	M543T708		2	0	0	0	0	0	0	2	0	543.265	543.263	543.267	11.8066	11.8014	11.8118	4.8804	0.506246	1.46677	3.53195	0.717397	0.840302	1.03072	2.2547	1.53075	1.80737	1.29882	1.13247	1.07882	1.34878	2.00638	1.24553	0.776888	0.775449	0.775449	4.80511	4.8804	4.82135	1.20794	1.04772	0.986095	|||	212	4	2-2-2-2	3	3	3
_789_M544T1191	M544T1191		5	0	0	1	1	2	1	0	0	544.134	544.132	544.135	19.8575	19.8406	19.8982	7.36698	2.22137	4.27713	0.657651	1.5624	3.06268	1.34345	4.74394	6.62432	4.46746	3.2586	5.05718	3.37307	6.21479	6.92353	7.36698	4.95686	5.19713	5.30399	4.29121	4.25568	4.10039	3.24703	3.34435	2.6593	|||	305	53	6-6-5-5	5	7	5
_200_M545T475	M545T475		6	2	0	0	0	2	1	1	0	545.15	545.149	545.152	7.91501	7.91107	7.91728	6.58816	5.03694	5.01903	5.12484	5.9294	6.00358	6.14315	5.2654	5.55078	5.43959	6.27308	6.29964	6.28697	5.5077	5.31851	5.18942	6.58816	6.41766	6.23123	4.5665	4.423	3.80985	5.3081	5.63885	4.57409	|||	149	7	0-0-0-4	5	1	2
_256_M546T475	M546T475		5	0	2	0	1	0	2	0	0	546.153	546.151	546.16	7.91327	7.90624	7.9343	5.14875	3.571	3.68472	4.18752	4.58591	4.82894	4.99262	4.16852	4.34476	4.15814	5.01419	5.02043	4.95841	4.20945	4.44158	4.24494	4.62229	5.14875	5.01923	3.46607	3.34646	2.54802	4.17986	4.40394	3.17032	|||	149	7	0-0-0-1	2	1	2
_90_M547T688	M547T688		3	2	0	1	0	0	0	0	0	547.242	547.237	547.244	11.4746	11.4686	11.4761	4.69505	4.69505	4.22188	4.22417	1.78117	0.796971	1.01014	4.20757	4.23079	4.28843	1.79483	1.32987	1.51481	4.52801	4.39593	4.34632	1.85629	1.58721	1.39515	3.37198	3.78578	3.86552	1.09996	1.23678	1.94072	|||	208	6	3-3-3-3	4	4	4
_489_M547T366	M547T366		18	3	1	2	0	1	2	3	2	547.239	547.237	547.243	6.10341	6.08506	6.48946	6.81887	5.50124	5.5634	6.40263	5.1551	5.16144	5.9294	5.68664	5.8778	6.40908	5.55791	5.66149	6.23176	6.52372	5.43471	5.49457	5.76961	5.83598	4.97067	6.81887	6.70477	6.61308	6.64869	6.51468	6.51468	|||	107	3	1-1-2-2	3	3	2
_1148_M547T1133	M547T1133		3	1	0	2	0	0	0	0	0	547.243	547.239	547.244	18.886	18.8694	18.9125	6.03996	5.35344	4.82324	6.03996	0.920227	0.547951	1.9199	4.35068	3.91331	4.43388	0.892573	1.427	1.13383	4.31467	3.9135	3.00719	0.502454	1.18562	0.924866	3.80381	3.85936	3.24795	1.15741	1.18378	1.63558	|||	299	1	0-0-0-0	1	1	1
_589_M548T132	M548T132		3	2	0	1	0	0	0	0	0	548.151	548.149	548.158	2.19319	2.17355	2.19559	6.02298	6.02298	4.68999	4.40429	5.1812	4.20754	4.17889	5.27588	3.95478	4.35631	4.557	4.0481	4.01143	3.17522	2.7116	1.85394	2.66752	2.33784	1.44671	4.13611	4.21887	4.96257	3.51872	4.25629	4.44818	|||	4	1	0-0-0-0	1	1	1
_877_M549T739	M549T739	//$$$|| Raffinose; Arabidop_KNApSAck; M+FA = 549.166735 // Raffinose; Arabidop_roots; M+FA = 549.1667 // ¦ֱ-D-Mannopyranosyl-(1->4)-¦ֱ-D-mannopyranosyl-(1->4)-D-mannose; Brassica campestris_DNP; M+FA = 549.1667 // ¦ֱ-D-Mannopyranosyl-(1¡ת4)-¦ֱ-D-mannopyranosyl-(1¡ת4)-D-mannose; B.campestris_database; M+FA = 549.1667 // Chalconaringenin 2\'-rhamnosyl-(1->4)-xyloside; wheat_litra; M-H = 549.161324 …	5	1	0	1	0	1	0	2	0	549.162	549.155	549.165	12.3238	12.3115	12.3462	5.67059	4.76417	4.8962	5.29647	3.11393	2.51548	3.62014	5.14794	5.01713	5.00169	3.74463	3.79032	2.91163	5.00133	4.89022	5.17674	3.2934	3.81457	3.3465	5.67059	5.03502	5.45792	4.29804	3.31872	4.04314	|||	219	4	1-1-1-1	2	2	2
_358_M549T1029	M549T1029	//$$$|| Hordatine A; Hordeum_KnapSack; M-H = 549.2943258 //	8	1	0	1	1	2	2	1	0	549.29	549.284	549.292	17.1417	17.1204	17.1511	6.14352	5.53931	5.35113	6.14352	4.99676	4.8888	5.81459	4.66292	4.65161	5.89399	4.35893	4.76668	5.59378	5.99429	5.73152	5.53289	5.83859	5.34866	5.08527	4.49048	4.76352	4.74512	4.24603	4.35124	3.84226	|||	280	1	0-0-0-0	1	1	1
_468_M549T959	M549T959	//$$$|| Hordatine A; Hordeum_KnapSack; M-H = 549.2943258 //	4	0	0	1	1	2	0	0	0	549.291	549.288	549.298	15.9866	15.9564	16.0128	4.92265	4.36373	4.16799	4.88598	3.70896	3.95988	4.5612	3.27731	4.08259	4.77908	3.12164	3.96944	4.38816	4.92265	4.32093	4.55597	4.37714	4.29199	4.35836	3.31292	3.45233	3.6036	3.03063	2.35639	2.49525	|||	268	1	0-0-0-0	1	1	1
_796_M554T400	M554T400	//$$$|| "Naringenin chalcone-hexose, -C3H7O2NS (121)---20.96min---YokoID#223---C24H29NO12S"; Tomato_Yoko; M-H = 554.13507 // "Naringenin-hexose, -C3H7O2NS (121)---20.22min---YokoID#205---C24H29NO12S"; Tomato_Yoko; M-H = 554.13507 // "Naringenin-hexose, -C3H7O2NS (121)---20.67min---YokoID#215---C24H29NO12S"; Tomato_Yoko; M-H = 554.13323 // "Naringenin-hexose, -C3H7O2NS (121)---21.26min---YokoID#23…	3	0	0	0	0	1	0	2	0	554.133	554.13	554.137	6.66875	6.6541	6.68163	5.86065	3.95499	3.72119	4.11457	1.22859	1.23049	0.89222	4.15814	3.58848	4.22867	2.62087	2.35079	1.81328	3.78681	4.59481	4.95407	0.86512	2.43097	3.03667	5.15639	5.04557	5.86065	2.64746	3.25647	3.53664	|||	123	7	2-1-1-2	3	3	2
_994_M554T442	M554T442	//$$$|| "Naringenin chalcone-hexose, -C3H7O2NS (121)---20.96min---YokoID#223---C24H29NO12S"; Tomato_Yoko; M-H = 554.13507 // "Naringenin-hexose, -C3H7O2NS (121)---20.22min---YokoID#205---C24H29NO12S"; Tomato_Yoko; M-H = 554.13507 // "Naringenin-hexose, -C3H7O2NS (121)---20.67min---YokoID#215---C24H29NO12S"; Tomato_Yoko; M-H = 554.13323 // "Naringenin-hexose, -C3H7O2NS (121)---21.26min---YokoID#23…	8	1	0	1	0	2	0	3	0	554.134	554.131	554.137	7.37443	7.00294	7.38759	6.53388	5.06577	4.63582	4.13572	1.52895	2.4917	1.86655	5.46032	4.86977	5.14983	2.922	2.45021	3.01664	5.17734	5.69609	5.93882	2.66495	3.24515	3.38671	5.69887	5.90637	6.53388	2.98252	3.38658	4.07937	|||	139	3	1-1-1-1	2	2	2
_1017_M555T657	M555T657		6	0	0	3	0	2	0	1	0	555.117	555.113	555.12	10.9566	10.9443	10.9611	6.04805	4.36653	4.47237	4.53059	1.12676	1.37987	2.24658	4.61328	4.85389	5.2912	2.79	2.62551	2.64489	4.80373	5.64821	6.04805	2.81069	3.03667	3.14991	5.41961	4.72008	4.98517	1.94735	2.16465	2.03506	|||	201	1	0-0-0-0	1	1	1
_1196_M555T624	M555T624		5	1	0	0	0	2	0	2	0	555.118	555.116	555.119	10.3954	10.3874	10.4086	5.62246	4.5504	4.35722	5.12202	1.9572	2.04678	3.00558	5.20125	4.87072	5.37237	3.11256	3.08735	3.20484	4.99832	5.54085	5.59864	3.55467	3.6938	4.25577	5.62246	5.26045	5.02281	3.9931	3.18149	3.56972	|||	188	2	1-1-1-1	2	2	1
_554_M565T1192	M565T1192	//$$$|| isorhamnetin 3-acetylglucoside; B. juncea_litra; M+FA = 565.1193 //	13	1	0	2	2	3	3	2	0	565.111	565.109	565.117	19.8607	19.8203	19.88	6.71102	4.66781	5.47055	2.12806	2.87539	4.27307	1.05499	5.59265	6.61694	5.49167	4.61263	5.89011	4.86393	6.1406	6.59079	6.71102	5.51953	5.83859	5.84597	5.5127	4.88487	5.05497	4.53191	4.36179	4.17234	|||	305	53	7-8-7-7	11	12	11
_313_M565T253	M565T253		4	0	0	2	0	2	0	0	0	565.175	565.17	565.177	4.21905	4.19317	4.23326	5.22054	4.63113	4.42031	4.27713	0.58503	1.70487	1.36833	5.22054	5.02032	4.85125	1.40897	1.40897	2.07609	4.96348	4.58735	4.83929	1.50595	1.85629	1.95515	4.10039	4.17727	3.98503	1.17932	1.9543	1.28357	|||	50	2	1-1-1-1	2	2	1
_573_M566T1192	M566T1192		5	0	0	1	0	2	0	2	0	566.115	566.11	566.116	19.8675	19.8575	19.8708	5.73229	3.47779	4.32286	1.56517	1.79898	3.1369	1.12676	4.37348	5.33829	4.36176	3.42291	4.7922	3.80127	5.2989	5.32472	5.73229	4.80329	4.63366	4.91331	4.12995	4.16213	4.09401	3.31444	3.17889	3.15109	|||	305	53	7-8-7-7	11	12	11
_394_M570T1192	M570T1192		2	0	0	0	0	2	0	0	0	569.581	569.58	569.583	19.8591	19.8575	19.8607	5.02668	2.77366	3.86181	0.708088	0.437583	1.06034	0.859977	3.62381	4.90693	3.27084	1.05201	2.6838	0.833486	4.71621	4.60798	5.02668	1.80132	2.23259	2.43995	3.51611	3.31292	3.25938	0.882763	0.648887	1.11845	|||	305	53	23-7-6-6	24	3	2
_50_M573T448	M573T448		3	1	0	2	0	0	0	0	0	573.255	573.253	573.257	7.4607	7.45722	7.46642	4.71457	3.42028	2.4488	4.63113	0.859977	1.06652	3.99055	4.35631	4.71457	4.38469	3.68967	3.92491	2.56301	4.28526	4.41404	4.25828	3.91938	3.51304	3.11289	3.03607	2.60248	2.32477	1.1442	1.50266	1.19369	|||	141	4	3-1-3-3	4	4	4
_1010_M574T963	M574T963		2	0	2	0	0	0	0	0	0	574.133	574.132	574.134	16.0435	16.0254	16.0617	5.04922	2.0925	0.657651	0.781767	4.72064	4.17955	3.90637	1.29217	0.716889	1.34883	4.67539	4.22141	4.24841	1.08754	0.270014	1.34878	5.04922	4.80014	4.6289	1.63726	1.39457	1.13712	2.80908	3.61012	3.53957	|||	269	25	0-3-3-3	7	3	3
_914_M575T634	M575T634		3	0	1	0	0	0	2	0	0	575.141	575.131	575.143	10.5618	10.5586	10.5956	4.69692	0.549619	0.800237	0.789611	4.07827	4.41481	4.12138	1.04547	0.821434	0.773455	4.38982	4.69692	3.7305	1.47273	1.58316	0.812289	4.08234	4.19536	4.67037	0.78566	0.907473	1.09259	3.38658	3.47992	3.23511	|||	190	14	1-0-1-1	1	1	1
_378_M577T475	M577T475		16	3	2	2	1	2	3	1	2	577.176	577.174	577.178	7.9131	7.903	7.92739	7.79733	7.34174	7.4281	7.40649	6.00358	6.02821	6.4601	7.48059	7.79733	7.79733	6.45136	6.35173	6.57513	7.6153	7.72972	7.50353	6.70344	6.58816	6.39471	7.00124	6.89458	5.89374	5.78679	5.60805	4.47485	|||	149	7	2-2-2-0	1	3	1
_446_M577T664	M577T664		10	3	0	2	0	3	0	1	0	577.249	577.247	577.252	11.0655	10.6078	11.0868	7.43643	6.32153	6.31323	6.8466	1.28592	2.57654	2.7829	6.32922	6.5457	7.19824	2.8501	2.36299	2.83794	7.25023	7.42376	7.43643	2.6148	3.17392	3.0207	6.82378	6.76801	6.23452	3.0786	2.85053	2.54357	|||	202	7	0-0-5-5	6	6	1
_1018_M577T609	M577T609		5	2	0	0	0	0	0	3	0	577.25	577.247	577.252	10.1436	10.1389	10.1508	7.27033	6.25145	6.24071	6.49546	1.62703	1.96345	2.38308	6.19202	6.13616	6.88819	1.61879	1.46758	2.82053	6.74979	6.42983	6.12974	2.43097	2.39262	1.41778	7.27033	6.82378	6.21383	2.64941	2.79641	2.06528	|||	184	3	0-0-1-1	2	2	1
_1223_M577T692	M577T692		10	2	0	3	0	2	0	3	0	577.25	577.248	577.251	11.5268	11.513	11.5444	7.46205	6.45312	6.45469	7.10872	2.18206	2.01537	3.38035	7.01363	6.82084	7.30111	2.69295	3.37307	2.82483	7.23685	7.17465	7.16932	3.17711	2.95245	3.10365	7.46205	7.24514	6.77128	3.04691	2.89758	2.41785	|||	209	4	1-1-1-1	2	2	2
_909_M578T677	M578T677		7	0	0	2	0	2	0	2	0	578.145	578.142	578.149	11.2828	11.142	11.3104	6.63013	4.03695	4.83192	3.74672	1.53933	0.89222	1.18543	5.29625	6.04678	4.66039	1.52696	2.6249	1.23017	5.50312	6.22585	6.63013	1.43846	3.04472	2.54246	5.50749	4.93347	5.32821	2.59352	1.87838	2.6619	|||	206	7	2-2-0-0	1	1	3
_361_M578T475	M578T475		13	2	2	1	2	2	1	3	0	578.18	578.176	578.184	7.91433	7.903	7.93156	6.45783	6.05984	6.02696	6.02696	4.83784	4.22758	4.98726	6.36649	6.45783	6.17906	4.90206	5.18762	5.27811	6.44358	6.43038	6.2228	5.33149	5.24038	5.16106	5.59658	5.69887	4.72566	4.43907	4.37585	3.50361	|||	149	7	3-2-2-2	3	4	1
_1181_M578T691	M578T691		10	3	0	2	0	2	0	3	0	578.252	578.251	578.256	11.5231	11.0458	11.5419	6.38158	5.25703	5.25346	5.90417	1.77174	1.77427	1.97527	5.83182	5.53408	5.95964	1.51481	1.54559	1.93433	5.92993	5.9696	6.38158	1.90861	1.28455	2.33516	6.27058	6.02434	5.60981	2.08745	2.17334	1.99301	|||	209	4	0-0-0-0	1	1	1
_1192_M578T609	M578T609		6	1	0	1	0	1	0	3	0	578.254	578.251	578.254	10.1434	10.1328	10.5896	5.98974	5.33172	5.00301	5.35344	1.3928	0.722384	1.27944	5.23351	5.20125	5.6122	1.75316	1.23017	1.51142	5.48332	5.81716	4.98036	1.12997	1.75085	1.15997	5.98974	5.56575	4.97099	1.92591	2.44633	1.5496	|||	184	3	0-0-0-0	1	1	1
_1258_M579T813	M579T813	//$$$|| "Naringenin chalcone-hexose, -deoxyhexose(Naringin(MOTO))---33min---YokoID#528---C27H32O14"; Tomato_Yoko; M-H = 579.17124 //	6	0	0	1	1	1	1	0	2	579.169	579.165	579.173	13.5424	13.5361	13.5477	5.79457	3.8493	4.16638	4.09665	3.25622	3.5645	3.51269	4.48837	4.4838	4.88304	4.23852	3.78565	4.33361	4.36356	5.42204	5.79457	4.03343	4.80102	5.40584	5.01608	5.27097	5.69441	4.32789	4.66935	5.1487	|||	236	4	2-2-2-2	3	3	3
_946_M579T692	M579T692		6	1	0	0	0	2	0	3	0	579.257	579.248	579.266	11.5369	11.5135	11.6273	5.34879	4.47633	4.27443	5.07116	1.07791	0.546531	1.37905	4.6999	4.65798	4.66091	1.45064	1.31823	0.446064	5.33598	5.34879	4.87724	1.34774	1.68201	1.26122	4.59962	5.13412	4.79565	1.66534	1.29875	1.63273	|||	209	4	0-0-0-2	3	1	1
_1149_M581T949	M581T949		4	1	0	1	0	0	0	2	0	581.135	581.129	581.138	15.8191	15.8048	15.8361	5.14503	4.88773	4.88813	4.97801	1.10844	1.02469	1.48472	4.52551	4.2216	5.14503	2.57106	1.01915	1.9283	4.8939	4.60355	4.31797	2.08469	1.3119	1.80132	4.63152	4.584	4.10007	1.7299	1.39825	1.15741	|||	266	2	0-0-0-0	1	1	1
_85_M581T832	M581T832		6	1	0	1	0	3	0	0	0	581.145	581.142	581.147	13.8597	13.3561	13.8687	5.95767	4.60933	4.47041	4.31572	0.547948	0.746786	0.84268	5.15969	4.91819	5.82749	1.29132	1.45025	2.05561	5.73332	5.95767	5.82009	2.40143	2.22591	2.02776	4.59628	4.21273	3.2417	0.648887	1.39648	1.20883	|||	242	13	2-2-2-2	1	1	1
_53_M581T725	M581T725		15	3	0	2	0	3	0	2	0	581.146	581.144	581.155	12.0877	12.0347	12.4766	6.37521	5.10658	4.25284	5.63314	1.99079	0.95312	1.9296	5.29998	5.51346	6.37521	0.916023	1.5668	2.22071	6.10486	5.99375	5.87253	0.889537	1.19286	1.74356	5.06727	4.9614	4.77252	1.17451	0.986095	1.34713	|||	215	8	3-3-5-5	6	6	4
_84_M582T736	M582T736		6	1	0	2	0	1	0	1	0	581.648	581.645	581.651	12.2694	12.0608	12.4766	6.16466	4.36545	4.22775	4.61709	1.03399	1.49296	1.06652	4.71471	5.57186	6.16466	0.752229	1.33582	2.07843	5.55479	5.43682	5.32237	1.52016	1.68677	1.24088	4.53728	4.27881	4.13146	0.584292	1.53045	1.1325	|||	218	1	0-0-0-0	1	1	1
_187_M582T831	M582T831		3	0	0	1	0	2	0	0	0	581.65	581.647	581.651	13.8567	13.3561	13.8627	5.35919	4.04347	3.92237	4.00645	1.63228	1.18485	1.53551	4.70562	4.64751	5.24487	1.45172	1.98397	2.22553	5.06798	5.35919	5.24114	1.96837	2.39541	2.81069	4.12888	3.73149	3.56747	1.71618	1.63273	1.53559	|||	242	13	2-2-2-2	1	1	1
_245_M583T963	M583T963		4	0	2	0	0	0	2	0	0	583.256	583.25	583.261	16.0516	16.0254	16.0601	5.4019	1.35875	1.18508	2.90216	5.00026	5.05949	4.22758	2.52151	0.707227	0.978206	5.4019	4.69804	4.31993	1.42234	0.546686	1.7835	5.17812	5.10808	5.17715	2.44353	2.76973	2.88005	3.56934	3.41116	3.07179	|||	269	25	6-9-10-3	12	3	3
_1210_M586T962	M586T962		4	0	2	0	1	0	1	0	0	586.241	586.235	586.245	16.0333	16.0254	16.0596	5.59506	1.39575	1.49535	2.08756	5.25403	4.89525	3.9921	0.977488	0.977488	1.63242	5.59506	4.77387	4.50132	0.924354	1.06419	1.32058	5.32439	5.30021	5.26605	0.532542	1.65904	1.17855	2.9921	3.79111	3.30812	|||	269	25	0-1-1-1	1	1	1
_201_M587T569	M587T569		4	1	0	0	0	2	0	1	0	587.234	587.233	587.236	9.48196	9.47221	9.49229	6.02769	5.12484	4.53059	6.02769	3.3737	3.10524	4.68302	5.72201	5.47515	5.46571	4.44963	4.33751	4.22194	5.86761	5.68006	5.46685	4.56395	4.31862	4.17591	4.9614	4.6227	4.70062	3.53957	3.06589	3.51872	|||	175	1	0-0-0-0	1	1	1
_833_M587T509	M587T509		6	1	0	1	1	2	1	0	0	587.256	587.253	587.257	8.47503	8.45873	8.48126	5.53672	3.96209	4.54217	5.26514	4.40582	4.07083	5.02666	4.61115	3.13211	5.36429	4.5464	4.08005	4.8345	5.42351	5.05933	3.27131	5.53672	4.54726	4.34342	0.417731	0.597368	1.41836	1.40963	0.858743	1.53594	|||	158	1	0-0-0-0	1	1	1
_509_M589T530	M589T530		8	2	0	2	0	2	0	2	0	589.251	589.249	589.254	8.83428	8.82978	8.83901	6.23061	5.62099	5.45496	5.88364	2.2116	2.91067	3.08761	5.88193	5.8352	6.20864	3.52676	3.64281	3.53551	6.23061	6.13343	5.95865	3.86722	3.72466	3.56319	5.89309	5.82203	5.51549	3.59192	3.20424	3.26566	|||	163	2	1-1-1-1	2	2	1
_1157_M591T559	M591T559	//$$$|| Kaempferol 3-[6\'\'-(3-hydroxy-3-methylglutaryl)glucoside]; wheat_litra; M-H = 591.135524 //	3	0	2	0	0	0	1	0	0	591.137	591.133	591.138	9.3163	9.30842	9.32642	5.15618	1.32881	0.550934	0.928185	3.279	4.51723	4.47133	0.421169	0.773455	0.687552	4.45469	4.87472	5.15618	1.03441	1.11735	1.27123	4.85461	4.91331	5.11117	1.15515	1.39355	0.594436	4.00564	3.95569	3.91175	|||	171	18	0-0-0-0	1	1	1
_191_M591T501	M591T501		6	1	0	2	0	3	0	0	0	591.265	591.263	591.267	8.34171	8.33817	8.35224	6.18329	4.93433	4.23382	5.89794	1.97527	2.26246	4.15282	5.63411	6.04858	5.77084	3.34995	3.45217	2.56618	6.18329	6.04805	6.05947	3.92359	3.4487	3.65881	5.42803	5.01329	4.99505	3.56358	3.04691	2.51542	|||	156	4	0-0-0-3	4	1	1
_356_M592T500	M592T500		3	0	0	2	0	1	0	0	0	592.268	592.264	592.27	8.33999	8.33942	8.3472	5.06798	3.79891	2.58461	4.86421	1.27944	1.48472	2.47605	4.44745	4.66208	4.55804	1.66096	1.91782	2.6249	4.92642	5.06798	4.64926	2.8224	1.98387	1.72308	4.25568	3.93036	3.62998	1.95339	1.41745	1.72017	|||	156	4	0-0-0-1	2	1	1
_1040_M593T716	M593T716	Kaempferol-glucose-rhamnose ; Tomato-Peel-Flesh; M-H = 593.1512 || //$$$|| Kaempferol 3-galactoside-7-rhamnoside; Arabidop_KNApSAck; M-H = 593.1512 // "Quercetin 3,7-dirhamnoside"; Arabidop_KNApSAck; M-H = 593.1512 // Kaempferol 3-O-glucoside 7-O-rhamnoside.; Arabidop_roots; M-H = 593.1512 // Quercetin 3-O-rhamnoside 7-O-rhamnoside.; Arabidop_roots; M-H = 593.1512 // f2 ; Arabidop_roots; M-H = 59…	24	3	3	3	3	3	3	3	3	593.151	593.148	593.155	11.9254	11.9041	11.9433	9.53031	8.66598	9.17038	8.93716	8.34281	8.76688	8.24244	9.08989	9.0392	9.53031	9.37834	8.76215	8.8866	9.51706	9.35542	9.43063	9.12066	9.12622	9.12066	9.31889	9.04383	9.33801	8.98718	8.79946	9.24497	|||	213	10	5-6-5-5	7	7	5
_882_M593T634	M593T634	Isorhamnetin pentose-deoxyhexose; Kati-Asa; M-H = 593.1498 || Kaempferol-hexose-deoxyhexose; Kati-Asa; M-H = 593.1494 || Isorhamnetin pentose deoxyhexose; Kati-Asa; M-H = 593.1497 || //$$$|| Kaempferol 3-galactoside-7-rhamnoside; Arabidop_KNApSAck; M-H = 593.1512 // "Quercetin 3,7-dirhamnoside"; Arabidop_KNApSAck; M-H = 593.1512 // Kaempferol 3-O-glucoside 7-O-rhamnoside.; Arabidop_roots; M-H = 5…	3	0	0	0	0	0	3	0	0	593.154	593.153	593.156	10.5658	10.5618	10.5771	4.95223	1.84312	0.794152	2.03658	4.35854	4.76305	4.40786	1.60889	1.73847	2.40721	4.53201	4.95223	4.63461	1.94104	2.42301	0.81215	4.85672	4.70122	4.63366	2.74466	2.57322	2.05519	3.59004	3.66847	3.50306	|||	190	14	1-0-1-1	1	1	1
_115_M593T366	M593T366		13	3	0	3	0	2	0	3	0	593.245	593.242	593.249	6.09589	5.7584	6.48946	7.24514	5.89967	6.02298	6.84512	0.910986	1.37755	1.5624	6.12892	6.368	6.82084	1.51142	1.63149	1.87485	6.08204	5.78922	5.7461	1.43528	1.61459	0.889537	7.18883	7.05787	7.24514	2.31953	2.8716	2.14552	|||	107	3	0-0-1-1	2	2	1
_1056_M594T716	M594T716		20	2	3	3	2	3	3	2	2	594.157	594.153	594.159	11.927	11.9041	11.9433	8.34949	7.49296	7.80671	7.31439	7.10247	7.74091	7.10247	7.92651	7.95846	8.17126	7.91027	7.53719	7.72811	8.31284	8.27094	8.29194	8.0111	7.98553	7.97214	8.29771	7.8898	8.34949	7.93744	7.57882	7.89952	|||	213	10	1-1-2-2	2	3	3
_1169_M594T419	M594T419		3	0	0	0	0	0	2	0	1	594.16	594.155	594.161	6.99111	6.98034	6.99236	5.63435	0.737786	1.70017	0.549619	4.82227	5.36382	4.88959	0.998762	1.30527	1.04547	5.2625	5.00962	5.30514	1.15532	1.94104	0.838738	5.09688	4.65347	4.70695	1.65475	1.13829	1.65904	5.63435	4.77959	5.42075	|||	131	5	0-0-0-0	1	1	1
_635_M594T366	M594T366		7	2	0	3	0	0	0	2	0	594.247	594.244	594.254	6.09496	6.08506	6.47845	6.02434	4.32595	4.40429	5.34462	0.652212	0.859404	1.29629	5.14553	5.03593	5.53382	1.0421	1.37236	1.02666	3.98572	3.93784	4.25714	2.02776	0.86512	0.739942	5.02814	5.88611	6.02434	1.9783	1.22965	1.74196	|||	107	3	0-0-0-0	1	1	1
_588_M595T1113	M595T1113		4	0	0	0	0	0	0	2	2	595.146	595.145	595.148	18.5568	18.5498	18.5657	6.62011	3.94226	4.33537	4.66455	2.3246	3.26474	3.91738	2.66965	3.40318	3.55381	2.18827	2.91163	2.5924	3.14504	3.27253	3.47185	2.61652	2.241	3.08689	5.73622	6.20174	6.62011	4.57223	4.83005	5.47937	|||	297	8	3-3-4-4	5	5	4
_1185_M595T715	M595T715	//$$$|| "Naringenin 5,7-diglucoside or Naringenin chalcone-dihexose or Naringenin-dihexose?(MOTO)---28.46min---YokoID#356---C27H32O15"; Tomato_Yoko; M-H = 595.16633 // "Naringenin 5,7-diglucoside or Naringenin chalcone-dihexose or Naringenin-dihexose?(MOTO)---32.13min---YokoID#484---C27H32O15"; Tomato_Yoko; M-H = 595.16646 // "Naringenin 5,7-diglucoside or Naringenin chalcone-dihexose or Naringen…	16	0	3	2	1	3	3	3	1	595.16	595.153	595.163	11.9232	11.9041	11.9433	7.0673	6.06639	6.92503	6.19361	5.7734	6.66668	5.64761	6.6964	6.49499	6.74197	6.40504	6.23176	6.53857	6.93311	6.98324	6.93311	6.66879	6.6646	6.65653	6.99553	6.5463	7.0673	6.73051	6.38538	6.56496	|||	213	10	1-1-2-2	2	3	3
_610_M595T906	M595T906	//$$$|| Naringenin-C-diglycoside I; pepper_PRI; M-H = 595.1698 // "Naringenin 5,7-diglucoside or Naringenin chalcone-dihexose or Naringenin-dihexose?(MOTO)---28.46min---YokoID#356---C27H32O15"; Tomato_Yoko; M-H = 595.16633 // "Naringenin 5,7-diglucoside or Naringenin chalcone-dihexose or Naringenin-dihexose?(MOTO)---32.13min---YokoID#484---C27H32O15"; Tomato_Yoko; M-H = 595.16646 // "Naringenin 5…	3	0	0	0	0	1	0	2	0	595.167	595.155	595.17	15.0982	15.0931	15.1225	5.50224	3.40808	3.88054	3.7329	2.34598	2.36837	2.93528	4.0101	4.2163	3.92812	1.6097	3.02203	2.87857	4.24905	4.48074	4.90563	2.40611	3.38671	3.40684	4.77893	5.37845	5.50224	3.65049	3.87795	4.0111	|||	256	1	0-0-0-0	1	1	1
_539_M595T671	M595T671	Naringenin-dihexose II; Tomato-Peel-Flesh; M-H = 595.1668 || //$$$|| Naringenin-C-diglycoside I; pepper_PRI; M-H = 595.1698 // "Naringenin 5,7-diglucoside or Naringenin chalcone-dihexose or Naringenin-dihexose?(MOTO)---28.46min---YokoID#356---C27H32O15"; Tomato_Yoko; M-H = 595.16633 // "Naringenin 5,7-diglucoside or Naringenin chalcone-dihexose or Naringenin-dihexose?(MOTO)---32.13min---YokoID#48…	9	1	0	1	0	0	0	3	3	595.165	595.161	595.173	11.1831	10.6943	11.2886	7.85332	5.42888	5.4282	5.30774	3.70844	3.91679	3.80193	5.74496	5.41033	5.14553	4.22141	3.78336	4.53916	5.41055	5.68506	5.91085	3.95437	3.95154	4.25789	7.04916	7.43878	7.85332	5.19655	5.53463	6.19151	|||	204	36	5-5-5-6	5	6	6
_856_M595T383	M595T383	Naringenin -dihexose I; Tomato-Peel-Flesh; M-H = 595.1668 || //$$$|| Naringenin-C-diglycoside I; pepper_PRI; M-H = 595.1698 // "Naringenin 5,7-diglucoside or Naringenin chalcone-dihexose or Naringenin-dihexose?(MOTO)---28.46min---YokoID#356---C27H32O15"; Tomato_Yoko; M-H = 595.16633 // "Naringenin 5,7-diglucoside or Naringenin chalcone-dihexose or Naringenin-dihexose?(MOTO)---32.13min---YokoID#48…	26	3	3	3	2	3	3	3	3	595.166	595.162	595.173	6.38278	5.90733	6.40438	8.10437	6.65546	7.34174	7.49296	5.90366	6.7508	6.59881	6.31469	6.13649	7.60611	5.9172	5.53648	6.96788	6.78273	7.29529	7.64926	5.59706	6.74906	6.96806	7.85332	8.10437	7.65198	7.16899	7.33782	7.00672	|||	116	2	0-0-0-0	1	1	1
_1124_M596T1192	M596T1192		7	0	1	0	2	0	3	0	0	596.042	596.038	596.043	19.8652	19.8035	19.896	6.20794	1.94651	2.37415	0.679923	5.00971	5.19337	1.07791	2.4679	3.03637	2.4594	5.63911	5.4931	5.44682	2.4519	2.76871	2.59116	6.20794	5.62523	5.8214	2.65859	2.54802	2.69918	5.24138	5.48763	5.29917	|||	305	53	9-27-29-1	29	6	1
_492_M596T671	M596T671		2	0	0	0	0	0	0	2	0	596.169	596.167	596.171	11.1758	11.1729	11.1787	6.57261	4.10625	4.45927	4.09677	2.38308	2.2088	2.18972	4.80782	4.10756	4.46908	3.10618	2.56741	3.25087	4.07184	4.12332	4.60355	2.84188	1.95515	2.90469	5.86065	6.27424	6.57261	4.44813	4.52328	5.03615	|||	204	36	5-5-5-6	5	6	6
_880_M596T383	M596T383		17	3	2	1	2	2	2	2	3	596.17	596.167	596.178	6.38568	6.35099	6.40117	6.77083	5.195	6.16602	6.18716	4.57582	5.33525	5.49486	5.478	5.27812	6.39295	4.5491	4.6982	5.55791	5.59864	6.14167	6.45346	5.02515	5.34144	5.79546	6.49963	6.77083	6.47724	5.4394	6.0757	5.75472	|||	116	2	1-1-1-1	2	2	1
_20_M597T1191	M597T1191		9	0	1	0	3	0	3	0	2	597.047	597.046	597.049	19.8492	19.8343	19.8668	6.70068	3.90013	4.40567	2.34352	5.37349	5.77425	2.3246	4.68245	5.05181	4.34261	5.98302	6.68448	6.14011	5.17674	5.13731	5.15173	6.65476	6.70068	6.51618	4.21887	4.24001	4.45127	5.48027	5.99973	5.70344	|||	305	53	0-1-1-1	3	1	1
_864_M597T684	M597T684	Phloretin-di-C-hexose; Tomato-Peel-Flesh; M-H = 597.1825 || //$$$|| Phloretin-C-diglycoside; pepper_PRI; M-H = 597.1828 //	20	3	1	3	2	3	2	3	2	597.182	597.17	597.184	11.3977	11.1704	11.4135	9.31889	8.26839	8.43227	8.66598	6.69242	6.97568	6.97568	8.87083	8.72405	8.73175	7.58394	7.46628	7.46833	9.03678	9.0517	9.17977	7.57543	7.69439	7.67547	9.21838	9.31889	9.31889	7.9758	7.89528	7.98956	|||	207	18	8-5-4-11	12	10	5
_1266_M597T382	M597T382	//$$$|| Phloretin-C-diglycoside; pepper_PRI; M-H = 597.1828 //	6	1	0	1	0	1	0	3	0	597.177	597.172	597.179	6.3628	6.34431	6.40099	5.28964	4.23382	4.96453	4.82585	2.98155	3.99041	4.4068	4.33072	3.83122	5.0545	3.33933	3.19585	4.59998	4.11556	4.85323	5.28964	3.81189	4.38095	4.59316	4.6459	5.27841	4.48507	4.83679	4.94387	4.77959	|||	115	1	0-0-0-0	1	1	1
_850_M598T1192	M598T1192		6	0	0	0	2	0	2	0	2	598.049	598.043	598.057	19.8596	19.8387	19.8836	5.78395	3.13938	3.59325	1.07732	4.15814	4.66983	1.64618	3.40318	4.06205	3.14491	4.57096	5.57475	4.82658	3.81931	3.55135	4.09008	5.7348	5.53989	5.78395	3.59126	3.33603	3.49816	4.53023	4.94617	4.7903	|||	305	53	4-3-1-1	10	6	1
_893_M598T684	M598T684		18	2	2	3	2	3	1	3	2	598.187	598.18	598.19	11.3963	11.3727	11.4135	8.22052	6.98666	7.17768	7.28687	5.53691	5.76813	5.77425	7.60611	7.69705	7.69634	6.41828	6.22522	6.12442	7.75803	7.90983	8.02843	6.51064	6.64162	6.65225	8.22052	8.1666	8.22052	6.7545	6.65886	6.65886	|||	207	18	2-3-3-8	9	3	3
_135_M599T1192	M599T1192		3	0	0	0	2	0	1	0	0	599.05	599.044	599.055	19.8652	19.8387	19.871	5.34632	3.16755	3.90237	1.05694	3.74154	4.29246	1.34478	4.02425	4.61365	3.76762	4.48987	5.09747	4.46437	4.47952	4.50397	4.65349	5.30021	5.21812	5.34632	3.88473	3.86552	3.6136	4.30337	4.61997	4.19806	|||	305	53	22-26-10-9	28	19	8
_921_M599T684	M599T684		8	1	1	1	0	1	1	2	1	599.189	599.187	599.193	11.3937	11.3847	11.4135	6.90556	5.88683	6.00225	6.12371	4.31934	4.43908	4.64532	6.40866	6.43929	6.31163	5.27811	5.11921	4.74758	6.45593	6.64963	6.72752	5.16704	5.22379	5.5843	6.90556	6.7111	6.81887	5.60805	5.32323	5.48763	|||	207	18	2-3-3-4	5	3	3
_817_M599T719	M599T719		3	0	0	1	0	2	0	0	0	599.258	599.249	599.263	11.9777	11.9707	11.9827	5.02432	3.88054	4.14334	4.38406	2.41676	3.25036	3.86428	4.46746	4.20102	4.15684	3.69562	3.34297	3.09508	5.02432	4.70375	3.43352	4.48351	4.30154	3.22268	2.69437	2.12932	2.59268	2.6593	1.63558	2.11964	|||	214	1	0-0-0-0	1	1	1
_832_M607T619	M607T619		16	1	2	3	2	3	2	3	0	607.129	607.125	607.132	10.3215	10.2966	10.3343	6.85442	5.16391	5.83558	5.90914	4.88244	5.66021	5.66423	5.8352	5.75992	6.36649	5.90941	5.61019	6.22873	6.34747	6.62715	6.63522	6.26408	6.65476	6.85442	6.24732	5.73622	6.4218	5.97538	5.70344	6.27647	|||	187	27	5-6-6-6	7	7	6
_954_M608T619	M608T619		12	2	0	3	1	3	2	1	0	608.134	608.13	608.144	10.3172	10.3026	10.3343	6.05766	4.57939	4.98859	5.16496	4.26331	4.8657	4.993	5.33899	5.2966	5.53408	5.40847	5.25126	5.29509	5.51788	5.91002	5.77738	5.53979	5.59253	6.05766	5.44785	5.30775	5.72529	5.10223	5.05731	5.42535	|||	187	27	5-6-6-6	7	7	6
_1243_M609T497	M609T497	kaempferol-3-O-diglucoside or km-7-O-diglucoside ; Brassica rapa; M-H = 609.1456 || Quercetin hexose-deoxyhexose; Kati-Asa; M-H = 609.1441 || Quercetin-O-hexose-O-deoxyhexose; Arabidop-seedlings-Sergey; M-H = 609.145 || Quercetin-Hex-deoxyHex; Arabidop_root; M-H = 609.147 || //$$$|| Quercetin 3-glucoside-7-rhamnoside; Arabidop_KNApSAck; M-H = 609.1461 // Quercetin 3-O-glucoside 7-O-rhamnoside.; A…	3	0	1	0	0	0	2	0	0	609.144	609.138	609.145	8.2794	8.26243	8.28182	5.15495	1.10079	0.875484	0.756163	3.58668	4.47159	4.57788	1.86139	0.695438	0.918597	4.31803	4.45436	5.15495	1.57368	0.689279	2.12832	4.70695	4.58509	4.54726	1.13712	1.69922	1.85495	4.44768	3.58077	3.87892	|||	155	2	0-0-0-0	1	1	1
_688_M609T619	M609T619	Rutin; Brassica rapa; M-H = 609.1456 || Rutin hydrate ; Standards_ACDlabs-25-10-2009; M-H = 609.146124 || Rutin (stand); Strawb fruit; M-H = 609.148 || Rutin (S); Tomato-Peel-Flesh; M-H = 609.1461 || Rutin (S); Melon_rings; M-H = 609.15 || //$$$|| Quercetin 3-glucoside-7-rhamnoside; Arabidop_KNApSAck; M-H = 609.1461 // Quercetin 3-O-glucoside 7-O-rhamnoside.; Arabidop_roots; M-H = 609.1461 // que…	24	3	3	3	3	3	3	3	3	609.145	609.142	609.148	10.3202	10.3066	10.3343	11.3133	9.68328	9.88762	10.3013	10.088	10.088	10.2521	10.716	10.0429	11.3133	10.6223	10.5571	10.9778	10.6071	10.5372	10.5199	11.0778	11.2007	11.2007	10.7795	10.7628	10.8128	10.694	10.5863	10.694	|||	187	27	4-5-5-5	4	2	2
_104_M609T463	M609T463		7	0	0	3	0	3	1	0	0	609.202	609.2	609.207	7.7244	7.71929	7.73321	5.72197	4.31971	3.7329	4.21198	2.8985	2.27	2.71009	5.0482	4.99733	4.6496	4.046	3.76879	3.53079	5.72197	5.46685	5.43682	4.58509	4.34342	4.32714	4.37563	4.41217	3.76179	3.20424	2.85039	3.00025	|||	145	2	1-1-1-1	2	2	1
_175_M609T524	M609T524		4	0	0	1	0	3	0	0	0	609.205	609.202	609.207	8.72655	8.7166	8.73047	5.13437	3.43961	2.77366	4.10722	2.3215	1.96576	3.40329	4.25859	3.92586	3.85401	3.39358	2.7136	2.90753	5.13437	4.97083	4.78342	4.0548	3.91469	3.08312	3.64252	3.70383	3.25809	2.86528	3.17032	2.64856	|||	161	1	0-0-0-0	1	1	1
_1201_M609T670	M609T670		2	0	0	0	0	0	0	0	2	609.382	609.38	609.384	11.1742	11.1648	11.1835	5.04565	0.568182	0.943658	1.62072	3.49196	3.3737	4.12646	0.773455	0.839495	0.327802	3.053	3.50318	3.3915	0.964431	0.951263	0.465323	3.78025	3.2934	3.36292	1.56825	0.274515	0.274515	4.61708	5.04565	4.91242	|||	204	36	0-0-0-1	1	1	1
_849_M610T619	M610T619		23	2	3	3	3	3	3	3	3	610.149	610.146	610.154	10.3212	10.3066	10.3343	9.93909	8.51647	8.95643	9.66921	8.48087	8.90921	8.97339	9.26428	9.10577	9.57775	9.60992	8.9665	9.60992	9.91044	9.93909	9.91044	9.5622	9.42002	9.49053	9.59377	9.59377	9.61127	9.24497	9.24497	9.3925	|||	187	27	7-9-8-8	12	9	8
_950_M611T619	M611T619	//$$$|| "Glutathione (oxidized form)---Synonyms:(), () ---RT=1.88min, 15min_runtime"; Arabidop_Saito; M-H = 611.1439 //	13	0	1	2	0	2	3	3	2	611.151	611.143	611.165	10.323	10.3147	10.4169	8.85058	7.14992	8.01945	7.81808	7.11894	7.58819	7.69616	8.05435	7.95717	8.60875	8.15334	7.58173	8.44708	8.67675	8.55588	8.85058	8.61643	8.79379	8.71315	8.01777	4.59449	8.82214	7.98956	8.10777	8.25725	|||	187	27	8-10-9-9	14	10	9
_713_M611T253	M611T253		7	2	0	2	0	3	0	0	0	611.179	611.174	611.183	4.21719	4.18963	4.23862	5.41656	4.44724	4.74526	4.37727	1.22837	1.82198	1.85756	5.41656	5.06582	4.89901	1.51146	1.63813	0.963061	4.52375	4.53533	5.00989	1.63361	1.15997	1.13573	4.20024	4.05674	3.96701	2.49525	2.45599	2.37307	|||	50	2	0-0-0-0	1	1	1
_553_M611T1215	M611T1215		8	0	1	0	1	0	3	0	3	611.248	611.246	611.257	20.2474	20.2191	20.2553	6.41487	1.84763	1.77983	2.22137	5.59277	4.90638	2.68023	1.90195	1.17292	1.39574	6.21152	6.01117	4.6986	1.65054	1.18184	1.05825	6.41487	6.08954	5.88884	2.49392	2.06891	2.69811	5.2289	4.96503	4.96105	|||	308	11	2-1-1-1	3	1	1
_868_M612T1216	M612T1216		2	0	0	0	0	0	2	0	0	612.257	612.253	612.262	20.264	20.2546	20.2733	5.23518	0.901527	0.93191	1.54956	4.85692	3.26932	1.7508	0.608244	0.846009	1.36766	5.23518	4.79601	4.1328	0.894761	1.03317	1.42234	4.86906	5.04922	5.01997	1.19445	2.05519	2.23454	4.19204	4.22504	3.15914	|||	308	11	2-1-1-1	3	1	1
_1158_M613T790	M613T790		4	0	1	0	1	2	0	0	0	612.778	612.773	612.789	13.1718	13.1641	13.1881	4.91138	3.31405	3.58573	3.67637	3.89539	3.8362	4.39801	3.24539	4.01374	3.31586	4.13028	4.24233	4.07867	3.94743	3.96522	4.41829	4.44006	4.48351	4.78394	4.1457	3.98496	3.85936	4.91138	4.34702	4.52328	|||	230	28	9-11-1-11	13	8	1
_478_M613T671_1	M613T671_1		2	0	0	0	0	0	0	0	2	612.781	612.778	612.784	11.177	11.1709	11.1831	5.00933	2.26908	1.93793	2.2427	3.20036	3.49169	4.46197	1.67244	1.69994	1.8256	3.33688	3.63984	3.36303	1.41882	2.0084	0.951263	3.92438	3.56319	3.36532	3.62998	3.28828	3.12844	5.00933	4.96024	5.00933	|||	204	36	4-4-4-5	6	7	7
_815_M613T512	M613T512	//$$$|| Chlorophyllide a; Arabidop_KNApSAck; M-H = 613.2307 //	4	0	0	1	0	2	0	1	0	613.225	613.219	613.233	8.52655	8.51692	8.53385	5.35687	5.25916	5.30774	4.72721	4.10284	4.29099	3.99173	5.34502	5.26494	5.27175	4.44987	4.48161	4.55309	5.35687	4.59799	5.13437	4.25845	4.21871	3.72466	4.61776	4.70062	3.68665	3.34435	3.40271	3.38556	|||	159	4	2-2-2-1	2	3	3
_602_M613T671_2	M613T671_2		2	0	0	0	0	0	0	0	2	613.275	613.274	613.277	11.1833	11.1831	11.1835	4.81377	1.79717	2.0925	2.92461	3.16791	2.962	3.98668	0.695438	1.19598	1.60487	2.96684	2.62087	3.69562	2.42301	1.78301	2.19422	3.17171	3.25795	2.67301	3.23206	2.7938	2.78491	4.36714	4.81377	4.62626	|||	204	36	4-4-4-5	6	7	7
_290_M614T823	M614T823		2	0	0	0	0	2	0	0	0	614.039	614.039	614.039	13.7201	13.717	13.7232	4.96586	3.04106	3.01838	3.72119	0.63749	1.58493	1.96981	4.19706	4.48171	4.42143	2.35079	3.22058	2.51713	4.55242	4.7123	4.96586	2.07113	3.17171	3.49343	2.46198	1.48874	3.1278	1.41745	1.49735	2.32685	|||	240	20	1-1-1-1	2	1	1
_665_M615T987	M615T987		9	1	0	2	0	3	2	1	0	615.302	615.301	615.305	16.4471	16.4229	16.4692	6.54193	5.17935	5.65723	5.82889	4.63853	4.83784	5.22083	5.19694	5.7284	5.92237	4.57659	4.95275	5.35191	6.13912	6.44358	6.54193	5.59586	5.73629	5.83523	6.15107	5.33323	5.08629	5.43254	4.93355	4.32789	|||	275	2	1-1-1-1	2	2	1
_846_M616T986	M616T986		4	0	1	2	0	1	0	0	0	616.306	616.301	616.311	16.4358	16.4317	16.4509	5.60802	4.4	4.47865	4.73188	3.35146	3.53178	4.27781	4.18849	4.37348	4.95068	3.45217	4.16028	4.57014	5.04928	5.27496	5.60802	4.35836	4.81029	4.78068	5.23552	4.29648	4.11617	4.30225	3.56972	3.27701	|||	275	2	0-0-0-0	1	1	1
_234_M617T963	M617T963		4	0	0	0	2	0	1	0	1	617.26	617.259	617.262	16.0421	16.0199	16.0596	6.85277	2.44938	2.4256	0.645854	6.49969	6.35079	5.30927	1.53075	2.43788	1.30527	6.85277	6.13489	5.76142	2.48316	2.65537	2.4519	6.58869	6.3787	6.25232	1.82518	1.85806	1.86251	4.67105	4.87018	4.95349	|||	269	25	0-1-1-1	1	1	1
_775_M617T806	M617T806		4	0	0	0	2	0	2	0	0	617.261	617.26	617.265	13.4364	13.4207	13.4479	6.32745	1.54956	1.11589	0.719152	5.41261	4.49799	4.41481	2.43788	1.52994	2.53907	5.89011	5.81023	4.9363	2.02289	2.57446	2.42301	6.32745	5.84597	5.51953	2.16495	1.63726	1.79944	5.52088	5.24763	4.81426	|||	235	11	0-0-3-6	7	5	1
_1222_M618T962	M618T962		5	0	1	0	2	0	2	0	0	618.263	618.259	618.271	16.0411	16.0017	16.0596	5.54386	1.09996	1.18201	2.0653	5.49263	5.41646	3.89539	2.02235	0.971113	2.25205	5.06247	4.94477	4.64057	0.4817	1.96191	1.7832	5.54386	5.13708	5.11743	1.59935	1.66488	1.16903	3.55199	3.66301	3.89819	|||	269	25	0-1-1-1	1	1	1
_586_M619T734	M619T734		4	1	0	1	0	0	0	2	0	619.13	619.126	619.132	12.2359	12.2203	12.2621	5.0116	4.33537	4.34676	4.68947	1.20485	1.49263	1.82951	4.32427	4.48837	4.48171	0.833486	0.933554	1.4972	3.99187	3.87021	3.78681	1.63736	1.80654	1.39431	4.45026	5.0116	4.75629	2.42161	2.30171	1.50862	|||	217	1	0-0-0-0	1	1	1
_55_M622T671_1	M622T671_1		14	2	1	2	2	1	1	2	3	621.785	621.782	621.789	11.1905	11.1648	11.2039	7.56175	6.08959	6.12371	6.69386	5.22175	5.48579	5.99165	5.52972	5.96356	6.15328	5.04946	4.93565	5.27892	6.385	6.0233	5.7708	5.61114	5.14164	5.072	7.40978	7.56175	7.4653	6.61606	6.80708	6.61048	|||	204	36	3-3-3-4	8	8	8
_46_M622T671_2	M622T671_2		10	1	0	0	1	2	1	2	3	622.287	622.284	622.293	11.1911	11.1709	11.2144	7.09239	5.64129	5.70899	6.06244	4.84711	4.7625	5.59277	5.26388	5.48212	5.59942	4.69483	4.59998	5.0036	5.91002	5.67431	5.22165	5.17676	4.59316	4.69598	6.91667	7.09239	7.05787	6.2641	6.28552	6.14789	|||	204	36	3-3-3-4	8	8	8
_17_M623T671	M623T671		4	0	1	0	0	0	0	1	2	622.79	622.788	622.79	11.1833	11.1787	11.1949	6.21383	4.92395	4.91994	5.28574	4.01672	3.83471	4.66708	4.38683	4.5797	4.71416	3.89199	3.63708	3.96944	5.17173	4.85734	4.71174	4.24872	3.91638	3.91042	6.02994	6.21383	6.16099	5.3709	5.45289	5.23682	|||	204	36	14-13-9-16	16	13	12
_1109_M623T619	M623T619		10	0	0	2	1	2	2	2	1	623.124	623.12	623.133	10.3202	10.3048	10.3335	5.37551	4.45927	5.26631	4.97222	3.77117	4.28049	4.55558	5.29223	5.01607	5.30337	4.52052	4.42465	4.95275	5.37551	5.28015	5.2283	4.54705	4.81863	5.08078	4.98074	5.17554	5.37255	4.35309	4.61896	4.68189	|||	187	27	6-8-7-7	11	8	7
_397_M623T475	M623T475		4	1	0	2	0	1	0	0	0	623.182	623.18	623.183	7.91947	7.91293	7.92677	6.14768	5.88364	5.77699	5.8319	1.38268	1.22837	1.27103	6.11023	6.14768	5.90773	1.19543	2.25911	1.71081	6.09458	6.11414	5.96994	2.18298	1.92361	0.637136	5.40499	5.29705	4.423	1.90878	1.79382	0.932917	|||	149	7	1-1-1-6	7	2	3
_297_M624T475	M624T475		2	2	0	0	0	0	0	0	0	624.184	624.182	624.186	7.91436	7.91213	7.91659	5.0342	4.50757	4.44724	4.45163	0.823893	0.859977	0.44795	5.0342	5.01421	4.63672	1.01915	1.28799	0.815385	4.81034	4.6686	4.97093	0.586731	0.776888	1.18536	3.68979	4.21144	2.79827	0.85275	1.20794	0.461376	|||	149	7	1-1-1-3	4	2	3
_691_M627T531	M627T531		4	1	1	2	0	0	0	0	0	627.242	627.239	627.246	8.8479	8.82865	8.86885	5.58023	5.28575	5.52439	4.99759	3.73281	4.02025	4.1591	5.58023	5.16891	5.47782	3.83167	4.05515	4.79686	5.36054	5.10723	5.3877	4.26547	4.37526	3.99205	4.85923	4.76484	3.51045	3.66826	3.83901	2.75907	|||	164	1	0-0-0-0	1	1	1
_1236_M627T962	M627T962		6	0	1	0	3	0	1	0	1	627.244	627.243	627.246	16.0364	16.0199	16.0601	6.61735	2.45641	1.59589	1.5962	6.37176	6.0635	5.22175	2.13271	1.63747	1.76267	6.61735	5.98302	5.55196	2.57264	0.585518	0.938338	6.4448	6.22082	6.2189	2.32477	1.57335	1.15515	4.37585	3.28077	4.81377	|||	269	25	0-1-1-1	1	1	1
_1037_M628T963	M628T963		4	0	0	0	1	0	2	0	1	628.249	628.242	628.251	16.0435	16.0199	16.0596	5.61577	1.35133	1.7679	1.84497	5.40341	5.41261	4.12513	1.80833	2.02235	1.61889	5.61577	4.92387	4.71716	1.82833	1.7835	1.0423	5.5409	5.30399	5.19332	1.31029	2.25844	2.12932	3.62795	3.93119	4.04671	|||	269	25	0-1-1-1	1	1	1
_56_M629T254	M629T254	//$$$|| C26H34N2O16; pepper_PRI; M-H = 629.1849 //	16	2	0	3	0	2	1	3	2	629.183	629.175	629.185	4.23246	3.86749	4.25302	6.75681	5.31525	5.06009	6.27309	4.72246	4.19201	5.65179	5.80104	5.48079	5.74518	5.23514	4.78847	5.23887	5.7461	5.37431	4.92265	5.34632	5.01923	4.52651	6.57261	6.75681	6.75287	5.99973	6.2384	6.28552	|||	51	1	0-0-0-0	1	1	1
_25_M629T182	M629T182	//$$$|| C26H34N2O16; pepper_PRI; M-H = 629.1849 //	11	3	0	1	0	1	0	3	3	629.182	629.178	629.186	3.02541	2.99887	3.0367	6.48251	4.98946	4.81401	6.0116	4.66853	3.66186	5.03867	5.43959	5.04283	5.41656	4.81	4.59892	4.83247	5.44542	4.95407	5.02763	4.83245	4.37714	4.15786	6.35098	6.43968	6.48251	5.63885	5.69779	5.86672	|||	10	1	0-0-0-0	1	1	1
_192_M629T576	M629T576	//$$$|| Bn-NCC-3 ; Arabidopsis thaliana_DNP ; M-H = 629.2611 // Bn-NCC-3; Brassica napus_DNP; M-H = 629.2611 // Bn-NCC-3; B.napus_database; M-H = 629.2611 //	3	0	0	2	0	1	0	0	0	629.267	629.263	629.269	9.59525	9.58541	9.60102	4.57148	4.44555	4.43551	3.97344	2.30753	2.86818	2.47647	4.57148	4.52519	4.14175	3.07166	2.46255	3.11256	4.42487	4.0977	4.31467	1.74785	2.66876	1.63258	3.61968	3.27528	2.86881	2.69829	2.63274	2.4645	|||	176	16	10-8-8-6	9	9	8
_1085_M636T790	M636T790		5	1	0	1	0	1	0	2	0	635.783	635.78	635.786	13.1593	13.1485	13.1714	5.52686	4.50739	4.73503	4.43726	0.89222	1.81803	1.56843	4.80511	4.81838	4.67621	1.38913	1.61648	1.13754	5.21468	5.28046	5.52686	1.44299	1.38321	1.71069	5.3841	4.82846	5.20054	2.12728	0.931276	2.10534	|||	230	28	0-2-2-0	6	2	2
_149_M636T576	M636T576		8	1	0	2	0	2	0	3	0	635.783	635.782	635.787	9.59398	9.57581	9.61351	7.42479	5.4282	5.64129	6.48301	1.36833	0.823893	2.70903	5.37827	5.19694	5.44964	1.32987	1.13383	1.00863	5.56049	5.5163	5.50996	2.26733	1.16406	1.40774	7.171	7.40978	7.42479	2.93607	3.082	3.06589	|||	176	16	2-1-1-2	1	1	1
_698_M636T642	M636T642		5	1	0	1	0	2	0	1	0	636.282	636.281	636.285	10.6933	10.6789	10.6983	5.52956	3.86181	4.64825	5.06577	0.746786	0.717397	1.82198	4.84842	5.28364	5.52956	1.02666	1.48284	1.5089	5.25694	5.32796	5.04928	1.40774	1.56868	1.85629	4.6656	4.90735	5.01608	1.34713	1.20883	1.23374	|||	193	10	0-0-0-9	10	3	3
_155_M636T575	M636T575		6	3	0	0	0	0	0	3	0	636.287	636.282	636.289	9.58781	9.57581	9.60484	7.02218	5.01689	5.3033	5.91077	1.3705	1.19908	1.27511	5.12772	4.74394	5.23193	1.56351	1.13754	1.01915	5.25981	5.07739	5.27767	1.35742	1.52016	1.39935	6.70477	6.81887	7.02218	1.90967	2.49158	2.07388	|||	176	16	2-1-1-2	1	1	1
_274_M637T575	M637T575		2	0	0	0	0	0	0	2	0	637.29	637.287	637.294	9.58577	9.57873	9.59281	5.15554	3.31924	3.81725	4.17272	0.959701	0.84268	2.01537	3.09379	3.70374	3.40386	0.53744	1.51481	1.70775	3.22089	3.32347	3.25063	0.806161	0.739942	1.12829	4.70191	5.06727	5.15554	1.63273	1.50862	0.890247	|||	176	16	2-1-1-2	1	1	1
_507_M641T1214	M641T1214		4	1	0	0	0	2	1	0	0	641.261	641.257	641.262	20.2409	20.2313	20.2707	5.15323	4.63556	4.31411	3.3572	4.51663	4.12529	3.65837	4.9762	5.1177	4.43649	4.88075	4.31795	4.47534	5.15323	4.76365	5.0779	4.64797	4.52338	4.72762	4.51872	4.63555	4.42461	4.02552	4.11367	4.51946	|||	308	11	5-1-3-5	6	4	4
_963_M643T790	M643T790		9	1	0	1	0	3	0	3	1	642.79	642.789	642.795	13.1641	13.1504	13.1978	6.63017	5.85534	5.90292	5.74692	3.30098	3.74922	3.66354	5.86534	6.31469	6.13669	3.7304	3.81494	3.79673	6.63017	6.63013	6.63017	4.35311	4.15311	4.61094	6.55977	6.45043	6.31002	4.23662	3.99142	4.05075	|||	230	28	1-3-3-1	1	3	3
_860_M643T791	M643T791	//$$$|| Magnesium protoporphyrin monomethyl ester; Arabidop_KNApSAck; M+FA = 643.2407475 //	6	1	0	1	1	1	0	2	0	643.29	643.241	643.294	13.1851	13.1608	13.4441	6.28309	5.45496	5.6704	5.25549	3.37483	3.39754	3.29967	5.4897	5.95277	5.72201	3.47761	3.33933	4.31875	6.1854	6.1406	6.28309	3.8096	4.047	3.98233	6.07556	6.05489	6.00983	3.99694	3.81205	3.72671	|||	230	28	1-3-3-1	1	3	3
_246_M643T1215	M643T1215		11	0	2	1	2	0	3	0	3	643.275	643.273	643.278	20.2442	20.2203	20.2553	7.56947	3.61135	3.15467	1.98691	6.80318	5.99158	4.04397	4.18127	4.38868	3.27731	7.23906	7.0794	6.3074	4.32287	4.24894	4.11322	7.56947	7.24152	7.03255	3.49816	3.79239	3.34646	6.42761	6.2508	5.89227	|||	308	11	1-1-1-1	2	1	1
_943_M644T790	M644T790		3	0	0	0	0	2	0	1	0	643.791	643.791	643.793	13.1647	13.1544	13.1669	5.33105	4.61782	4.65678	4.36692	1.73143	2.40896	1.99524	4.48975	5.14503	4.94274	2.73825	2.73255	2.18827	5.27123	5.2989	5.33105	2.59245	2.79026	3.26092	5.1386	5.28671	5.13351	3.02298	2.76707	2.73252	|||	230	28	1-3-3-1	1	3	3
_728_M644T1214	M644T1214		7	0	1	0	3	0	2	0	1	644.279	644.276	644.284	20.2409	20.2203	20.2553	6.65225	2.75556	2.42051	2.44938	5.77091	5.00356	2.67967	2.95981	3.31586	2.19477	6.39694	6.13344	5.35554	3.45879	3.05617	3.71043	6.65225	6.26408	6.29341	3.10851	2.54838	2.53818	5.2335	5.36389	5.07393	|||	308	11	1-1-1-1	2	1	1
_31_M645T671_1	M645T671_1		6	2	0	0	0	1	0	3	0	644.788	644.787	644.789	11.1905	11.1704	11.2002	7.89066	6.3699	6.55031	6.98666	2.0411	1.50705	1.38268	5.94325	6.18787	6.32438	1.87515	1.70681	1.58865	6.71102	6.3752	6.04347	1.07991	1.01623	1.04098	7.70928	7.89066	7.71538	1.4883	2.10534	1.29363	|||	204	36	2-1-1-0	7	2	2
_771_M645T963	M645T963		6	0	0	0	2	0	2	0	2	645.255	645.254	645.256	16.0421	16.0199	16.0601	7.67816	2.8383	0.928185	1.7679	7.58819	7.26008	6.35448	2.84181	2.10722	2.66307	7.67816	7.02107	6.4384	2.31694	2.82806	2.87695	7.63592	7.40642	7.14858	1.81182	2.39658	2.308	5.36665	5.85843	5.90506	|||	269	25	0-1-1-1	1	1	1
_62_M645T671_2	M645T671_2		7	3	0	0	0	1	0	3	0	645.29	645.287	645.29	11.1899	11.1704	11.2002	7.43235	5.97547	6.02153	6.52424	1.06675	0.404278	1.9572	5.66826	5.79214	5.90077	2.08658	1.40288	1.75316	6.11414	5.8798	5.82978	1.75085	1.7134	0.311602	7.29707	7.43235	7.28314	2.87783	1.73867	2.51864	|||	204	36	17-18-16-3	18	15	14
_21_M646T671	M646T671		6	2	0	0	0	1	0	3	0	645.79	645.787	645.792	11.1911	11.1704	11.2081	6.54499	5.30193	5.12484	5.72115	1.09724	1.07953	0.784923	4.67621	4.82485	5.05343	0.718684	0.53744	0.80119	5.43682	5.0779	4.95361	0.635203	0.635203	1.34774	6.39869	6.54499	6.45043	1.53594	1.11734	0.513051	|||	204	36	2-1-1-3	3	2	2
_1253_M647T715	M647T715		6	0	1	0	2	0	1	0	2	647.068	647.065	647.071	11.9229	11.9129	11.9447	4.99218	2.44034	2.82553	2.39689	4.6845	4.83656	4.30482	2.70364	3.02283	2.49401	4.71047	4.74537	4.99218	2.95657	2.71374	2.08842	4.74095	4.91517	4.80381	2.57183	2.22594	3.00068	4.9203	4.55326	4.83553	|||	213	10	3-3-4-1	5	5	1
_379_M647T963	M647T963		3	0	0	0	2	0	1	0	0	647.264	647.263	647.265	16.0437	16.0199	16.0486	5.55909	2.26382	1.5962	1.22977	5.25116	4.66296	3.98932	2.17681	1.92002	2.10722	5.55909	4.64782	4.34756	1.55529	1.533	1.44548	5.35297	5.28641	4.4293	1.81209	1.82346	1.85928	2.279	3.7838	3.5932	|||	269	25	0-1-1-1	1	1	1
_1001_M649T678	M649T678		2	0	0	0	0	0	2	0	0	648.789	648.787	648.791	11.302	11.2999	11.3041	4.69117	0.625444	1.05694	0.974576	2.95199	3.51914	4.08946	0.491237	0.891757	0.998757	3.43191	4.5354	4.19139	0.700202	0.812289	0.796557	4.10621	4.18538	4.69117	1.17855	0.492699	1.8462	3.66301	4.1087	4.164	|||	206	7	0-0-4-4	5	5	2
_1014_M650T684	M650T684		3	1	0	0	0	2	0	0	0	650.094	650.091	650.098	11.4024	11.3969	11.4047	4.96257	4.21198	4.24738	4.54806	2.9856	3.38954	3.77154	4.77908	4.77267	4.34476	3.55612	4.02844	3.63984	4.70091	4.5935	4.62414	3.92351	3.96906	3.67656	4.79565	4.96257	4.59628	3.88303	3.75765	3.9871	|||	207	18	10-5-4-15	16	12	5
_1073_M651T684	M651T684		4	1	0	0	0	1	0	2	0	651.099	651.095	651.102	11.3939	11.3834	11.4152	4.8193	4.46122	4.51622	4.60004	3.32809	3.11832	3.32809	4.72499	4.44745	4.491	3.64912	2.95377	3.42291	4.71879	4.73042	4.72134	3.17392	3.48731	3.35114	4.42708	4.8193	4.50971	3.56972	3.3338	3.31361	|||	207	18	6-6-6-5	6	8	8
_732_M651T326	M651T326		15	3	1	3	1	3	1	2	1	651.192	651.188	651.195	5.42997	5.381	5.46468	8.35188	6.10951	7.31439	7.34174	4.65513	4.98726	4.26806	7.06115	7.34964	7.81166	5.19662	5.77568	5.47139	7.72972	8.08172	8.35188	5.55191	5.83076	5.87555	7.83454	6.43594	4.87372	5.68899	4.00739	2.6529	|||	93	6	0-0-0-0	4	2	2
_942_M651T223	M651T223		5	0	0	3	1	0	0	1	0	651.194	651.193	651.2	3.71444	3.69072	3.72234	9.55304	2.43948	4.80703	3.81725	1.57889	2.9856	1.87213	9.55304	5.59942	6.26233	7.42339	4.53916	4.36822	5.73152	5.17564	4.28526	3.96906	3.2788	2.20742	4.3918	4.72566	2.94145	2.50575	2.6529	1.7741	|||	31	5	3-0-3-3	4	4	4
_804_M652T326	M652T326		8	2	0	2	0	3	0	1	0	652.196	652.189	652.198	5.43284	5.38929	5.45948	7.23685	4.92109	6.30199	6.28659	3.5168	3.96023	3.09145	5.92681	6.24179	6.62503	4.7922	4.91931	4.70863	6.67538	6.92697	7.23685	4.50492	4.69941	4.88712	6.73691	5.44831	3.64262	4.64991	3.49567	1.6285	|||	93	6	0-0-0-0	5	2	2
_965_M652T223	M652T223		4	0	0	2	1	1	0	0	0	652.194	652.191	652.198	3.71422	3.69759	3.73289	8.56402	1.94286	3.7097	3.11722	1.01014	2.34456	1.06484	8.56402	5.0756	5.20125	6.21862	3.44356	3.39857	4.44565	3.90971	3.43129	2.33516	1.99411	1.50472	3.68657	3.62591	2.35889	1.85629	2.64746	1.9543	|||	31	5	2-0-2-2	3	3	3
_633_M653T326	M653T326		5	1	0	2	0	1	0	1	0	653.198	653.195	653.206	5.42791	5.40791	5.42993	6.01492	3.92237	4.8453	5.16967	2.34059	2.53818	1.916	4.61318	4.69677	5.37827	3.37307	3.74223	3.31181	5.31279	5.80275	6.01492	3.27123	3.43066	3.89148	5.13139	4.14856	2.72776	3.33863	2.56242	1.04159	|||	93	6	1-1-1-1	1	1	1
_298_M653T1058	M653T1058		5	3	0	1	0	0	1	0	0	653.336	653.334	653.337	17.6302	17.6217	17.658	5.71307	5.01557	4.99895	5.71307	4.45973	4.82227	5.65044	3.91204	4.49839	5.34502	3.61837	4.32828	5.32262	5.57548	5.40984	5.12307	5.54389	5.11117	4.68377	2.75551	3.89632	3.44411	3.14459	3.48369	3.20842	|||	287	2	1-1-1-1	2	2	1
_551_M655T549	M655T549		8	1	1	0	0	3	2	1	0	655.234	655.229	655.237	9.14805	9.14017	9.16801	5.87253	5.5525	5.35222	5.30185	4.18395	4.18226	3.78811	5.22992	5.59879	5.79986	3.85241	4.49973	4.55191	5.87253	5.66736	5.4826	4.72783	4.39663	4.06527	5.28671	5.09914	4.14241	3.88207	3.92262	1.68049	|||	168	1	0-0-0-0	1	1	1
_508_M656T779_1	M656T779_1		8	1	0	2	0	3	0	2	0	655.782	655.78	655.784	12.9845	12.9658	13.0043	6.37356	5.07086	5.63314	4.88671	0.687368	1.7508	0.604393	5.39344	6.02695	5.60135	1.34085	1.86302	1.47199	6.1511	6.2911	6.37356	1.71421	1.17168	1.82253	5.6108	5.68348	5.7219	0.718294	1.2658	1.43403	|||	228	13	1-1-1-1	1	1	1
_590_M656T779_2	M656T779_2		5	0	0	2	0	2	0	1	0	656.281	656.277	656.282	12.9869	12.9658	13.0043	5.99773	4.62694	5.22639	4.65678	0.941597	1.38268	0.437583	5.04864	5.68657	5.35858	1.04343	2.10103	0.892573	5.6944	5.97529	5.99773	1.49785	1.39935	1.71421	5.32821	5.42436	5.31389	1.61041	1.68049	1.15777	|||	228	13	1-1-1-1	1	1	1
_364_M657T802	M657T802		13	3	0	3	0	3	0	3	0	656.788	656.785	656.79	13.3591	13.2769	13.3935	9.06263	8.43227	8.46327	7.94366	3.50946	3.74154	3.17982	8.37663	8.83818	8.68941	4.42005	4.13245	4.227	9.04891	9.06263	9.06263	4.42081	4.23888	4.32345	8.75494	8.82214	8.75494	4.11186	3.9871	4.36714	|||	233	52	0-0-0-0	3	3	3
_869_M657T756	M657T756		5	0	0	1	0	1	0	3	0	656.788	656.786	656.789	12.5966	12.5914	12.6158	6.53926	5.07116	5.51732	5.16254	1.00312	1.64152	1.00785	5.25847	5.88426	5.52972	1.81328	0.752229	0.608965	6.04772	6.27306	6.53926	1.26122	1.97718	1.68175	5.69556	5.74304	5.90015	1.08044	1.65828	1.26805	|||	223	11	0-0-0-9	10	4	4
_584_M657T666_1	M657T666_1		5	1	0	1	0	1	0	2	0	656.788	656.787	656.789	11.0961	11.0786	11.1059	7.4131	6.28385	6.69066	6.11237	1.5038	1.84669	1.28055	6.40772	7.01363	6.76637	1.70681	2.24093	1.96335	7.25903	7.34668	7.4131	2.81016	1.96837	2.57322	7.0265	6.90619	7.05111	1.75808	1.66534	1.72086	|||	203	19	0-2-2-2	2	2	2
_1106_M657T801	M657T801		13	3	0	3	0	3	0	3	0	657.29	657.288	657.292	13.3563	13.2769	13.3935	8.67525	7.81215	7.84395	7.11201	3.95988	3.35248	3.45417	7.76899	8.38797	8.30867	3.90356	3.83167	3.87307	8.67525	8.67525	8.08738	3.98098	4.25845	4.10621	8.34949	8.40987	8.35295	4.02235	3.84226	3.93793	|||	233	52	0-2-2-2	2	2	2
_537_M657T666_2	M657T666_2		4	1	0	2	0	1	0	0	0	657.29	657.289	657.291	11.1007	11.0961	11.1059	6.9628	5.98095	6.2463	5.65723	1.74968	1.22416	1.80859	5.93448	6.61666	6.39011	2.18638	1.86023	0.887362	6.90763	6.9628	6.95793	2.21315	1.80132	2.55335	6.51087	6.47154	6.58876	1.95103	1.66595	1.92043	|||	203	19	0-2-2-2	2	2	2
_536_M658T802_1	M658T802_1		11	2	0	3	0	3	0	3	0	657.791	657.79	657.795	13.3585	13.3309	13.3935	7.84725	7.00837	7.11201	6.70459	2.92347	2.70903	2.52061	7.12663	7.69312	7.39913	3.18128	3.12164	2.91857	7.84725	7.79822	7.79822	3.43163	3.0361	3.26114	7.5266	7.59003	7.47485	3.15546	2.73906	3.41128	|||	233	52	0-0-0-0	3	3	3
_727_M658T802_2	M658T802_2		12	3	0	2	0	3	0	3	0	658.292	658.285	658.297	13.3634	13.2518	13.3935	6.80851	6.04697	6.27309	5.1484	2.33993	2.44742	2.15632	6.03301	6.52951	6.39227	2.50583	2.63255	2.63723	6.7355	6.80818	6.80851	2.90469	2.78494	2.97098	6.26278	6.46718	6.64401	2.35469	2.54357	1.97584	|||	233	52	0-2-2-2	2	2	2
_71_M659T575_1	M659T575_1		6	1	0	1	0	1	0	3	0	658.785	658.783	658.786	9.59039	9.57581	9.60484	7.05426	5.16908	5.14365	6.04697	0.640029	0.804282	0.901998	5.12345	4.77132	5.07268	0.645003	1.16057	0.580781	5.24427	5.30136	5.19841	1.06656	0.665429	0.497348	6.85497	7.00124	7.05426	0.623489	0.584292	0.583756	|||	176	16	6-8-4-4	8	8	3
_198_M659T963	M659T963	//$$$|| Bn-NCC-3; 2''-Deoxy ; Arabidopsis thaliana_DNP ; M+FA = 659.2717 // Bn-NCC-3; 2''-Deoxy; Brassica napus_DNP; M+FA = 659.2717 // Bn-NCC-4; B.napus_database; M+FA = 659.2717 //	5	0	1	0	3	0	1	0	0	659.27	659.267	659.275	16.0436	16.0199	16.0601	6.24405	2.75326	2.9191	2.38508	5.99158	5.91786	4.9029	2.18621	2.589	0.917714	6.24405	5.59506	5.16871	2.67177	2.41429	2.44221	6.19078	5.8402	5.91247	1.52283	1.85928	1.98723	3.90323	3.91175	4.69533	|||	269	25	2-1-8-10	8	8	1
_746_M659T642	M659T642		4	0	0	2	0	2	0	0	0	659.285	659.281	659.288	10.6927	10.6747	10.6937	5.14983	3.81725	4.37301	4.88555	1.07953	1.10844	1.81803	4.71637	5.14983	4.88472	2.10103	1.4972	0.944656	4.87928	5.02763	4.7296	1.12829	1.73398	0.502454	4.546	4.61776	4.62722	0.986095	1.12972	0.917014	|||	193	10	0-0-0-7	8	3	3
_165_M659T575_2	M659T575_2		3	0	0	0	0	0	0	3	0	659.289	659.287	659.291	9.57873	9.57581	9.59281	6.54499	4.86057	4.84561	5.73207	0.574683	0.516237	0.901362	4.90169	4.60882	4.80356	1.60785	0.703226	1.03422	4.9254	4.89255	4.86233	0.775449	0.374862	0.776888	6.30916	6.54339	6.54499	1.5154	0.583756	1.74149	|||	176	16	2-1-1-2	1	1	1
_960_M662T620	M662T620		11	0	3	0	3	0	2	0	3	662.06	662.056	662.065	10.3299	10.3148	10.3679	6.00831	3.3952	3.82557	4.32662	5.49613	5.54587	5.89815	4.24477	4.00045	3.95985	5.94018	5.9186	5.94687	4.26162	4.48285	4.14088	5.74671	6.00831	5.68877	4.13973	4.02864	3.98146	5.14495	5.78541	5.99882	|||	187	27	0-1-1-1	5	1	1
_1093_M662T854	M662T854		7	3	0	2	0	1	0	0	0	662.16	662.159	662.169	14.2311	13.6908	14.2568	6.02045	5.37109	4.97222	5.52439	2.54719	2.38308	2.38303	5.21337	4.85118	6.02045	2.87857	2.85127	2.67597	5.44182	5.18942	4.67981	1.56197	2.21315	2.65976	5.61709	5.50272	4.82846	2.17334	2.13898	0.878971	|||	245	9	1-2-2-1	2	2	3
_658_M662T689	M662T689		4	0	0	2	0	2	0	0	0	662.167	662.166	662.172	11.4863	11.4699	11.4946	5.31883	4.14518	3.71503	4.12056	2.10933	1.22859	1.03726	4.46908	4.8171	5.18783	2.36299	2.80641	2.28486	5.31883	5.26214	4.83558	2.21061	2.08122	1.63736	4.62769	4.77787	4.33123	1.36292	1.90878	1.47468	|||	208	6	0-0-0-0	1	1	1
_330_M662T754	M662T754		5	1	0	2	0	2	0	0	0	662.17	662.169	662.172	12.5676	12.5467	12.5793	5.55833	4.40429	4.50532	4.83463	1.96345	1.64618	2.61652	4.81838	4.98047	5.55833	1.81996	2.59245	2.97551	5.35919	5.14589	4.77877	2.17574	2.40143	2.18474	4.24608	3.52427	3.32717	1.74196	1.44318	2.08022	|||	223	11	5-1-2-2	3	6	1
_214_M662T643	M662T643		10	2	0	2	0	3	0	3	0	662.171	662.169	662.174	10.7197	10.7018	10.73	6.368	4.97222	4.69762	5.391	2.27635	1.81316	2.93544	5.55665	5.94325	6.368	2.55908	2.94593	2.74344	6.21146	5.97102	5.90412	3.47301	2.96161	2.89692	5.45998	5.41961	5.08746	2.73677	1.66391	2.05823	|||	194	9	0-0-0-0	1	1	1
_1009_M663T854	M663T854		3	0	0	2	0	0	0	1	0	662.663	662.658	662.665	14.2397	14.2385	14.7391	5.48494	4.71898	4.96994	5.35222	1.26986	1.19276	0.859404	4.51482	4.24477	4.71471	1.23017	1.9871	0.933554	4.73017	4.63569	4.19114	1.55376	2.0999	1.13166	5.48494	5.02198	4.42583	1.58886	1.9783	1.22883	|||	245	9	3-3-2-2	3	3	4
_847_M663T643	M663T643		6	1	0	2	0	3	0	0	0	662.671	662.666	662.673	10.725	10.7116	10.7288	5.77191	4.47168	4.16936	5.07067	2.08046	1.11276	2.40661	5.18733	5.48955	5.77191	2.27082	2.06298	2.54932	5.71315	5.66516	4.94109	2.82754	2.39052	2.26733	5.12063	4.9023	4.584	1.33579	1.87239	1.92591	|||	194	9	0-0-0-0	1	1	1
_722_M663T688	M663T688		2	0	0	2	0	0	0	0	0	662.678	662.674	662.682	11.4706	11.4578	11.4834	4.95407	2.97025	3.40756	3.89052	1.26927	0.652212	1.00661	4.43388	4.59431	4.50024	1.36853	1.5089	1.70681	4.95407	4.51814	4.44276	1.36828	1.12997	1.58721	4.05674	4.10528	4.13111	0.730021	0.882763	1.22965	|||	208	6	0-0-0-0	1	1	1
_768_M663T1050	M663T1050		2	0	0	0	0	0	2	0	0	662.792	662.791	662.794	17.5043	17.5023	17.5064	4.24635	0.58798	1.03439	0.93191	2.87502	3.0352	2.40896	0.991571	1.42286	2.20481	3.31181	3.59784	3.10688	1.67671	1.32058	1.96191	3.91599	3.78025	4.24635	1.16903	1.04124	1.08258	3.3227	3.40726	3.39531	|||	284	12	2-1-1-8	9	3	1
_1104_M663T620	M663T620		16	1	3	0	2	3	3	1	3	663.063	663.058	663.072	10.3255	10.2966	10.3781	6.01356	4.46923	4.76206	5.04419	5.46826	5.32857	5.72652	5.02871	4.99307	5.09843	5.78555	5.81047	6.01356	4.77877	4.66138	4.45367	5.2935	5.90006	5.56349	4.98777	4.92809	4.44881	5.68762	5.57455	5.84444	|||	187	27	9-7-10-10	15	11	10
_387_M664T817_1	M664T817_1		5	1	0	1	0	3	0	0	0	663.777	663.776	663.783	13.6245	13.6145	13.6369	6.93646	5.32175	5.65155	4.41607	1.06652	1.916	1.18301	5.08744	6.41062	5.2448	1.26838	2.25317	1.75884	6.71113	6.67538	6.93646	2.30888	3.0079	3.14397	3.25938	1.8462	2.40944	0.948483	1.09996	1.40941	|||	238	12	6-3-3-8	9	6	4
_346_M664T817_2	M664T817_2		5	0	0	2	0	3	0	0	0	664.28	664.277	664.28	13.6245	13.6198	13.6369	6.60241	5.17408	5.11817	4.34262	0.605808	2.27925	2.19904	4.84739	6.0073	4.83449	2.53355	1.0421	1.86302	6.30685	6.36027	6.60241	2.25684	1.43528	3.06773	3.24795	2.98713	2.74958	1.51233	1.76054	1.32694	|||	238	12	0-0-0-7	8	1	1
_215_M665T648	M665T648		3	3	0	0	0	0	0	0	0	664.789	664.772	664.79	10.7994	10.7878	10.8196	5.78518	5.03075	4.41599	4.74526	1.19908	1.57368	1.99079	4.98879	5.13587	4.85118	1.36573	1.94408	1.45025	5.75313	5.78518	5.44542	1.61459	1.75665	1.56868	4.00515	4.02474	3.67915	1.34428	0.623489	1.71026	|||	197	4	1-0-0-1	2	2	1
_288_M665T817	M665T817		2	0	0	0	0	2	0	0	0	664.783	664.782	664.783	13.6222	13.6198	13.6245	5.79733	4.32938	4.51353	3.68966	1.03726	1.28592	0.687368	4.01374	5.27175	4.05623	0.941786	1.45064	0.563231	5.52715	5.56448	5.79733	1.99632	1.49785	1.03445	2.12932	2.39113	1.90919	0.382746	0.708584	1.08044	|||	238	12	0-0-0-1	2	1	1
_495_M665T1078	M665T1078		5	1	0	2	0	2	0	0	0	665.279	665.276	665.281	17.9635	17.9438	17.9755	5.4967	3.82564	4.17272	4.5802	1.22416	0.728002	1.79898	4.48171	5.37827	5.47515	1.36669	2.07486	1.81523	5.4967	5.03655	4.83613	2.63927	1.82878	1.90861	3.61472	4.16538	3.35072	1.2658	1.62328	1.6571	|||	291	1	0-0-0-0	1	1	1
_88_M665T649	M665T649		4	0	0	2	0	2	0	0	0	665.292	665.29	665.296	10.8156	10.7992	10.8202	5.45898	4.16799	4.04777	4.61109	1.9296	1.34174	1.22837	4.56707	4.57868	4.36775	0.992653	1.00863	1.41873	5.45898	5.18847	5.31883	1.83178	1.0597	2.00423	4.11617	3.92328	3.64252	1.04081	1.83267	1.45969	|||	197	4	2-0-0-2	3	3	1
_940_M666T790_1	M666T790_1		9	2	0	2	0	3	0	2	0	665.794	665.79	665.796	13.168	13.1544	13.1978	7.60501	6.76116	6.97419	6.84731	1.95617	1.75269	1.42953	6.769	7.19824	7.12663	1.52102	1.59893	1.71527	7.60501	7.54008	7.51127	1.85956	2.32406	2.7981	7.54098	7.39637	7.37568	1.14956	2.03959	2.01793	|||	230	28	0-0-0-1	2	4	2
_1022_M666T790_2	M666T790_2		10	3	0	2	0	3	0	2	0	666.294	666.293	666.296	13.1674	13.1544	13.1978	7.20499	6.3851	6.52424	6.35771	1.7508	0.395257	1.11625	6.39786	6.87	6.6964	1.71081	1.9283	1.5668	7.17484	7.20499	7.17465	1.68175	2.61738	1.53734	7.15121	7.0265	6.90556	1.6285	2.0411	1.65237	|||	230	28	0-4-4-1	4	5	2
_930_M667T791	M667T791		6	1	0	2	0	1	0	2	0	666.796	666.791	666.8	13.1787	13.1608	13.1978	6.4396	5.70744	5.75733	5.35601	1.18485	1.2982	1.10844	5.7944	6.05817	5.7944	1.70775	1.60785	1.58211	6.38158	6.34747	6.4396	0.924866	1.39431	1.97718	6.30891	6.18088	6.2159	1.79547	1.68728	2.29143	|||	230	28	0-2-2-1	8	2	2
_279_M667T979	M667T979	//$$$|| C31H40O16; pepper_PRI; M-H = 667.2210 //	6	1	0	0	0	3	1	1	0	667.223	667.22	667.227	16.3221	16.3021	16.3364	6.79093	4.90494	5.08553	5.01557	2.26246	2.65733	3.44885	5.15985	5.99468	5.45018	3.3622	3.89199	3.00759	6.45348	6.76877	6.79093	4.45367	4.59471	4.73091	5.37031	4.47878	3.80742	3.18149	2.66235	2.43522	|||	273	10	6-6-5-5	7	7	6
_1096_M667T790	M667T790		4	1	0	0	0	1	0	2	0	667.298	667.294	667.304	13.175	13.1593	13.1923	5.50312	4.61709	4.84087	4.64193	0.804282	1.03226	1.42055	4.73123	5.23576	4.95439	1.83683	1.36573	1.61879	5.36231	5.34588	5.50312	1.43704	1.34477	1.07377	5.43633	5.01206	5.3063	1.40159	1.92591	1.48475	|||	230	28	0-2-2-1	8	2	2
_14_M668T671_1	M668T671_1		8	2	0	0	0	3	0	3	0	667.789	667.788	667.792	11.1905	11.1704	11.2033	7.47485	6.11487	6.18716	6.84058	0.65073	0.58503	1.0837	5.85819	5.649	6.02386	0.93768	0.718684	1.34085	6.22419	5.96959	5.89469	1.72003	0.758632	0.963785	7.39087	7.47485	7.39637	0.913325	1.73245	1.05558	|||	204	36	2-1-1-3	3	2	2
_64_M668T671_2	M668T671_2		7	2	0	1	0	1	0	3	0	668.292	668.291	668.293	11.1913	11.1704	11.2081	7.08224	5.69776	5.80581	6.2463	1.29629	1.51662	1.37533	5.56928	5.48135	5.79214	2.07609	1.68296	1.04348	5.95982	5.53769	5.42142	1.0597	0.311602	0.635203	6.99613	7.08224	6.93159	1.45692	1.01302	1.29875	|||	204	36	2-1-1-0	7	2	2
_29_M669T671	M669T671		4	0	0	2	0	1	0	1	0	668.795	668.791	668.797	11.1895	11.1787	11.2039	6.32641	4.84561	4.91356	5.55885	0.395257	1.06484	0.555331	4.71027	4.38683	4.84739	0.414816	1.29882	1.10779	5.03981	4.93022	4.55242	0.374862	1.04889	1.03609	6.1671	6.32641	6.1512	0.946816	1.29363	1.1442	|||	204	36	2-1-1-3	3	2	2
_646_M669T300	M669T300		2	0	0	2	0	0	0	0	0	669.188	669.185	669.19	4.9995	4.99907	4.99993	5.76146	4.56487	4.52579	4.27443	1.32244	1.01014	0.709657	5.76146	4.57148	4.71637	1.80331	0.775747	0.814324	4.50397	4.09467	4.16604	0.411038	0.481911	1.06656	3.33603	3.88473	4.00864	1.18378	0.663699	1.10324	|||	75	1	0-0-0-0	1	1	1
_322_M669T439	M669T439		2	0	0	2	0	0	0	0	0	669.289	669.287	669.291	7.31645	7.30143	7.33147	5.0113	4.7437	4.73794	4.51374	2.4467	3.13209	2.47944	5.0113	4.72651	4.87072	3.47776	3.54443	3.47761	4.56312	4.73017	4.80253	3.11279	2.95574	3.27494	4.13146	4.07808	3.56815	1.29875	2.64856	1.59459	|||	138	1	0-0-0-0	1	1	1
_603_M671T670	M671T670		3	0	0	0	0	2	0	1	0	671.272	671.269	671.273	11.1739	11.1714	11.245	5.60691	4.93069	3.93903	5.53942	3.06315	2.05401	1.95922	5.2448	4.23507	5.60691	3.34749	0.892573	3.48338	5.40017	5.03278	5.3269	2.65976	3.43837	2.92361	3.76608	4.85666	4.92827	1.48475	2.93607	2.52215	|||	204	36	7-7-8-13	13	5	4
_572_M672T786	M672T786	//$$$|| "N1,N5,N10-Triferuloyl spermidine"; phenylpropp; M-H = 672.292624 //	5	1	0	2	0	1	0	1	0	672.297	672.295	672.3	13.0949	13.0868	13.1257	5.45898	3.75997	4.55204	4.26175	0.875735	0.507454	0.959701	4.03376	4.80858	4.69677	1.00863	2.08658	0.575772	4.99147	5.25981	5.45898	0.80155	0.838579	1.68201	4.527	4.11879	4.69319	0.851813	0.70813	0.789523	|||	229	8	4-4-4-1	5	5	5
_476_M673T1108	M673T1108		2	0	0	0	0	2	0	0	0	673.12	673.118	673.122	18.4675	18.4582	18.4768	6.29807	3.53845	3.38618	4.11799	1.86066	1.29201	2.03307	4.95652	4.58449	4.708	1.75354	2.59097	2.36676	5.68315	6.01385	6.29807	2.23259	2.8224	3.264	3.16888	2.15322	3.926	0.937948	1.74066	1.58998	|||	296	25	2-3-2-3	6	8	6
_966_M673T325	M673T325		11	0	0	2	3	1	3	0	1	673.172	673.164	673.181	5.42041	5.3743	5.45145	5.16983	4.09677	4.97573	4.6154	4.50598	5.07815	4.23581	4.30251	4.491	4.9661	4.13113	4.94025	4.66882	5.16983	4.89082	5.09903	4.94466	5.04862	4.83144	4.98517	4.62769	3.58734	4.87902	4.49574	3.33806	|||	92	4	2-2-2-2	3	3	3
_544_M673T904	M673T904		7	1	2	1	0	1	1	1	0	673.268	673.266	673.27	15.0631	15.0456	15.0748	6.13851	4.24738	6.11395	5.76158	2.41596	4.73872	4.35968	5.32904	5.36429	5.26494	3.55703	4.06961	3.89722	6.13851	5.88791	5.30956	4.80014	4.39593	3.61489	5.09079	3.89663	3.80759	4.0311	2.28346	2.95467	|||	255	2	1-1-1-1	2	2	1
_467_M674T461	M674T461		2	0	0	2	0	0	0	0	0	674.302	674.295	674.309	7.68859	7.67626	7.70093	4.96132	3.14473	2.22137	4.52353	2.67892	2.51148	4.28049	4.12066	4.96132	4.5655	4.06806	4.32588	4.04006	3.92403	4.01615	4.21382	3.59248	3.43554	3.68627	3.00068	3.77888	3.14375	1.93999	2.71933	3.36784	|||	144	2	1-1-1-1	2	2	1
_380_M675T1107	M675T1107		8	3	0	1	0	3	1	0	0	675.134	675.129	675.139	18.4567	18.4412	18.4868	7.84725	5.28629	5.16908	5.51088	2.36635	2.45349	3.18908	6.19945	6.45006	6.40866	3.70127	4.61401	4.23852	7.51127	7.64926	7.84725	5.55232	5.74686	5.90006	4.75976	3.94535	5.43276	1.66732	2.08427	3.27379	|||	296	25	5-4-1-5	11	3	3
_1095_M675T806	M675T806	//$$$|| Bn-NCC-3 ; Arabidopsis thaliana_DNP ; M+FA = 675.2666 // Bn-NCC-3; Brassica napus_DNP; M+FA = 675.2666 // Bn-NCC-3; B.napus_database; M+FA = 675.2666 //	4	0	0	1	2	0	1	0	0	675.262	675.258	675.266	13.4356	13.4118	13.459	4.93867	3.91367	3.94226	3.48004	4.45163	4.2443	4.02025	4.48813	4.16899	3.8105	4.76668	4.78718	4.49051	4.26052	4.01057	3.95804	4.93867	4.72783	4.5297	4.11373	3.92444	3.4859	4.05809	3.87333	3.91399	|||	235	11	4-3-4-3	4	4	4
_117_M675T1035	M675T1035	//$$$|| Bn-NCC-3 ; Arabidopsis thaliana_DNP ; M+FA = 675.2666 // Bn-NCC-3; Brassica napus_DNP; M+FA = 675.2666 // Bn-NCC-3; B.napus_database; M+FA = 675.2666 //	7	2	2	1	0	2	0	0	0	675.266	675.261	675.269	17.2527	17.2436	17.2864	6.51652	6.42537	6.51652	5.35482	5.39508	5.0041	4.29439	6.34946	4.24817	4.87892	5.42922	3.42229	3.61941	5.81716	5.67726	5.66574	4.79477	4.39138	4.48351	5.27841	5.43633	5.38281	4.54277	4.52696	4.21443	|||	282	3	0-1-0-0	1	1	1
_407_M676T1107	M676T1107		7	0	0	3	0	3	1	0	0	676.139	676.135	676.14	18.4582	18.4289	18.4868	6.93063	4.82045	4.54806	4.62003	2.53289	1.99524	0.915351	5.51737	5.55854	5.48079	3.3803	3.39857	2.89613	6.56295	6.84681	6.93063	4.17616	4.73549	4.90639	3.80742	3.11838	4.24608	0.932917	1.29294	2.60134	|||	296	25	5-8-9-5	12	3	3
_11_M677T643	M677T643	//$$$|| "3,4,5-Tricaffeoylquinic acid---42.96min---YokoID#810---C34H30O15"; Tomato_Yoko; M-H = 677.15056 //	19	1	0	3	1	2	3	2	1	677.169	677.137	677.173	10.7144	10.156	10.7426	6.89916	5.35222	5.93234	5.56872	4.14592	4.91878	4.82939	5.97638	5.24428	6.89916	5.06042	5.3559	5.96342	6.81453	6.68307	6.59079	5.76014	5.84962	5.55232	5.47108	5.45044	5.2946	4.75329	4.53191	4.34702	|||	194	9	3-2-2-3	3	3	4
_217_M677T1107	M677T1107	Tricaffeoylquinic acid; Tomato-Peel-Flesh; M-H = 677.1512 || //$$$|| "3,4,5-Tricaffeoylquinic acid---42.96min---YokoID#810---C34H30O15"; Tomato_Yoko; M-H = 677.15056 //	17	3	2	3	1	3	3	1	1	677.15	677.146	677.153	18.4474	18.4205	18.4586	9.54205	7.16581	7.14812	7.28295	5.70824	5.53927	5.69967	7.75108	8.37663	8.50741	6.58012	7.02792	6.90855	9.46543	9.54205	9.51706	8.4845	8.57898	8.57898	6.73608	5.96645	7.43235	5.15971	4.35993	5.68989	|||	296	25	1-2-1-8	8	2	4
_312_M677T747	M677T747		11	1	0	1	2	2	3	1	0	677.17	677.166	677.175	12.4463	12.1287	12.4644	6.346	4.76059	5.18978	4.39227	4.49855	4.1591	4.36613	5.25925	5.63026	6.06176	4.64782	4.95622	5.46739	6.0903	6.346	6.34255	5.73288	5.61949	5.62192	4.32314	4.78555	4.76662	4.21007	3.77273	3.95569	|||	221	6	0-2-2-0	1	1	3
_1058_M677T560	M677T560		6	0	1	0	2	0	2	0	1	677.177	677.173	677.186	9.32643	9.29815	9.33745	5.89011	2.2572	1.47132	1.12883	4.58328	4.45162	4.52043	2.49401	2.18621	2.37825	5.32512	5.32262	5.89011	1.53992	2.0023	2.31358	5.84597	5.54386	5.13708	2.47576	2.25675	2.08658	5.30197	5.86864	4.96024	|||	171	18	10-3-3-3	11	3	3
_270_M677T916	M677T916	//$$$|| C34H46O14; pepper_PRI; M-H = 677.2811 //	6	2	1	1	1	1	0	0	0	677.279	677.276	677.283	15.2644	15.258	15.2729	7.1447	6.85424	6.74644	5.26798	5.889	5.71208	4.43427	7.1447	6.33047	5.83182	6.22873	5.1271	5.09345	7.00434	6.6856	6.49333	5.90006	5.68614	5.59751	4.7988	5.03967	4.95377	3.75434	4.25059	4.26603	|||	259	5	2-1-1-1	3	2	2
_1247_M677T806	M677T806	//$$$|| C34H46O14; pepper_PRI; M-H = 677.2811 //	3	0	2	0	1	0	0	0	0	677.281	677.279	677.282	13.4281	13.4207	13.4375	7.0629	3.4738	2.37911	2.99748	6.17709	5.01037	4.92067	3.03637	2.74923	2.79902	6.53857	6.22586	5.59885	3.43352	2.63681	3.00262	7.0629	6.58869	6.31745	2.92932	3.00108	3.18431	6.2506	5.84117	5.62989	|||	235	11	0-0-0-0	1	1	1
_8_M677T963	M677T963	//$$$|| C34H46O14; pepper_PRI; M-H = 677.2811 //	17	3	1	3	1	3	2	3	1	677.281	677.28	677.283	16.0449	16.0199	16.0609	9.17977	8.95643	8.93716	7.95251	8.24244	7.78227	6.69748	9.10577	8.64019	8.54453	8.51279	7.52827	7.24757	9.17977	9.11397	9.04891	8.27608	8.0111	7.78287	7.15183	7.40489	7.55638	6.02997	6.18925	6.44945	|||	269	25	1-2-2-2	2	2	2
_109_M678T1107	M678T1107		13	1	1	2	2	3	3	1	0	678.153	678.15	678.158	18.4551	18.4193	18.4676	8.67525	6.25793	5.90036	6.49013	4.56079	4.7147	3.99034	6.88505	6.84784	7.37788	5.60433	6.13629	5.50159	8.55588	8.53741	8.67525	7.52602	7.63592	7.44525	5.5577	4.79004	6.44766	3.70062	3.20842	4.44813	|||	296	25	1-2-1-2	4	2	4
_236_M678T644	M678T644		4	0	0	0	1	0	2	1	0	678.173	678.161	678.177	10.7269	10.3432	10.7354	5.65459	4.31715	5.00325	4.58566	3.25718	3.77154	3.86016	5.0256	5.34502	5.65459	4.32581	4.22784	4.92551	5.41766	5.5476	5.63622	4.86853	4.64291	4.65347	3.94487	4.49565	4.3705	3.24759	3.95219	3.5581	|||	194	9	5-6-6-4	7	7	6
_296_M678T747	M678T747		2	0	0	0	0	2	0	0	0	678.175	678.174	678.176	12.4498	12.4416	12.4581	5.3855	3.40167	4.41356	3.81732	2.54033	3.18272	2.93187	4.2788	4.7916	4.8674	3.58618	4.06901	4.59687	5.10546	5.25165	5.3855	4.41234	4.69455	4.39593	4.009	3.80742	3.98496	3.17889	3.13169	2.94273	|||	221	6	1-3-3-1	2	2	4
_1173_M678T806	M678T806		4	0	1	0	0	0	2	0	1	678.289	678.28	678.289	13.4344	13.4263	13.4479	6.16145	1.66047	2.0653	2.42051	5.43908	4.30482	4.19285	2.63938	1.67244	1.80192	5.75388	5.40849	4.94679	2.32215	2.4949	2.67177	6.16145	5.55191	5.41881	2.72776	2.22644	1.12262	5.05199	4.97672	4.66935	|||	235	11	0-0-0-1	2	1	1
_15_M678T963	M678T963		16	3	1	3	1	3	1	2	2	678.284	678.281	678.287	16.0431	16.0199	16.0792	8.64019	8.084	8.0481	6.96135	7.17301	7.05925	5.78809	8.64019	7.87767	7.48232	7.51492	6.67598	6.40504	8.27094	8.19197	8.0508	7.34482	7.1025	6.90161	6.29561	6.54802	6.62075	5.06087	5.40602	5.58811	|||	269	25	1-2-2-2	2	2	2
_299_M678T915	M678T915		4	1	0	2	0	0	0	1	0	678.285	678.283	678.287	15.2523	15.2495	15.2735	6.03995	6.03995	5.64757	4.42887	5.1865	4.87534	3.30188	6.03868	5.42085	5.00269	5.22935	4.35415	3.80387	6.0233	5.65589	5.6648	4.99961	4.78068	4.83245	4.02474	4.0155	4.30689	2.45311	3.20598	3.03063	|||	259	5	1-1-1-1	2	2	2
_462_M679T779_1	M679T779_1		7	1	0	2	0	3	0	1	0	678.782	678.781	678.788	12.99	12.9769	13.0227	6.09458	4.78569	4.91282	4.88813	0.924686	0.437583	1.19276	5.28364	5.6209	5.478	0.814324	0.482355	0.916023	5.96638	5.93882	6.09458	0.665429	0.508544	0.758632	5.59692	5.40499	5.41961	0.708584	0.937948	0.443155	|||	228	13	1-1-1-1	1	1	1
_186_M679T1107	M679T1107		4	0	0	2	1	0	1	0	0	679.154	679.148	679.158	18.4531	18.4289	18.4583	7.25903	5.01903	5.03645	5.0263	3.26474	2.74068	2.28654	5.81986	6.18169	6.17784	4.16252	4.76571	4.74537	7.0361	7.25903	7.03881	5.8402	6.22518	6.41766	3.94535	3.59126	5.20994	2.49158	1.97584	3.56934	|||	296	25	1-2-1-2	4	2	4
_439_M679T779_2	M679T779_2		5	1	0	1	0	0	1	2	0	679.286	679.284	679.294	12.9821	12.9658	13.4479	5.57668	4.54217	4.85596	4.53712	1.00202	1.42055	0.652212	5.00749	5.29773	5.1639	1.04348	1.34085	1.19543	5.44852	5.53459	5.57668	1.03254	4.60013	1.18835	5.30766	4.83528	5.02198	1.39825	0.673374	0.394144	|||	228	13	2-3-4-1	3	1	1
_26_M679T963	M679T963		6	1	0	2	0	2	1	0	0	679.287	679.287	679.289	16.0487	16.0371	16.0609	6.9628	6.83825	6.76116	5.5634	5.83111	5.77624	4.49799	6.92261	6.46303	6.21689	6.13629	5.40847	4.98979	6.9628	6.93311	6.64223	5.97269	5.63296	5.71967	4.88487	5.33817	5.50749	3.47992	4.14033	4.22504	|||	269	25	3-4-4-4	4	5	5
_324_M680T666	M680T666		5	1	0	0	0	2	0	2	0	679.789	679.787	679.792	11.0992	11.0786	11.1059	7.08959	6.03139	6.36089	5.89967	0.895086	1.2121	0.507454	6.27768	6.77396	6.49043	0.815385	0.887362	1.16057	7.08959	7.05092	7.04684	0.963785	0.806161	1.12997	6.57749	6.64401	6.68056	1.11734	0.731933	0.70813	|||	203	19	0-2-2-2	2	2	2
_384_M680T802	M680T802		13	3	0	3	0	3	0	3	0	679.791	679.788	679.793	13.3585	13.2769	13.3935	8.85058	7.95251	8.19417	7.48555	1.28055	0.920227	1.34174	8.38797	8.56402	8.56402	2.04646	1.66096	2.45325	8.77927	8.85058	8.70367	2.11662	2.17	1.93308	8.5432	8.5432	8.5081	1.64727	1.5154	1.62328	|||	233	52	0-2-2-2	2	2	2
_748_M680T756	M680T756		4	0	0	1	0	1	0	2	0	679.79	679.789	679.79	12.594	12.5862	12.5994	6.19533	5.06111	5.17408	4.92109	1.19505	1.27103	1.00732	5.24892	5.61757	5.14794	1.10779	0.435036	1.26838	5.79142	5.97115	6.19533	0.476304	1.12338	1.43704	5.4526	5.33756	5.67059	1.06249	0.85275	0.404973	|||	223	11	0-0-0-8	9	4	4
_99_M680T963	M680T963		5	1	0	1	1	2	0	0	0	680.287	680.282	680.297	16.0482	16.0199	16.0579	5.74992	5.48482	5.35344	4.2362	4.60318	4.39801	3.18281	5.74992	5.08194	4.57868	4.5759	3.90356	3.93978	5.5163	5.44288	5.44288	4.67385	4.23591	4.40489	3.94606	3.76608	4.39697	2.73906	2.46195	2.84915	|||	269	25	3-4-4-4	4	5	5
_500_M680T665	M680T665		4	1	0	0	0	1	0	2	0	680.292	680.29	680.293	11.0871	11.0786	11.1007	6.74885	5.6704	6.04697	5.35603	0.722384	0.875735	0.804282	5.99468	6.20137	6.14768	0.850166	0.580781	0.890456	6.66618	6.74885	6.71253	1.20882	0.80155	0.46012	6.36969	6.29673	6.38365	0.788576	0.864867	0.858743	|||	203	19	0-0-0-0	4	4	4
_1069_M680T801	M680T801		12	3	0	3	0	3	0	3	0	680.292	680.291	680.295	13.3577	13.3218	13.3935	8.52301	7.726	7.79995	7.03775	2.498	1.65422	3.20627	7.81166	8.17126	8.09457	3.02856	3.02856	2.74715	8.52301	8.10482	8.49949	2.98797	2.98797	2.39541	8.17787	8.22052	8.17	3.16424	2.73907	2.81898	|||	233	52	0-0-0-0	3	3	3
_740_M681T666	M681T666		5	2	0	2	0	1	0	0	0	680.792	680.79	680.802	11.1007	11.0961	11.1123	5.96683	4.96994	5.09102	4.78858	0.77027	0.65073	0.910986	5.16891	5.64264	5.34972	0.446064	0.890456	1.46758	5.71163	5.96683	5.96683	0.949998	0.46012	0.411038	5.4889	5.5577	5.71799	0.744131	0.730021	0.652974	|||	203	19	0-0-0-0	4	4	4
_515_M681T801	M681T801		12	3	0	3	0	3	0	3	0	680.794	680.793	680.796	13.3577	13.3218	13.3935	7.62402	6.84512	7.0196	6.39888	1.81267	1.27944	0.404278	7.16108	7.48612	7.28171	1.13247	1.96217	1.30544	7.58875	7.62402	7.56475	1.56868	2.00237	2.31628	7.42479	7.3803	7.45741	2.00205	2.06528	1.01302	|||	233	52	0-0-0-0	3	3	3
_809_M681T676	M681T676	//$$$|| isorhamnetin 3-acetylglucoside-7-glucoside; B. juncea_litra; M-H = 681.1667 // "C15H12O5-A (273)-C9H12O8 (248; hexose+malonyl),-hexose---35.34min---YokoID#638---C30H34O18"; Tomato_Yoko; M-H = 681.16667 //	2	0	0	0	0	0	0	2	0	681.168	681.168	681.169	11.2599	11.2462	11.2736	5.48269	2.62448	2.51329	4.00058	1.48472	1.26986	1.50705	3.42276	3.11406	3.62129	1.48284	0.414816	0.93768	3.7172	3.91414	4.32942	1.12338	1.44299	1.56916	4.4891	4.92827	5.48269	1.88144	2.37307	2.83556	|||	205	1	0-0-0-0	1	1	1
_1079_M681T802	M681T802		12	2	0	3	0	3	0	3	0	681.295	681.292	681.301	13.3588	13.2891	13.4002	6.54594	5.89328	6.11487	5.51732	3.00652	2.27641	2.33051	6.19035	6.39179	6.24179	2.82483	2.36603	2.56741	6.47076	6.54594	5.85754	2.32406	0.718341	2.40143	6.48251	6.44131	6.49339	2.24291	2.16081	1.04081	|||	233	52	0-2-2-2	2	2	2
_1214_M683T506	M683T506		2	0	0	0	0	0	0	2	0	683.175	683.173	683.176	8.44153	8.44096	8.44209	4.74512	4.00556	4.67341	4.56008	1.72413	1.34481	2.05401	4.5797	4.70315	4.64414	1.29167	2.27082	2.1049	4.7296	4.44565	4.18871	2.34558	1.74785	1.35742	4.61154	4.74512	4.03323	2.31028	2.3826	2.03959	|||	157	1	0-0-0-0	1	1	1
_1263_M683T834	M683T834		9	1	0	1	0	3	2	2	0	683.21	683.181	683.224	13.9054	13.5939	13.9242	6.42083	4.34262	3.77083	4.89238	1.95163	2.11527	3.21426	5.91774	5.53382	4.51958	4.02844	3.74858	3.18128	6.40639	5.45412	5.51923	5.19332	4.5969	3.73751	6.42083	4.77044	5.78068	4.0975	3.39073	3.4099	|||	243	1	0-0-0-0	1	1	1
_1140_M684T826	M684T826		2	0	0	2	0	0	0	0	0	684.215	684.211	684.218	13.772	13.6245	13.9194	4.77257	2.2427	1.60928	1.77983	1.34345	1.33095	1.73969	2.86742	4.73123	4.77257	1.28799	1.52696	1.40288	2.32452	1.30431	0.937881	1.16406	1.04098	1.0597	2.15424	1.85495	1.81209	1.27291	1.98604	1.40053	|||	241	3	0-0-0-0	1	1	1
_352_M687T818	M687T818		4	1	0	1	0	2	0	0	0	686.779	686.776	686.78	13.6269	13.6198	13.654	6.65963	5.2539	5.19092	4.37301	1.64152	0.540985	0.540985	5.01421	6.00682	4.79058	0.608965	2.04646	0.645003	6.38541	6.43065	6.65963	0.677313	1.03301	0.677313	3.09505	2.69918	3.05005	1.50266	1.10324	0.648887	|||	238	12	4-7-5-9	10	7	7
_805_M687T308	M687T308		4	0	0	0	0	0	0	2	2	687.213	687.208	687.215	5.12727	5.10899	5.14222	6.8202	4.41484	3.82491	4.54258	1.37987	2.27635	2.30882	5.02032	3.62924	3.14618	3.61779	0.815385	2.26836	2.80017	3.36431	3.45727	1.13166	1.49975	1.43846	6.8202	6.36907	5.33756	5.24763	4.69533	3.66826	|||	80	6	3-3-3-3	4	4	4
_337_M687T817	M687T817		4	0	0	0	0	3	0	0	0	687.281	687.277	687.284	13.6222	13.4713	13.6369	6.346	4.76206	4.97165	4.52579	1.05499	0.959701	1.64834	4.7916	5.63411	4.71354	1.16057	1.41873	1.72406	6.09179	6.04772	6.346	1.35522	1.41778	1.03301	3.0255	2.74958	2.91193	0.941303	0.600461	0.382746	|||	238	12	0-0-0-2	3	1	1
_152_M687T645	M687T645		3	0	0	1	0	2	0	0	0	687.316	687.314	687.322	10.744	10.7304	10.7471	5.55434	3.29278	3.48532	3.02255	2.06472	3.30842	2.91067	4.81146	4.12066	4.47607	4.31795	3.52676	4.03335	5.41917	5.55434	5.52222	5.25848	5.09688	5.10297	3.5255	3.49929	2.7117	3.62278	2.97364	2.82909	|||	195	4	1-1-1-0	1	2	2
_382_M688T818	M688T818		2	0	0	0	0	2	0	0	0	687.785	687.784	687.786	13.6307	13.6245	13.6369	5.45994	4.105	4.13572	3.13938	0.44795	1.49727	0.574683	3.74658	4.90169	4.07401	0.944656	1.08009	1.08009	5.0515	5.16844	5.45994	0.739942	0.39796	1.07991	0.633791	1.97185	1.54894	1.25772	1.08044	0.730021	|||	238	12	8-3-3-10	11	8	4
_959_M688T1192	M688T1192		2	0	0	2	0	0	0	0	0	688.055	688.051	688.058	19.8639	19.8297	19.8982	4.90757	3.02255	4.09379	1.75939	1.33589	1.03072	1.07953	4.77267	3.92812	4.43272	1.07352	1.52086	1.37236	4.32003	4.90757	4.63569	2.02948	1.72003	1.00347	4.36812	4.3542	4.3918	0.461376	1.42905	1.12972	|||	305	53	25-7-6-6	26	3	2
_540_M688T646	M688T646		2	0	0	0	0	2	0	0	0	688.304	688.287	688.321	10.7731	10.7471	10.7992	5.27341	3.9158	3.44412	4.40198	0.546531	2.12628	1.28864	4.65798	4.52131	4.2163	2.25054	2.82973	2.95884	5.27341	4.43231	4.99832	3.62863	4.10217	3.92359	3.68727	3.24886	3.24053	1.58581	1.17451	1.68728	|||	196	1	0-0-0-0	1	1	1
_671_M689T790_1	M689T790_1		11	3	0	2	0	3	0	3	0	688.796	688.792	688.797	13.168	13.1544	13.1978	7.61335	6.79741	6.96135	6.86733	0.901362	1.00661	0.65185	6.93741	7.28171	7.01363	1.1269	1.04348	0.703226	7.61335	7.58875	7.49623	0.733705	0.476304	1.03254	7.46747	7.45741	7.29207	0.832305	0.917014	0.673374	|||	230	28	0-0-0-1	2	4	2
_810_M689T1109	M689T1109		3	0	0	0	0	3	0	0	0	689.115	689.105	689.118	18.4766	18.4553	18.495	5.49649	3.23586	3.46526	3.74275	0.65185	1.50082	0.920227	4.54435	3.88495	4.18849	2.37374	1.7927	2.69837	4.53533	4.55242	5.49649	1.82253	3.35114	3.43969	2.51295	2.15155	3.59148	1.66595	0.748512	1.76054	|||	296	25	2-3-2-3	6	8	6
_1064_M689T790_2	M689T790_2		10	1	0	3	0	3	0	3	0	689.297	689.295	689.299	13.1674	13.1544	13.1988	7.18311	6.36089	6.56118	6.42465	1.50705	1.72413	1.11276	6.62503	6.85005	6.85493	0.887362	1.58865	1.71665	7.18311	7.18311	7.11479	1.87501	0.889537	1.96837	7.15895	7.04327	7.00124	0.789523	1.92043	1.42905	|||	230	28	0-0-0-1	2	4	2
_918_M690T790	M690T790		9	2	0	2	0	2	0	3	0	689.799	689.795	689.8	13.168	13.1593	13.1978	6.42601	5.75246	5.85534	5.70744	0.709657	0.605808	0.547951	5.89399	6.13669	5.95061	0.775747	0.608965	0.802106	6.346	6.42601	6.4191	0.39796	0.502454	1.07536	6.31002	6.24732	6.24732	0.832163	0.64503	0.832305	|||	230	28	0-0-0-1	2	4	2
_345_M691T1108	M691T1108		3	0	0	0	0	2	1	0	0	691.128	691.122	691.128	18.4737	18.4679	18.4768	6.09179	4.05234	4.15539	4.44724	2.21283	2.28654	2.47695	5.03384	5.22284	5.25925	3.20206	3.6394	3.32921	5.72111	5.99829	6.09179	4.66518	4.88201	4.83804	3.35078	3.24795	4.21887	0.931276	1.04159	2.25075	|||	296	25	6-4-1-13	17	14	3
_1057_M691T1036	M691T1036		9	3	0	2	0	3	0	1	0	691.262	691.255	691.266	17.2613	17.2527	17.2797	5.52634	5.52634	5.41817	5.03645	3.67978	3.00054	2.55315	5.46149	4.89901	4.80858	3.42229	3.17677	2.59245	5.32731	4.92913	5.17928	2.66596	3.13511	3.66752	4.96014	4.89412	5.17431	3.28077	1.65237	2.9105	|||	282	3	1-0-1-1	2	2	2
_1208_M692T715	M692T715		5	1	0	2	0	1	0	1	0	692.069	692.066	692.073	11.9227	11.9138	11.932	5.09077	4.56008	5.07086	4.73503	3.0068	3.8848	4.12904	5.09077	4.95339	5.03455	4.13245	4.31793	4.05717	4.99408	5.0294	4.83005	3.90465	4.00301	3.95811	4.704	4.90265	5.07065	4.17735	4.02235	4.12132	|||	213	10	2-2-3-3	4	2	2
_106_M692T1109	M692T1109		3	0	0	0	0	3	0	0	0	692.135	692.134	692.136	18.4766	18.4553	18.4768	5.35919	3.27735	3.29278	3.66845	1.36555	0.709657	2.71833	4.55057	4.60834	4.0931	2.83794	2.74715	2.80848	5.16844	5.1396	5.35919	3.65881	3.32079	4.24206	2.63759	1.81561	3.90759	1.65828	1.27291	1.75808	|||	296	25	6-4-1-5	18	3	3
_1205_M692T1036	M692T1036		2	0	0	0	0	2	0	0	0	692.266	692.266	692.267	17.2688	17.2597	17.2779	4.8033	4.8033	4.32662	4.15737	2.28654	2.34651	2.47595	4.4838	4.03376	3.92346	2.22071	0.941786	2.25911	4.14757	4.09008	4.26052	1.54732	1.54732	2.02948	3.926	4.35832	4.11795	2.12967	2.49565	1.45692	|||	282	3	2-0-2-2	3	3	3
_1260_M693T716	M693T716		4	0	0	2	0	1	0	1	0	693.074	693.072	693.076	11.9278	11.9138	11.9342	5.23552	4.57243	5.05438	4.90325	3.18908	3.65837	3.49196	4.96154	4.83449	4.95908	4.06961	3.70148	4.13059	5.05869	4.99832	4.91045	4.23888	4.14831	4.11268	4.88274	4.76365	5.23552	4.12746	3.96366	4.21007	|||	213	10	6-2-3-3	8	2	2
_159_M693T963	M693T963	//$$$|| C34H46O15; pepper_PRI; M-H = 693.2767 //	14	3	0	2	0	3	1	3	2	693.276	693.271	693.28	16.0513	16.0293	16.0792	6.33047	6.27309	6.18123	5.64757	4.96428	4.86015	4.70599	6.33047	6.32438	6.00066	5.04877	4.91366	4.71106	6.19533	6.28309	6.11247	5.20388	4.87619	5.02721	5.44831	5.82899	5.68348	4.56039	4.44768	4.61708	|||	269	25	8-8-5-5	11	10	6
_63_M693T807	M693T807	//$$$|| C34H46O15; pepper_PRI; M-H = 693.2767 //	9	3	1	1	2	2	0	0	0	693.276	693.273	693.278	13.4506	13.4302	13.4713	7.15725	6.48081	6.6726	5.47026	5.68693	5.68693	4.77835	6.58147	6.72942	6.51443	5.95993	5.8966	5.60433	7.05732	7.15725	6.90763	6.34109	6.20794	6.20478	5.33507	5.20994	5.20976	4.64979	4.43907	4.30225	|||	235	11	3-5-5-8	9	6	5
_421_M693T916	M693T916	//$$$|| C34H46O15; pepper_PRI; M-H = 693.2767 //	2	0	0	0	0	2	0	0	0	693.276	693.274	693.279	15.2648	15.26	15.2695	4.59899	4.59899	4.36545	3.73251	2.77783	2.43303	2.50516	4.59307	4.22867	3.93449	3.10023	2.81844	3.38875	4.18871	4.16604	4.26162	3.49705	3.13425	3.7124	3.59148	3.02916	3.91949	2.69239	2.14879	2.49158	|||	259	5	3-2-2-2	4	3	3
_1033_M693T630	M693T630		15	0	2	1	2	3	2	2	3	693.348	693.344	693.353	10.5017	10.4894	10.5293	6.88374	6.01153	5.3437	5.53318	5.92464	5.16857	5.53927	5.79214	5.42904	5.37514	5.85165	5.44021	5.56858	5.67902	6.19672	6.2911	6.07514	6.26782	6.58816	5.71998	6.86737	6.56039	5.9845	6.88374	6.7545	|||	189	4	0-0-0-0	1	1	1
_622_M694T963	M694T963		6	1	0	2	0	2	0	1	0	694.281	694.274	694.282	16.0487	16.0324	16.0792	5.47026	5.47026	5.07488	5.01801	4.35124	3.90539	3.70556	5.32371	4.95908	5.29625	4.36822	4.046	3.76506	5.42204	5.37551	5.08976	4.15786	3.8235	3.14013	4.76662	4.96855	5.04557	2.82172	3.93793	3.46198	|||	269	25	7-7-5-5	10	9	6
_1031_M694T630	M694T630		8	1	2	0	0	2	1	1	1	694.353	694.349	694.357	10.5056	10.464	10.5293	6.07931	5.02311	4.48066	4.44656	4.99262	4.44771	4.51596	5.0224	4.885	4.51972	4.95275	4.60034	4.35415	5.27767	5.32241	5.37906	5.24716	5.52471	5.59706	4.96257	6.07931	5.72266	5.07393	6.06939	5.49315	|||	189	4	2-0-0-2	3	3	1
_709_M695T785	M695T785		3	0	0	0	0	2	0	1	0	694.796	694.792	694.797	13.0903	13.0868	13.0934	5.70577	4.25284	4.67535	4.32938	2.84612	2.41676	3.55019	4.87749	5.2448	4.59761	2.22553	3.48338	2.15971	5.25912	5.40694	5.70577	2.90201	3.17711	3.46722	4.69319	4.48507	5.0076	3.74012	3.62278	3.09284	|||	229	8	3-3-3-2	4	4	4
_7_M695T298	M695T298		9	1	0	3	0	3	0	1	0	695.181	695.178	695.187	4.97002	4.95136	5.1207	6.7828	4.82324	4.5367	5.26631	2.89138	3.69486	3.24765	6.09258	5.9667	6.7828	4.73013	4.56471	5.0098	6.72504	6.72504	6.47271	4.31862	3.93155	4.18538	4.60675	4.97099	4.9023	2.80868	3.26575	3.17072	|||	73	7	0-0-0-0	1	1	1
_75_M695T1052	M695T1052		4	1	0	0	0	2	0	1	0	695.289	695.285	695.294	17.5267	17.5071	17.5359	5.43683	4.16936	4.47633	4.57939	2.20521	1.53551	2.73373	4.91819	5.24487	5.00072	1.9283	2.89699	3.09491	5.40649	5.28987	5.43683	2.66876	2.61905	2.58184	4.64886	4.62722	4.59982	1.73245	1.82804	2.45731	|||	285	2	0-0-0-0	1	1	1
_669_M696T786	M696T786		2	0	0	0	0	2	0	0	0	695.801	695.798	695.805	13.0919	13.0903	13.0934	4.76365	2.88799	3.53845	3.07708	1.6582	1.95922	2.30753	3.89586	3.96527	3.88495	0.482355	0.375674	1.13177	4.14088	4.39922	4.76365	1.39935	1.06656	2.00237	3.54163	3.30494	3.79246	2.05823	2.14552	0.941303	|||	229	8	2-2-2-1	1	1	1
_105_M696T298	M696T298		4	0	0	1	0	3	0	0	0	696.185	696.182	696.191	4.96151	4.95161	4.97567	5.7799	3.91802	4.17661	4.26224	2.70903	2.53289	2.76084	5.18872	5.25704	5.7799	3.62648	2.56618	4.01697	5.66736	5.44852	5.54085	3.36292	3.31487	3.27337	3.56815	3.677	3.94535	2.52215	2.19864	2.59352	|||	73	7	0-0-0-0	1	1	1
_656_M697T307	M697T307		2	0	0	0	0	2	0	0	0	697.198	697.198	697.199	5.11339	5.11018	5.11659	5.72111	4.44798	4.51766	4.51353	3.15822	2.30841	1.74968	5.50582	4.98922	5.24097	3.51868	2.90753	2.50583	5.21178	5.44968	5.72111	2.88616	2.8676	3.05516	4.45297	4.5841	4.59962	2.74905	3.02298	2.57903	|||	80	6	1-1-1-1	2	2	2
_423_M703T669	M703T669		2	0	0	0	0	0	0	0	2	702.813	702.812	702.814	11.1502	11.1465	11.154	4.97549	3.07708	2.8459	3.75755	3.21426	3.48332	4.47159	2.1318	2.50281	3.43831	3.08735	2.95884	2.78964	3.16734	3.41498	2.55672	3.83871	3.1872	2.68158	4.64154	4.97549	4.57893	4.82522	4.89629	4.61997	|||	204	36	6-6-7-7	4	4	5
_1004_M704T324	M704T324		9	0	1	1	3	2	1	0	1	704.099	704.097	704.105	5.40484	5.37963	5.44922	5.0883	4.55931	4.94892	4.50066	4.62004	4.66853	4.01134	4.41225	5.0883	4.99099	4.69216	5.06767	4.6966	4.89656	4.78342	4.9254	4.97008	4.94301	4.19536	4.83528	4.34979	2.99586	4.54002	4.12352	3.0399	|||	91	6	3-1-1-1	4	1	1
_661_M705T303	M705T303		14	0	0	3	1	3	0	0	0	705.166	705.164	705.176	5.05639	4.95161	5.56218	7.27554	4.43466	4.51374	3.2954	2.76084	3.2371	1.12516	5.95061	6.37003	6.59327	5.01428	5.33239	5.4705	6.68377	6.71253	7.27554	5.36274	5.48204	5.30021	2.32304	2.15424	2.078	1.44744	1.34713	1.17266	|||	78	8	5-4-4-4	6	5	5
_332_M706T301	M706T301		10	0	0	2	0	3	0	0	0	706.169	706.163	706.173	5.02186	4.95161	5.07988	6.26841	3.87522	3.66845	2.79083	2.66552	1.94201	1.44957	5.24487	5.64759	5.74496	4.32828	4.4209	4.55643	6.03856	5.95865	6.26841	4.50227	4.45746	4.67385	1.27086	0.947909	1.39355	1.22965	0.411626	1.44744	|||	76	7	2-2-2-2	3	3	3
_390_M707T304	M707T304		28	1	1	3	3	3	3	0	0	707.181	707.177	707.184	5.07032	4.95159	5.56942	8.70046	4.83463	6.22111	4.66781	3.47161	4.91894	2.21641	6.70434	7.69634	7.87767	5.35554	5.95276	5.94288	8.41197	8.49949	8.70046	6.6671	6.65225	6.6345	2.78491	3.53608	3.47253	1.48268	1.61041	2.17661	|||	79	3	0-2-2-2	3	3	3
_1052_M707T912	M707T912		3	0	2	0	1	0	0	0	0	707.18	707.179	707.182	15.1923	15.1859	15.2029	5.41646	1.68213	1.41306	1.25378	5.41646	4.0993	3.8362	1.69994	2.5225	1.45044	5.18445	3.70127	3.57541	1.88349	0.508093	0.894761	4.14477	3.79591	2.99474	1.69229	1.89527	1.27223	3.67037	2.61475	3.83958	|||	258	4	1-1-1-0	1	2	2
_852_M708T620	M708T620		8	3	0	2	0	1	0	2	0	708.066	708.062	708.074	10.327	10.2781	10.3377	5.88366	5.13947	5.70744	5.64079	1.06034	2.45843	2.71028	5.78895	5.73617	5.65226	2.69837	2.93847	2.90611	5.88366	5.47682	5.67157	3.08312	2.63927	2.79026	5.37255	5.62246	5.37282	2.75907	2.75907	3.10947	|||	187	27	2-3-2-3	6	6	5
_310_M708T302	M708T302		15	0	0	3	0	3	3	0	0	708.186	708.183	708.189	5.02531	4.95159	5.07988	7.61335	4.0611	4.32938	3.53845	2.5251	2.90828	1.45716	5.76737	6.62083	6.71141	4.49214	4.99178	5.18965	7.38848	7.49623	7.61335	5.56381	6.15687	5.2935	2.41443	2.66076	2.39113	1.72086	1.74149	1.10801	|||	76	7	4-4-4-4	5	5	5
_1189_M709T620	M709T620		4	0	0	0	0	1	0	3	0	709.068	709.064	709.072	10.3389	10.3147	10.3432	5.43341	4.80703	5.18132	5.2539	3.27553	3.30188	3.43816	5.34972	5.2912	5.38939	3.66644	3.65787	3.19453	5.32241	5.19502	5.33598	3.85937	3.70474	3.86659	5.43341	4.64663	5.28233	3.7838	3.49701	4.05809	|||	187	27	10-11-11-11	16	12	11
_497_M709T303	M709T303	//$$$|| "Kaempferol-3-pentose-deoxyhexoside-7-Rhamnoside---Synonyms:(), (f22) ---RT=4.19min, 15min_runtime"; Arabidop_Saito; M-H = 709.1915 // Sinapoyl caffeoyl diglycoside ; B. campestris_litra; M-H = 709.198 // feruloylhydroxyferuloylgentiobiose ; B. juncea_litra; M-H = 709.198 // Kaempferol 3-rhamnoside-7-xylosyl-(1->2)-rhamnoside; wheat_litra; M-H = 709.198524 //	7	0	0	1	0	3	0	0	1	709.188	709.184	709.199	5.05563	4.95821	5.13119	6.87829	3.459	3.2954	3.2102	2.91067	2.82241	2.45843	4.85389	5.33753	5.57908	3.66898	3.83161	3.87925	6.1698	6.87829	6.4391	4.58137	4.50227	4.40907	4.15407	4.13973	4.11879	4.61896	4.12955	3.59249	|||	78	8	3-3-3-3	4	4	4
_506_M710T1014	M710T1014		2	0	0	0	0	2	0	0	0	710.311	710.31	710.312	16.8972	16.8864	16.9081	4.7123	3.47344	3.34337	3.86546	1.18301	0.555331	1.20485	3.56961	4.02509	3.91204	1.03487	0.929905	0.955008	4.38565	4.40522	4.7123	1.2761	1.07536	0.949998	4.13111	3.80381	3.92307	0.731933	0.718294	1.51233	|||	277	6	4-1-1-1	5	1	1
_1211_M712T1392	M712T1392		4	1	0	1	0	0	0	2	0	712.486	712.483	712.495	23.2065	23.1684	23.2742	5.12063	4.92375	4.46531	4.50757	4.27515	3.58978	4.43402	3.99851	4.61049	4.41521	3.01921	4.47103	4.06947	4.01578	4.31797	4.73137	3.73166	4.17591	4.42081	2.24613	4.79327	5.12063	2.18387	4.12132	4.33212	|||	317	5	0-0-0-0	1	1	1
_1174_M715T1395	M715T1395		15	2	1	2	1	2	2	2	2	714.505	714.499	714.512	23.2576	23.1555	23.2858	6.30586	6.18716	6.11237	6.02153	5.53845	5.30799	5.71208	5.82634	6.17784	5.39344	5.17134	5.76255	5.37376	3.57513	6.30586	5.9519	3.54081	5.35115	5.31325	2.63099	5.92016	5.91244	2.66235	5.8716	5.5438	|||	317	5	3-0-0-3	4	4	1
_347_M715T774_1	M715T774_1		11	2	1	0	2	0	3	1	2	714.81	714.808	714.811	12.9049	12.8839	12.9181	6.72529	5.3364	5.74066	5.87744	5.66165	6.03574	6.50318	5.48135	6.2372	6.03301	6.17859	6.57824	6.58012	6.26841	6.29958	6.36539	6.66546	6.72529	6.70344	5.71903	5.63564	5.74304	6.32115	6.13579	6.29127	|||	227	14	5-6-1-10	11	6	1
_735_M715T678_1	M715T678_1		8	0	1	2	1	1	2	0	1	714.81	714.808	714.814	11.3047	11.2909	11.3128	5.73629	4.11457	4.69505	4.50469	4.48699	4.99059	5.33748	4.50024	5.0113	4.75679	4.95223	5.35694	5.11921	5.12307	5.13317	5.49754	5.5843	5.71967	5.73629	4.53131	4.7298	4.76352	5.04795	5.23682	5.13229	|||	206	7	0-0-5-5	6	6	2
_711_M715T678_2	M715T678_2		4	0	3	0	0	0	0	1	0	715.312	715.308	715.317	11.2999	11.2876	11.3048	5.55837	3.94518	3.91802	4.43705	4.23581	4.72834	4.90719	4.09346	4.59183	4.50796	4.70981	5.01639	4.8763	4.65349	4.96586	5.03872	5.24038	5.28136	5.55837	4.41552	4.45026	4.57066	4.92872	4.84225	4.96503	|||	206	7	1-1-2-2	3	3	1
_626_M715T774_2	M715T774_2		10	1	1	1	3	0	1	2	1	715.311	715.309	715.316	12.9053	12.8927	12.9195	6.56208	4.70652	5.36935	5.52634	5.52176	5.78463	6.2286	5.15348	5.90773	5.65477	5.95276	6.27261	6.28974	5.90412	5.82978	6.09555	6.51618	6.514	6.56208	5.32814	5.49358	5.40004	6.0757	5.90506	5.86864	|||	227	14	1-1-1-11	12	2	1
_1255_M716T1395	M716T1395		6	2	0	2	0	2	0	0	0	715.511	715.505	715.516	23.2567	23.1341	23.2874	5.00072	4.51353	4.70118	4.60057	4.29785	4.0333	4.45162	4.4482	5.00072	4.59298	4.1862	4.64954	4.40989	2.77089	4.95578	4.92642	2.57322	4.68803	4.69941	2.4908	4.98786	4.90735	2.62885	4.63896	4.64562	|||	317	5	2-1-1-2	3	3	2
_470_M716T678	M716T678		4	0	1	0	2	1	0	0	0	715.815	715.81	715.818	11.2993	11.2959	11.3104	5.025	2.78445	3.31405	3.8351	3.55907	3.86016	4.01057	3.48862	4.02425	3.49112	3.80378	4.65111	4.44987	4.09008	4.20945	4.45127	4.61094	4.5449	5.025	3.5294	3.79063	3.30494	3.99142	3.91572	3.81205	|||	206	7	3-3-1-1	2	2	4
_542_M716T339	M716T339		2	0	0	0	0	2	0	0	0	716.251	716.251	716.252	5.6449	5.64129	5.64851	5.61052	4.58566	3.8351	5.61052	2.53857	1.36555	3.03923	5.03455	3.62381	4.42043	2.48739	1.26838	1.95033	4.11977	4.42818	4.81034	1.81638	2.15811	2.68611	2.93782	2.58117	2.11063	1.05558	1.15741	0.623489	|||	97	6	1-2-2-2	2	3	3
_496_M717T1050	M717T1050		3	1	0	2	0	0	0	0	0	717.303	717.297	717.303	17.5071	17.4899	17.5174	5.86234	4.53059	4.65549	4.5093	1.29201	1.69615	1.64152	4.86698	5.32719	4.81838	1.54559	1.58595	1.05201	5.56448	5.60802	5.86234	1.93308	1.64543	1.74785	5.02198	4.94821	5.09025	0.917014	1.94735	1.79382	|||	284	12	0-0-0-10	11	4	2
_578_M718T1052	M718T1052		3	0	0	0	0	2	0	1	0	718.306	718.304	718.307	17.5401	17.5062	17.5563	5.40984	4.30286	4.19801	4.63582	1.03226	1.00312	0.52584	4.64751	4.87892	4.5967	0.929905	0.713683	0.482355	5.15109	5.04928	5.40984	0.815789	1.03239	1.03239	4.55371	4.51872	4.8804	1.20883	1.53559	0.864867	|||	285	2	1-1-1-1	2	2	1
_278_M721T301	M721T301		2	0	0	0	0	2	0	0	0	721.155	721.152	721.158	5.01682	5.0136	5.02004	5.51178	2.90305	3.2023	2.77651	1.81768	2.18241	1.64801	4.84589	5.35858	5.1177	4.023	4.01697	3.8865	5.50897	5.51178	5.17734	4.16928	4.17141	4.31862	2.4707	2.11217	2.19749	1.83267	1.94072	2.13898	|||	76	7	0-0-0-0	1	1	1
_326_M723T979	M723T979		3	0	1	0	0	0	0	0	2	723.177	723.176	723.18	16.3195	16.2952	16.3307	4.88075	4.01092	2.8383	1.8559	4.51723	4.27781	4.56311	4.50887	2.33136	2.2116	4.55067	4.44404	4.88075	2.96	2.92964	2.80215	4.70122	4.61373	4.77904	1.75392	2.41955	1.40137	4.04671	4.32789	4.50808	|||	273	10	5-5-4-4	6	6	5
_1156_M725T356	M725T356	//$$$|| di hydroxy feruloyl gentiobiose; B. juncea_litra; M-H = 725.1929 // "3,4',5,7-Tetrahydroxyflavone; 3-O-[Rhamnosyl-(1??)-galactoside], 7-O-arabinoside"; pepper_PRI; M-H = 725.1940 // "Kaempferol-hexose-deoxyhexose, -pentose(or Quercetin-deoxyhexose-deoxyhexose-pentose(MOTO))---28.03min---YokoID#329---C32H38O19"; Tomato_Yoko; M-H = 725.19281 //	4	0	2	0	1	0	1	0	0	725.19	725.187	725.197	5.92908	5.90974	5.92924	5.37143	1.17549	1.02996	0.927805	4.96355	4.96428	4.78393	2.3106	0.747454	1.49827	5.21936	5.07182	5.11427	1.59893	0.814489	0.858421	5.37143	5.08202	4.81524	1.66488	0.668822	1.45914	3.93382	4.32734	3.94921	|||	103	2	1-1-1-1	2	2	1
_6_M725T634	M725T634	dihydroxyferuloyl dihexose; Brassica rapa; M-H = 725.1929 || Kaempferol-hexose-deoxyhexose-pentose ; Tomato-Peel-Flesh; M-H = 725.1934 || //$$$|| di hydroxy feruloyl gentiobiose; B. juncea_litra; M-H = 725.1929 // "3,4',5,7-Tetrahydroxyflavone; 3-O-[Rhamnosyl-(1??)-galactoside], 7-O-arabinoside"; pepper_PRI; M-H = 725.1940 // "Kaempferol-hexose-deoxyhexose, -pentose(or Quercetin-deoxyhexose-deoxy…	23	3	3	3	3	3	3	2	3	725.192	725.191	725.193	10.5658	10.5537	10.5842	9.37834	8.93716	8.94611	8.6095	8.97339	8.97339	8.76688	8.83818	9.26428	8.85798	8.9665	9.37834	8.9665	9.11397	9.04891	8.96056	9.25542	9.12066	9.06205	7.89066	7.89528	7.87257	7.99429	7.9758	7.97266	|||	190	14	0-1-0-0	4	5	5
_4_M726T634	M726T634		20	3	2	3	3	2	3	2	2	726.196	726.194	726.198	10.5659	10.5467	10.5842	8.31498	7.8037	7.96841	7.6778	8.09557	8.09557	7.52053	7.69312	8.19783	7.95846	7.84043	8.15334	7.93384	8.08172	8.02843	7.87692	8.31498	8.1444	7.85864	6.87604	6.77473	6.85272	6.94007	6.9788	6.93065	|||	190	14	0-1-0-0	4	5	5
_992_M727T619	M727T619		4	0	0	1	0	0	0	3	0	727.08	727.075	727.09	10.317	10.3064	10.3335	5.45898	4.87522	5.01801	5.28731	1.98937	2.65467	2.57467	5.45018	5.28169	5.29998	3.37808	3.55703	3.04622	5.34633	5.45898	5.44638	3.32678	3.39908	3.49455	5.19109	4.81525	5.44887	2.97222	3.09284	3.10568	|||	187	27	2-3-2-3	6	6	5
_70_M727T634	M727T634		13	2	1	1	1	1	2	2	3	727.2	727.193	727.202	10.5657	10.5552	10.5728	7.21157	6.67722	6.90267	6.44455	6.71907	6.87476	6.41957	6.52951	7.11597	6.64928	6.6594	7.21157	6.85277	6.97712	6.85732	6.66618	6.95685	6.88017	6.68994	5.62394	5.79483	5.72442	5.84117	5.58703	5.70926	|||	190	14	3-1-3-3	2	3	3
_276_M728T634	M728T634		7	2	1	1	1	0	1	0	1	728.201	728.198	728.21	10.5591	10.5441	10.5801	5.75388	5.37542	5.51931	5.03075	5.3174	5.45193	5.02375	5.29773	5.69086	5.0482	5.18498	5.75388	5.39505	5.45577	5.44542	5.2414	5.57028	5.52889	5.4521	4.47878	4.42643	4.59184	4.14146	4.22617	4.16846	|||	190	14	3-1-3-3	2	3	3
_100_M730T1107	M730T1107		8	0	1	2	0	3	2	0	0	730.063	730.06	730.069	18.4524	18.4286	18.4586	5.88884	3.82739	3.44342	3.98683	3.80193	4.10977	3.91077	4.58749	4.63384	4.60532	4.8605	5.11157	5.1266	5.28987	5.38921	5.42577	5.62576	5.88884	5.76285	3.12575	2.86881	3.83927	3.05701	3.15914	3.97029	|||	296	25	9-6-7-1	9	9	7
_95_M730T963	M730T963		2	2	0	0	0	0	0	0	0	730.194	730.19	730.198	16.0569	16.0473	16.0665	5.60233	4.60004	5.0541	4.45927	5.39116	5.01051	3.98275	5.3035	5.15825	4.55057	5.60233	5.13331	4.70599	5.38362	5.19841	5.10723	5.56385	5.41755	5.17469	3.27528	3.68727	3.92328	3.40726	3.90491	3.97043	|||	269	25	11-9-10-11	13	11	9
_101_M731T962	M731T962		10	2	2	3	1	0	2	0	0	731.198	731.193	731.202	16.0413	16.0254	16.0792	5.67874	5.10453	5.2567	4.26292	5.65335	5.33794	4.45803	5.42519	4.93258	4.18863	5.67874	5.28029	5.0367	5.14589	5.07964	4.94291	5.5713	5.34156	5.13752	3.64207	3.58734	3.88473	4.14426	4.15895	4.29804	|||	269	25	4-5-6-7	5	6	7
_718_M733T1014	M733T1014		2	0	0	0	0	2	0	0	0	733.301	733.293	733.309	16.8964	16.8878	16.9049	4.87026	3.9714	3.31924	4.10625	2.45349	2.63691	2.36047	3.92993	4.45203	4.09788	1.77204	0.533535	1.36853	4.43589	4.79067	4.87026	1.04889	1.63736	1.77178	4.44815	4.23125	4.15407	2.18203	1.87293	1.62465	|||	277	6	3-1-1-1	4	1	1
_1249_M736T291	M736T291		5	0	0	0	2	0	1	0	2	736.09	736.087	736.094	4.84507	4.83017	4.8527	5.87931	4.61109	3.75755	3.73823	5.22523	4.84997	3.74922	5.0883	4.69022	4.34064	5.87931	5.33567	5.0515	4.16559	4.0319	3.7172	5.10297	4.81495	4.7672	4.26656	3.94606	3.51297	4.76139	4.65062	4.16937	|||	67	6	0-0-0-0	3	1	1
_717_M736T213	M736T213		8	0	0	1	2	0	2	0	3	736.093	736.09	736.097	3.55536	3.53769	3.59949	6.01117	2.87942	2.27689	1.74822	3.40329	2.93544	3.00054	5.13598	4.47607	4.17758	6.01117	5.20095	5.13331	4.37162	3.89785	2.9475	4.84337	4.77904	3.47837	4.77295	4.95377	4.33048	5.23851	5.68593	4.72924	|||	23	1	0-0-0-0	1	1	1
_836_M738T678	M738T678		7	0	0	2	0	3	0	2	0	737.812	737.809	737.816	11.301	11.2943	11.3104	5.93906	4.61189	5.11683	5.09974	0.840302	0.901362	0.941597	4.89549	5.09077	5.0926	1.13177	0.80119	1.25482	5.38275	5.71163	5.93906	0.311602	1.12502	1.61459	5.10422	5.04113	5.20159	0.513051	0.382746	1.17451	|||	206	7	4-4-3-3	4	4	5
_419_M738T774_1	M738T774_1		8	3	0	0	0	2	0	3	0	737.813	737.81	737.815	12.9048	12.8927	12.9139	6.98898	5.5694	6.40771	6.49672	1.45716	1.42953	2.08046	6.05993	6.76637	6.74894	2.56618	3.10688	1.6407	6.96325	6.89901	6.98898	2.45644	1.50472	2.29049	6.38365	6.38451	6.47944	1.71026	1.33579	1.27928	|||	227	14	0-2-2-8	9	1	2
_493_M738T774_2	M738T774_2		5	1	0	0	0	2	0	2	0	738.315	738.313	738.315	12.8976	12.892	12.9139	6.7191	5.61938	6.07504	6.24231	1.8997	2.0411	1.86066	5.83483	6.51512	6.40467	1.58211	1.13177	1.56093	6.71838	6.54324	6.7191	1.72308	2.24079	2.88616	6.07504	6.16099	6.1671	1.4776	1.28739	1.61041	|||	227	14	0-2-2-1	2	1	2
_440_M739T774	M739T774		4	0	0	2	0	1	0	1	0	738.817	738.813	738.82	12.8931	12.892	12.9312	6.06322	4.56049	5.391	5.50565	2.01537	0.677323	1.02469	5.27812	5.72646	5.59127	0.955008	2.25864	1.38913	6.02925	5.85689	6.06322	2.23586	1.71743	1.3119	5.49486	5.37031	5.41968	1.47468	1.34262	0.946816	|||	227	14	0-2-2-0	1	1	2
_459_M739T560	M739T560	//$$$|| tricin O-hexoside-O-malonylhexoside; wheat_litra; M-H = 739.1722 //	4	1	0	0	0	0	2	0	1	739.169	739.167	739.171	9.33526	9.32902	9.33818	5.88366	4.6418	5.05092	5.25346	4.70599	4.87374	4.94818	5.00169	5.6122	5.46032	4.65111	5.18445	5.34661	5.4826	5.62553	5.88366	5.19713	5.32336	5.59253	4.71424	4.76451	4.49186	4.78631	4.44813	4.13424	|||	171	18	11-10-10-10	12	11	11
_707_M739T1125	M739T1125		4	1	0	1	0	2	0	0	0	739.341	739.336	739.344	18.7526	18.7126	18.8003	5.53459	4.61031	4.14518	4.47323	1.80859	1.74968	1.96345	3.93449	4.51482	4.98807	0.703226	1.79483	1.62129	5.17564	4.7154	5.53459	1.83458	1.92495	1.99411	3.85936	3.84455	3.70383	1.40941	1.43403	2.01648	|||	298	1	0-0-0-0	1	1	1
_125_M740T548	M740T548		7	0	0	2	0	1	1	2	0	740.196	740.173	740.201	9.12796	9.11406	9.33363	6.20174	4.05013	4.5093	4.14518	2.48039	2.05583	2.56616	4.8674	4.71637	4.06716	3.13236	2.8501	2.10481	5.03655	5.27341	5.28871	2.97204	3.43163	4.98768	6.00983	5.96723	6.20174	4.22617	3.97931	4.27227	|||	167	2	1-1-1-1	2	2	1
_975_M740T486	M740T486		6	1	0	2	0	0	0	2	0	740.2	740.191	740.204	8.09326	7.79864	8.10696	6.54802	5.62966	5.66168	5.29523	3.44052	3.21844	2.92183	5.55454	5.08978	5.59879	3.48338	3.3915	2.85423	5.62181	5.85114	5.99429	3.32997	3.69702	3.73166	6.54802	6.29561	5.8012	4.19646	4.12746	3.69627	|||	152	7	1-1-1-0	1	1	1
_231_M741T559	M741T559	Quercetin-hexose-deoxyhexose-pentose ; Tomato-Peel-Flesh; M-H = 741.1883 || //$$$|| C32H38O20; pepper_PRI; M-H = 741.1870 // "Quercetin-hexose-deoxyhexose, -pentose"; pepper_PRI; M-H = 741.1870 // "Quercetin-hexose-deoxyhexose, -pentose---25.92min---YokoID#284---C32H38O20"; Tomato_Yoko; M-H = 741.18766 // 6-C-hexosyl-C-pentosyl-apigenin O-hexoside; wheat_litra; M-H = 741.1878 //	24	3	3	3	3	3	3	3	3	741.187	741.183	741.19	9.32444	9.30804	9.33689	10.3547	9.17038	9.66921	9.88762	9.10211	9.14277	9.1487	9.54593	9.57775	10.308	9.72644	9.72893	9.62573	10.3547	10.2595	10.3547	10.3519	10.3519	10.2795	9.33801	9.33801	8.61377	9.3925	9.3925	8.73498	|||	171	18	9-9-9-9	10	10	10
_1068_M741T844	M741T844	//$$$|| C32H38O20; pepper_PRI; M-H = 741.1870 // "Quercetin-hexose-deoxyhexose, -pentose"; pepper_PRI; M-H = 741.1870 // "Quercetin-hexose-deoxyhexose, -pentose---25.92min---YokoID#284---C32H38O20"; Tomato_Yoko; M-H = 741.18766 // 6-C-hexosyl-C-pentosyl-apigenin O-hexoside; wheat_litra; M-H = 741.1878 //	6	0	2	0	1	0	2	0	1	741.188	741.184	741.194	14.071	13.459	14.0766	6.57513	1.4874	1.6937	0.403075	6.24436	5.53691	5.46077	1.94483	0.998762	2.02736	6.57513	5.73562	5.81023	2.31575	1.15532	2.01738	5.98138	5.81655	4.15311	1.85928	1.54894	1.2599	5.56941	4.86411	5.21759	|||	244	8	2-2-2-1	2	3	3
_970_M741T486	M741T486		3	0	0	0	0	1	0	2	0	741.204	741.197	741.204	8.10639	8.09741	8.11234	5.51905	4.5955	4.72721	4.55931	2.74091	2.3441	2.3215	4.8527	4.60098	4.55961	1.78732	2.25054	2.86724	4.45127	4.8939	5.05889	2.17409	2.50559	2.30888	5.51905	5.08629	4.97156	3.10568	2.49525	2.98554	|||	152	7	1-1-1-4	5	1	1
_130_M742T559	M742T559	//$$$|| Cyanidin 3-O-[2''-O-(xylosyl) glucoside] 5-O-glucoside.--?? (CAS 73036-94-9); Arabidop_roots; M-H = 742.1962 //	20	3	2	2	2	3	3	2	3	742.19	742.185	742.195	9.32233	9.30804	9.33689	9.54593	8.37529	8.5901	8.95643	8.54562	8.5733	8.90921	8.66096	9.08989	9.54593	8.74482	9.12332	9.12332	9.32544	9.32544	9.35013	9.38341	9.34743	9.25542	8.40987	8.29994	7.59003	8.39817	8.40184	7.81958	|||	171	18	1-2-2-2	3	4	4
_195_M743T559	M743T559		6	1	1	0	0	0	0	3	1	743.195	743.193	743.196	9.31995	9.31323	9.32902	8.35188	7.03775	7.77472	7.5552	7.22974	7.58574	7.44468	7.28668	7.96517	7.95717	7.50911	7.79794	8.14552	8.06251	8.35188	8.21292	8.09822	8.09822	8.15936	7.25366	7.11089	6.47154	7.11811	7.24043	6.60682	|||	171	18	1-2-2-2	3	4	4
_988_M752T802	M752T802		10	0	2	0	2	0	2	0	3	752.423	752.414	752.426	13.3697	13.327	13.4322	6.19532	0.929166	0.703043	0.690953	5.5738	5.65179	5.01068	0.542766	0.918597	1.73847	5.76255	5.78555	5.89571	0.937881	1.41628	1.18184	6.19532	6.19532	5.80666	1.5031	1.956	1.26103	5.85006	6.01064	5.91612	|||	233	52	1-1-1-1	1	1	1
_726_M753T1012	M753T1012	1,2-disinapoylgentiobiose isomer3; Brassica rapa; M-H = 753.2242 || //$$$|| "6-O-¦ֲ-D-Glucopyranosyl-D-glucose; ¦ֲ-Pyranose-form, 1,2-Bis-O-(4-hydroxy-3,5-dimethoxycinnamoyl)"; Brassica oleracea_DNP; M-H = 753.2242 // "1,2-disinapoyl dihexose "; B. rapa_litra; M-H = 753.2242 //	5	0	1	2	1	1	0	0	0	753.226	753.221	753.227	16.8715	16.8531	16.8878	5.99591	5.26798	4.66847	3.99687	4.5152	3.78147	3.90539	5.90077	4.83939	4.72651	5.06951	3.87307	4.27347	5.99591	5.36544	4.8044	5.31506	4.68638	3.98098	3.73149	2.65971	2.41955	2.9105	1.17932	2.31953	|||	277	6	2-2-2-2	3	3	3
_1190_M753T802	M753T802		6	0	1	0	2	0	1	0	2	753.427	753.418	753.429	13.3591	13.3461	13.3897	5.34691	0.794152	1.11205	0.545496	4.85187	4.06862	4.32805	1.60487	1.60889	0.998762	4.937	5.32101	4.6982	1.68444	1.68444	1.41628	5.33104	5.34691	4.98073	1.77845	1.90919	0.814237	5.00519	5.24532	5.29334	|||	233	52	1-1-1-1	1	1	1
_757_M755T420	M755T420	Quercetin deoxyhexose-hexose-deoxyhexose ; Kati-Asa; M-H = 755.202 || Quercetin deoxyhexose-hexose-deoxyhexose ; Kati-Asa; M-H = 755.2018 || Quercetin-O -deoxyhexose-hexose-O-deoxyhexose; Arabidop-seedlings-Sergey; M-H = 755.204548 || Kaempferol-dihexose-deoxyhexose; Tomato-Peel-Flesh; M-H = 755.204 || //$$$|| "Kaempferol 3,7-diglycosides; 3-O-[?-D-Glucopyranosyl-(1->6)-?-D-glucopyranoside], 7-O-…	9	1	0	2	2	1	2	0	1	755.204	755.199	755.209	6.9944	6.97463	7.00756	6.90619	6.24231	6.84731	6.74644	5.32092	5.91262	5.66165	6.53013	6.49761	6.61694	5.83181	5.85483	5.63387	6.59079	6.37356	6.18037	5.73629	5.66423	5.29538	6.90619	6.50207	6.847	6.13579	5.7863	6.26219	|||	131	5	3-2-2-2	4	3	3
_645_M755T367	M755T367		4	0	0	1	0	3	0	0	0	755.295	755.293	755.299	6.11321	6.10558	6.11711	5.49649	4.99168	4.41484	4.97165	1.51662	0.850277	1.55745	5.14983	4.55516	5.02871	0.580781	0.992653	1.52102	5.49649	5.10546	4.85323	2.01557	1.39318	1.18562	4.17682	4.33048	4.27881	0.533311	0.443155	0.913325	|||	108	2	0-0-0-0	1	1	1
_374_M756T419	M756T419	//$$$|| "3,4',5,7-Tetrahydroxyflavylium(1+); 3-O-[¦ֲ-D-Glucopyranosyl-(1->2)-¦ֲ-D-glucopyranoside], 5-O-¦ֲ-D-glucopyranoside"; Brassica oleracea_DNP; M-H = 756.2113 // Rubrobrassicin; B.oleracea_database; M-H = 756.2113 //	9	1	1	0	0	2	0	2	3	756.205	756.199	756.211	6.98958	6.97463	6.99878	5.9898	5.30046	5.86718	5.62966	4.53281	4.86665	4.65513	5.65085	5.65226	5.56457	5.0036	4.82024	4.87826	5.53289	5.43683	5.2989	4.80102	4.57798	4.26648	5.90015	5.73023	5.9898	5.0187	4.68916	5.07589	|||	131	5	1-1-1-1	2	2	2
_465_M757T974	M757T974		2	0	0	0	0	0	0	2	0	757.198	757.196	757.201	16.226	16.2251	16.2268	5.48164	0.991165	2.34089	1.99796	1.2982	2.00553	1.26986	1.80192	1.51375	1.53075	1.13754	1.71527	1.60785	2.00638	1.47273	1.20366	1.95515	1.26122	1.96385	4.63206	5.32848	5.48164	3.31872	3.71605	4.32734	|||	272	1	0-0-0-0	1	1	1
_1067_M757T419	M757T419		4	2	0	0	1	1	0	0	0	757.208	757.205	757.214	6.99101	6.97673	7.00091	4.9614	4.38958	4.81921	4.48066	3.73533	3.73281	3.47856	4.61248	4.45947	4.4482	4.0258	3.23887	3.65954	4.39593	4.46393	4.16559	3.74341	3.21496	3.43066	4.54097	4.09225	4.9614	4.0226	3.38146	4.12352	|||	131	5	2-1-1-1	3	2	2
_599_M757T289	M757T289		2	0	0	0	0	2	0	0	0	757.314	757.313	757.314	4.80895	4.80638	4.81151	4.91994	3.31117	2.18986	4.91994	1.27511	1.37905	2.49144	4.33056	4.48201	4.24477	1.40288	1.36669	1.64679	4.83692	4.65349	4.12332	1.63258	0.949998	1.68677	3.6036	3.62998	3.08223	0.394144	0.946816	1.25772	|||	65	2	0-0-0-0	1	1	1
_892_M759T511	M759T511	Phloretin-trihexose; Tomato-Peel-Flesh; M-H = 759.2353 ||	9	1	0	3	0	2	1	2	0	759.236	759.234	759.238	8.51865	8.50262	8.52446	6.35407	4.53057	3.9177	5.89717	3.47788	2.98155	4.75044	5.1639	5.52972	4.82218	4.19139	4.40305	3.76126	5.31851	5.56365	5.65728	4.09427	4.36023	4.49394	6.35407	5.85977	5.85888	5.23169	4.84058	4.81913	|||	159	4	1-1-1-0	1	2	2
_128_M760T302	M760T302		6	0	0	0	1	2	2	0	0	760.092	760.091	760.097	5.03883	4.95821	5.07988	5.51953	3.21115	3.16158	2.4488	2.90828	2.96366	1.70487	3.92586	4.88304	4.44745	4.31044	4.84485	4.98619	5.05933	5.22165	5.13317	4.7385	5.51953	5.23714	1.49585	2.44871	2.46909	0.583756	2.34112	2.30171	|||	77	5	2-0-0-2	3	3	1
_482_M761T774_1	M761T774_1		8	2	0	2	0	2	0	2	0	760.816	760.813	760.817	12.899	12.892	12.9312	7.05952	5.95181	6.48081	6.80337	0.708953	0.674627	1.58493	6.36621	6.91103	6.83125	0.953455	1.1269	0.718684	7.00193	7.01655	7.05952	1.75665	0.637136	1.30722	6.54339	6.48251	6.54235	1.21124	1.34428	0.748512	|||	227	14	0-0-0-3	4	3	3
_323_M761T774_2	M761T774_2	//$$$|| ; pepper_PRI; M-H = 761.3221 //	8	3	0	1	0	2	0	1	0	761.318	761.314	761.321	12.9022	12.6319	12.9292	6.88418	5.47872	6.15906	6.31323	1.0837	0.891059	1.57889	6.10012	6.64987	6.5842	1.75884	1.51142	0.850166	6.88418	6.7891	6.86933	1.39515	1.55003	0.86512	6.2159	6.1959	6.1865	1.92043	1.40941	0.731933	|||	227	14	0-0-0-5	6	3	3
_770_M770T788	M770T788		2	0	0	0	0	2	0	0	0	769.82	769.818	769.821	13.1315	13.1174	13.1456	4.89599	4.15539	4.37727	4.84087	0.891059	0.52584	1.00312	4.2216	4.55057	4.2788	0.533535	0.870174	1.17275	4.5935	4.51748	4.5114	0.481911	0.826537	0.838579	4.85666	4.89599	4.7298	0.563922	0.932917	0.744131	|||	230	28	0-4-4-1	4	5	2
_896_M770T575	M770T575		2	0	0	0	0	0	0	0	2	770.429	770.427	770.43	9.58863	9.58715	9.59011	5.7818	1.33185	1.32334	0.743209	3.77001	3.77832	4.70619	0.687552	0.491237	1.33529	3.34919	3.3231	3.6108	0.558968	0.715912	0.270014	4.06527	3.72464	3.85937	0.597368	1.039	0.730613	5.4879	5.62763	5.7818	|||	176	16	3-3-3-3	3	3	4
_980_M770T790	M770T790		5	0	1	0	0	0	2	0	2	770.432	770.427	770.435	13.1596	13.1462	13.1767	5.8214	1.12883	1.32881	1.60928	4.93358	5.00026	5.01037	0.693441	0.795727	1.94483	4.95314	5.23514	5.30879	1.181	0.70296	1.12076	5.8214	5.74671	5.53264	0.636303	0.911946	0.644226	5.78565	5.55624	5.48027	|||	230	28	3-1-1-7	11	1	1
_1161_M770T670	M770T670		3	0	0	0	0	0	0	0	3	770.432	770.43	770.434	11.1709	11.1648	11.1835	5.9845	0.550934	0.545496	0.703043	4.29099	4.52593	5.099	0.821434	0.830338	1.55896	4.13214	4.35893	4.56349	0.968887	1.27097	0.689279	4.78414	4.54705	4.50856	0.770019	0.946324	1.81182	5.75472	5.9845	5.5309	|||	204	36	0-0-0-1	1	1	1
_486_M771T350	M771T350	Quercetin-dihexose-deoxyhexose ; Tomato-Peel-Flesh; M-H = 771.1989 || //$$$|| "Quercetin-diHex-Rha-isomer#1---Synonyms:(K3GG7R), () ---RT=3.26min, 15min_runtime"; Arabidop_Saito; M-H = 771.1992 // "Quercetin-diHex-Rha-isomer#2---Synonyms:(K3RG7G), () ---RT=3.81min, 15min_runtime"; Arabidop_Saito; M-H = 771.204 // "Cyanidin 3,5-diglycosides; 3-O-[¦ֲ-D-Glucopyranosyl-(1->2)-¦ֲ-D-glucopyranoside], 5…	18	2	1	2	2	3	2	3	3	771.197	771.196	771.2	5.83696	5.8234	5.85379	8.1666	6.46106	7.29601	7.749	6.3097	7.25731	7.58574	7.2458	7.41236	8.16127	7.40626	7.35013	8.10716	7.84941	7.83376	7.82213	7.85864	7.82067	7.63592	8.09781	8.01777	8.1666	8.16523	8.08988	8.12698	|||	100	3	0-1-1-1	2	2	2
_1155_M771T789	M771T789		3	0	0	0	0	0	2	0	1	771.438	771.433	771.442	13.1565	13.1511	13.1596	4.78197	0.578329	0.686877	1.0297	4.04397	4.09422	4.17232	1.39574	1.76321	0.542766	3.90215	4.38982	4.35402	0.715912	0.637891	1.54696	4.63366	4.78197	4.76873	0.911946	2.33439	0.521897	4.75836	4.54277	4.41873	|||	230	28	3-1-1-2	5	1	1
_528_M771T671	M771T671		2	0	0	0	0	0	0	0	2	771.436	771.435	771.437	11.1833	11.1831	11.1835	5.08949	0.565397	1.11335	2.35956	3.77154	3.86695	4.24605	1.49221	0.327802	0.716889	2.93847	3.39358	3.91892	0.932253	0.915455	1.15532	3.79469	4.13077	4.06399	1.48874	1.5031	1.214	5.04033	4.65434	5.08949	|||	204	36	0-0-0-1	1	1	1
_430_M772T350	M772T350	//$$$|| Delphinidin 3-rutinoside-5-glucoside; S.melongena Knapsak; M-H = 772.2067574 //	11	2	0	1	2	2	1	2	1	772.202	772.198	772.207	5.83744	5.82463	5.84882	7.15183	5.45919	6.33328	6.65546	5.25241	6.35448	6.66668	6.20515	6.36989	7.06447	6.35173	6.22873	7.07421	6.93063	6.92062	6.84681	6.69547	6.70385	6.72529	7.08061	7.02218	7.15183	7.11232	7.00194	7.11232	|||	100	3	0-2-2-2	3	3	3
_979_M773T350	M773T350		8	2	1	0	0	1	1	1	2	773.202	773.196	773.205	5.83683	5.82463	5.85379	6.10192	4.55204	5.25549	5.51175	4.31274	5.0559	5.46747	5.33065	5.30892	5.97638	5.39691	5.17134	5.91246	5.64304	5.86234	5.68173	5.83076	5.51381	5.76215	5.94095	5.67326	6.09597	6.10192	5.80203	6.0043	|||	100	3	0-0-0-0	1	1	1
_587_M778T634	M778T634		4	0	1	0	2	0	1	0	0	778.104	778.1	778.112	10.5676	10.5479	10.5801	4.85108	3.70296	3.29289	3.15602	4.66708	4.66708	4.16606	3.18412	3.8105	3.15376	4.79686	4.79196	4.71047	2.94673	3.47833	3.20855	4.85108	4.52118	4.63433	2.44871	2.44163	1.956	3.82836	3.87112	3.97299	|||	190	14	2-2-2-2	3	4	4
_260_M779T634	M779T634		4	0	1	0	2	0	1	0	0	779.111	779.111	779.116	10.5657	10.5564	10.584	4.88549	3.46526	3.67428	3.91802	4.86257	4.88549	4.65621	3.62129	4.18863	3.53867	4.79536	4.69216	4.72306	3.75835	3.67065	3.55135	4.83896	4.80331	4.62813	2.69811	2.88005	3.05546	4.00278	3.89819	4.00278	|||	190	14	2-2-2-2	3	4	4
_457_M779T806	M779T806		2	0	0	0	0	0	0	0	2	779.308	779.306	779.31	13.4362	13.4345	13.4379	5.59391	3.2238	2.71156	2.52908	5.0024	4.19776	4.02559	3.89241	3.92884	3.18412	5.54514	5.18965	4.81394	3.90971	3.47185	3.6229	5.59391	5.21799	5.10808	2.85589	3.25809	2.63099	5.03744	4.92872	4.22074	|||	235	11	0-0-0-5	6	1	1
_273_M788T634	M788T634		2	2	0	0	0	0	0	0	0	788.187	788.186	788.187	10.5633	10.5575	10.569	5.01607	4.81921	4.7558	3.7025	3.51432	3.51432	2.72049	5.01607	5.00749	4.83939	3.89728	3.95804	3.50318	4.84805	4.5114	4.64246	3.60847	3.67594	3.30333	4.10007	3.89838	3.49016	2.71933	2.30693	2.61475	|||	190	14	6-4-6-5	7	6	6
_853_M790T261	M790T261		17	2	2	3	1	3	3	1	2	790.277	790.272	790.28	4.35428	4.31698	4.40263	6.45973	5.32299	5.89268	6.33374	5.03964	5.69744	6.42349	4.91414	6.45973	6.13616	4.97846	6.33614	6.13489	6.19318	5.79138	5.53381	6.23123	4.81886	5.70757	5.68348	5.29587	4.54177	5.94601	5.07393	4.54277	|||	53	2	1-1-1-1	2	2	1
_848_M790T314	M790T314		3	1	0	0	0	2	0	0	0	790.278	790.277	790.28	5.23908	5.23458	5.26004	5.43683	5.26586	5.13162	5.10658	4.01057	3.79129	3.89735	4.95439	5.19907	5.36686	3.87925	4.13214	4.31175	5.43683	4.9254	4.04397	4.35953	3.6405	2.08473	3.98146	2.64739	3.49823	2.83509	1.63201	2.0193	|||	85	1	0-0-0-0	1	1	1
_934_M791T261	M791T261		7	0	2	2	1	0	0	1	1	791.277	791.269	791.282	4.353	4.34566	4.37101	5.564	4.35722	4.92857	5.45919	4.29439	4.70599	5.1812	4.38469	5.564	5.17816	4.04786	5.44674	5.06247	5.19841	5.05852	4.71879	5.30162	4.84337	4.91417	4.79532	4.63206	3.62591	5.08184	4.46643	3.28077	|||	53	2	0-0-0-0	1	1	1
_445_M794T559	M794T559		8	0	3	0	2	0	3	0	0	794.101	794.095	794.106	9.31581	9.30588	9.33689	5.81063	3.9177	4.03695	4.56396	5.30927	5.30927	5.68377	4.18863	4.60457	4.52131	5.23887	5.81063	5.57475	4.22287	4.22287	4.40522	5.52956	5.62308	5.5713	3.80985	3.76739	4.00955	5.29334	5.11265	4.60167	|||	171	18	2-1-1-1	2	2	2
_435_M795T1108	M795T1108		2	0	0	0	0	2	0	0	0	795.085	795.081	795.088	18.4584	18.4582	18.4586	5.03276	2.22321	2.2883	2.52574	0.844279	0.604393	2.0411	3.40602	3.90659	3.46377	1.4972	0.963061	1.1269	4.51362	4.58122	5.03276	1.03239	2.26733	0.374862	2.65971	1.39341	2.65859	0.600461	0.461376	0.788576	|||	296	25	13-11-9-11	15	13	10
_521_M795T559	M795T559		9	1	1	1	1	0	3	0	2	795.104	795.097	795.111	9.31551	9.29815	9.32902	5.5777	4.66383	4.65324	5.05294	5.30799	5.35029	5.40341	4.63857	5.19307	4.86637	5.29017	5.48173	5.5777	4.86233	4.95361	5.05566	5.34866	4.99398	5.48154	4.40227	4.63152	3.88915	5.15282	5.35745	5.04795	|||	171	18	2-1-1-1	2	2	2
_865_M796T560	M796T560		4	0	1	0	2	0	1	0	0	796.109	796.107	796.116	9.32545	9.31979	9.3563	4.8301	3.91385	4.04347	3.90505	4.22051	3.95863	4.8301	3.95514	4.07255	3.98112	4.42234	4.61263	4.4209	4.24535	3.79338	3.76208	4.79762	4.501	4.59998	3.56747	3.6136	3.09505	4.08049	4.21568	3.82836	|||	171	18	2-1-1-1	2	2	2
_455_M797T447	M797T447		3	1	0	0	0	2	0	0	0	797.308	797.307	797.308	7.45722	7.45596	7.46123	6.4391	4.70835	3.54647	5.85342	1.44957	1.56843	2.75218	5.64735	5.87443	5.64264	2.63286	2.63723	2.63108	6.4391	6.06322	5.68506	3.22268	3.22966	2.48314	4.61222	4.00426	4.09225	2.16465	1.1442	1.68658	|||	141	4	1-0-1-1	2	2	2
_38_M805T1214	M805T1214	//$$$|| "Bn-NCC-3; Stereoisomer, 3'-Me ester, 2''-O-?-D-glucopyranoside "; Arabidopsis thaliana_DNP ; M-H = 805.3296 // ; pepper_PRI; M-H = 805.3304 //	10	2	0	3	0	3	0	2	0	805.328	805.326	805.332	20.24	20.2205	20.2682	8.02843	7.26438	6.65546	4.65549	5.32857	4.42874	2.6635	7.69634	7.60611	6.70434	5.81047	5.65847	4.79536	8.02843	7.79374	7.67142	5.92433	5.82579	5.81247	6.74499	6.67926	6.46718	4.86734	4.70032	4.45239	|||	308	11	4-2-2-2	5	2	2
_145_M806T1214	M806T1214		9	2	0	2	0	3	0	2	0	806.332	806.328	806.337	20.2377	20.2205	20.2523	7.11479	6.52107	5.85342	3.86181	4.02559	3.17932	1.72225	7.06854	6.88505	5.8298	5.15495	4.98307	3.92608	7.11479	7.00193	6.92915	5.22413	4.85672	5.04862	6.06907	5.92574	5.62572	3.99598	3.79286	3.89275	|||	308	11	0-0-0-0	1	3	3
_98_M807T1215	M807T1215		3	0	0	1	0	2	0	0	0	807.339	807.333	807.339	20.2523	20.2205	20.2604	5.95277	5.2844	4.78858	2.51329	2.67869	2.06233	0.850277	5.95277	5.79986	4.69022	3.95804	3.57559	3.23553	5.85689	5.85754	5.89356	3.81457	3.56522	3.69702	4.8804	4.54097	4.44966	2.34449	2.86528	3.0532	|||	308	11	0-0-0-0	1	3	3
_891_M809T559	M809T559		7	2	0	1	0	2	0	2	0	809.177	809.171	809.182	9.32224	9.30883	9.3633	5.4392	4.98176	5.06817	5.2567	1.42953	0.65185	2.24369	5.15825	5.4392	5.38394	1.87485	2.15971	1.63813	5.26867	4.63836	5.26446	2.00237	2.29049	2.46613	4.75276	4.75276	4.16538	1.49735	1.99561	1.39648	|||	171	18	7-7-7-7	8	8	8
_1154_M809T1140	M809T1140		6	2	1	1	0	0	0	2	0	809.25	809.243	809.252	18.9991	18.9922	19.007	7.73524	7.6778	5.11251	4.68999	7.73524	4.88959	4.75509	7.28171	4.14943	4.01374	7.19072	4.16666	3.6699	4.48607	4.1205	3.98632	4.73091	4.0657	3.6018	4.76451	3.59148	4.55064	4.88037	3.65655	4.45565	|||	300	1	0-0-0-0	1	1	1
_1048_M812T802	M812T802		10	0	2	0	3	0	2	0	3	812.442	812.436	812.447	13.3676	13.3188	13.3839	6.40743	1.51164	0.645854	1.35875	5.45193	5.71818	4.93358	1.46444	1.45044	0.830338	5.81023	6.12828	5.86502	1.27097	1.3752	1.181	5.80853	6.40743	6.34109	1.21047	1.50083	1.69229	5.90506	5.86748	6.23618	|||	233	52	1-1-1-1	1	1	1
_842_M815T1191	M815T1191		3	0	0	0	0	2	1	0	0	815.196	815.19	815.197	19.8575	19.8485	19.8708	7.24407	2.34089	2.98525	1.09996	1.79283	2.36116	0.674627	3.36688	6.40866	3.62813	2.32412	4.52052	2.46255	5.8793	6.64223	7.24407	4.46709	4.94671	5.1739	3.4859	3.09505	2.50008	2.33059	1.6571	1.04772	|||	305	53	19-12-11-11	20	11	10
_881_M820T358	M820T358		8	0	1	2	1	2	1	0	1	820.287	820.281	820.291	5.96501	5.95243	5.9821	7.16932	6.02941	6.32153	5.13947	5.16144	5.64761	4.44743	5.89183	6.05993	6.27768	5.11898	5.39052	5.57657	7.16932	6.49663	5.28015	6.26782	5.80853	4.68638	4.95593	4.00864	4.30933	4.30539	3.15418	3.67037	|||	104	3	0-0-1-1	2	2	1
_690_M820T292	M820T292		22	2	3	3	3	3	3	3	2	820.286	820.284	820.294	4.86213	4.84334	4.88781	7.57012	6.06792	6.70459	6.63085	6.13121	6.71907	6.5542	5.7587	7.56755	7.34717	5.27768	7.50911	7.41101	7.4131	7.04684	6.68307	7.57012	7.13297	6.64162	6.77473	6.29375	6.1094	6.92665	6.3158	6.3158	|||	68	3	0-1-1-1	2	2	2
_627_M821T292	M821T292		20	1	3	3	3	3	3	2	2	821.291	821.282	821.296	4.8589	4.84334	4.90686	6.69252	5.06009	5.73566	5.11346	4.96948	5.53335	5.41646	4.61049	6.69252	6.32922	4.6966	6.36439	6.35473	6.52024	6.15326	5.80823	6.64162	6.1097	5.61949	5.82203	5.2946	5.28433	6.00411	5.40273	4.9473	|||	68	3	0-0-0-0	1	1	1
_857_M821T358	M821T358		4	0	0	0	0	2	2	0	0	821.29	821.289	821.293	5.96206	5.9501	5.9821	6.17785	5.14365	5.29523	4.65324	4.15282	4.579	3.80151	5.07999	5.30974	5.24892	4.31122	4.46437	4.92387	6.17785	5.50996	4.44565	5.47672	4.69598	3.72464	3.80984	2.85589	3.49054	3.40388	1.17266	2.97335	|||	104	3	0-0-0-0	1	1	1
_295_M821T1216	M821T1216		7	2	0	1	0	2	0	1	0	821.321	821.315	821.329	20.2634	19.9235	20.2789	5.7284	5.50565	5.10638	4.62694	2.44742	2.43797	2.65058	5.7284	5.57908	4.92393	3.46944	2.82053	2.75887	5.46192	5.36054	5.42273	3.22966	3.26114	3.24515	5.29587	5.28921	5.30439	2.23695	2.85044	2.50575	|||	308	11	7-2-2-2	8	2	2
_917_M822T292	M822T292		7	0	0	1	1	2	2	1	0	822.293	822.29	822.301	4.86336	4.84852	4.88339	5.32066	3.86547	4.70722	4.42087	3.81792	4.70432	4.57582	3.54161	5.3086	4.81012	3.65954	5.26557	5.07182	5.32066	4.88836	4.52375	5.26605	4.99703	4.62824	4.72008	4.17135	4.1457	4.76577	4.14654	4.08049	|||	68	3	0-2-2-2	3	3	3
_614_M823T656	M823T656		4	0	0	2	0	2	0	0	0	823.233	823.223	823.242	10.9328	10.9245	10.9561	5.43454	4.56396	3.12316	4.70652	2.56941	1.80859	2.38775	5.13157	4.52831	5.43454	3.45041	3.75959	4.40305	4.74766	4.47	4.39922	3.87218	3.1834	3.00907	4.14477	2.67727	4.00515	2.76707	2.29143	2.31028	|||	200	1	0-0-0-0	1	1	1
_116_M825T634	M825T634		3	0	0	2	0	1	0	0	0	825.123	825.117	825.126	10.5645	10.5537	10.5859	4.47865	4.47865	4.34262	4.1358	2.69025	2.7829	0.924686	4.25966	4.4282	4.06159	2.67597	3.15577	3.08751	4.2731	4.2257	4.24894	3.17889	2.65264	2.83471	3.37318	3.51045	3.78578	2.31338	2.51864	1.7299	|||	190	14	7-5-8-6	9	7	7
_1152_M825T1066	M825T1066	//$$$|| "Quercetin-hexose-deoxyhexose, -C10H16O5 (216)---38.33min---YokoID#753---C37H46O21"; Tomato_Yoko; M-H = 825.24524 //	15	2	1	1	2	2	3	1	3	825.244	825.239	825.249	17.7651	17.7355	17.7802	8.90921	8.5901	6.34404	6.90482	8.90921	6.12551	6.71907	8.50741	5.47937	5.83483	8.40944	5.32512	5.79718	6.18037	5.86597	5.73142	5.97365	5.90917	5.55191	7.09139	5.09025	5.63564	7.00672	5.03744	5.62763	|||	288	3	0-0-2-2	3	3	1
_1200_M826T1065	M826T1065		12	2	2	1	2	1	1	1	2	826.247	826.24	826.259	17.7555	17.7404	17.7761	7.74091	7.6557	5.47237	5.84859	7.74091	5.44435	5.80526	7.39913	4.71471	5.15348	7.52827	4.538	5.17134	5.13731	5.40544	4.99147	5.10808	4.74095	4.57385	6.1512	4.24056	4.69839	6.34031	4.13424	4.63896	|||	288	3	0-0-1-1	2	2	1
_1151_M827T1065	M827T1065		5	2	2	1	0	0	0	0	0	827.255	827.25	827.257	17.7498	17.7355	17.757	6.65678	6.48301	4.62907	4.78022	6.65678	4.48699	4.85187	6.26233	3.62813	4.25859	6.35473	3.42291	4.31122	4.14159	3.94743	3.9135	3.78377	3.78377	3.40034	5.17588	3.32717	3.68073	5.09205	3.59004	3.83246	|||	288	3	1-1-0-0	1	1	2
_1042_M829T1054	M829T1054	//$$$|| "Kaempferol-hexose-dehydrohexose, -C12H12O5 (236)"; pepper_PRI; M-H = 829.2202 // "Kaempferol-hexose-dehydrohexose, -C12H12O5 (236)---38.78min---YokoID#765---C39H42O20"; Tomato_Yoko; M-H = 829.21884 //	9	2	2	1	1	0	1	1	1	829.218	829.21	829.221	17.5739	17.5645	17.6102	5.86718	5.86718	5.02495	4.03695	5.6106	4.39718	4.04405	5.53016	4.58448	4.61115	4.98979	4.52757	4.441	4.6389	4.52375	4.53726	4.52651	4.18011	4.43545	4.24001	4.98756	5.09914	4.12955	4.67105	4.86411	|||	286	1	0-0-0-0	1	1	1
_683_M835T706	M835T706		2	0	0	2	0	0	0	0	0	835.362	835.357	835.366	11.7726	11.7711	11.7741	5.15969	2.52908	2.91981	3.23586	0.784923	1.06675	0.65073	3.65564	5.15969	4.35334	1.30544	3.1595	0.752229	3.76208	4.28167	4.65658	1.41702	0.411038	1.83178	1.64059	3.11264	3.02916	0.64503	0.832305	0.948483	|||	211	2	0-0-0-0	1	1	1
_388_M839T968	M839T968		4	1	0	2	0	1	0	0	0	839.199	839.197	839.208	16.1393	16.1133	16.635	5.29773	3.96322	4.85184	4.22188	3.13209	3.93875	3.38758	4.45947	4.07401	5.29773	3.57541	3.3401	4.44963	4.89412	4.76742	5.14838	4.0657	4.26648	4.14477	3.51297	3.82233	3.66982	2.96828	2.97335	2.91975	|||	271	2	1-1-1-1	2	2	1
_168_M839T909	M839T909		8	1	0	1	2	2	1	0	0	839.212	839.206	839.224	15.1532	14.6701	15.1774	5.75758	4.5578	4.90779	4.66847	4.39801	4.82939	4.45463	4.87892	4.73598	5.05181	4.71106	4.51141	5.57498	5.75758	5.4445	5.4967	5.59216	5.02721	5.52482	4.08879	4.13579	3.81642	4.07687	4.0311	3.60844	|||	257	1	0-0-0-0	1	1	1
_1188_M839T559	M839T559		19	0	1	3	3	3	3	3	2	839.219	839.214	839.223	9.31979	9.30792	9.59416	6.64887	5.69113	5.52909	5.8055	4.73872	4.56079	4.87673	6.02278	6.26484	6.64887	4.538	5.52741	5.75388	6.54926	6.40639	6.10486	5.85143	5.53264	5.36625	6.26279	6.56039	5.91975	5.3177	5.48027	5.2289	|||	171	18	5-5-5-5	6	6	6
_339_M839T820	M839T820		3	0	0	0	0	2	1	0	0	839.224	839.22	839.225	13.6616	13.6552	13.8549	5.97931	4.18772	4.54934	4.68611	4.47133	4.75509	5.09806	4.70315	4.29059	5.51626	4.84467	4.69483	5.97931	5.28015	5.21838	4.81286	5.74686	4.83896	5.14164	3.84638	3.68979	3.54163	4.15049	3.98221	4.06361	|||	239	4	1-1-1-2	3	2	2
_792_M839T1353	M839T1353	methoxyhedyotisol A; Rye-Lignans; M-H = 839.3126 ||	3	2	0	1	0	0	0	0	0	839.312	839.311	839.313	22.5526	22.5403	22.5605	5.90757	5.53942	5.90757	4.31411	3.43816	4.60318	3.29023	5.30974	3.62129	3.78903	4.04806	2.84683	1.96217	4.58122	4.19114	4.02473	3.08689	3.14013	2.95958	2.9805	3.91949	4.05674	2.0411	2.01793	3.26449	|||	316	2	0-0-0-0	1	1	1
_629_M839T807	M839T807	//$$$|| ; pepper_PRI; M-H = 839.3336 //	8	0	1	1	1	3	0	1	0	839.334	839.328	839.336	13.4423	13.4097	13.5124	8.0508	7.34216	6.45312	6.45189	5.61582	5.43419	5.70824	7.72827	7.57585	6.90493	6.9222	6.19266	5.92267	8.0508	7.67142	7.25903	6.69405	6.3924	5.92433	7.20405	7.0673	6.73608	6.2508	6.00977	5.56941	|||	235	11	1-1-1-7	8	2	2
_786_M839T756	M839T756	//$$$|| ; pepper_PRI; M-H = 839.3336 //	4	0	0	1	0	2	0	1	0	839.334	839.331	839.337	12.6	12.5941	12.6159	5.6394	4.89945	3.73823	3.93903	2.71009	2.33993	1.9703	5.49273	5.0926	4.4282	4.1859	3.43353	3.43353	5.6394	5.53289	4.96348	4.10737	3.83587	3.44671	5.17431	4.55371	4.63555	3.30494	2.80768	3.082	|||	223	11	6-5-4-10	11	7	6
_1135_M840T559	M840T559		6	0	0	1	1	0	1	2	1	840.221	840.219	840.228	9.31801	9.28296	9.32531	5.89469	5.032	4.01092	4.72902	3.99034	3.75589	4.3404	5.2966	5.44779	5.62706	4.42465	4.57659	4.65478	5.89469	5.4826	5.32731	5.26299	4.86853	4.44006	5.48164	5.71903	5.01206	4.67349	4.93656	4.17986	|||	171	18	3-4-4-4	4	5	5
_843_M840T884	M840T884	//$$$|| ; pepper_PRI; M-H = 840.3372 //	5	0	1	2	0	1	1	0	0	840.33	840.329	840.342	14.7381	14.7177	14.7546	5.96273	4.61742	4.18752	4.91356	4.57788	3.18908	4.2787	5.96273	5.1639	4.95652	5.3129	4.36434	4.42465	5.68173	5.24427	4.69654	5.26742	4.74077	3.65467	4.13579	4.64979	4.37563	3.60844	4.14401	3.42722	|||	252	13	8-7-7-7	9	9	8
_585_M840T806	M840T806	//$$$|| ; pepper_PRI; M-H = 840.3372 //	6	0	0	1	0	3	0	2	0	840.337	840.336	840.338	13.4355	13.426	13.4429	7.24659	6.63085	5.74692	5.4282	5.17126	4.27317	4.71175	6.91296	6.85666	6.02695	6.28697	5.23887	5.23218	7.24659	6.98241	6.52372	6.06612	5.70757	5.24716	6.46614	6.27362	6.01571	5.04632	5.36665	4.69536	|||	235	11	1-1-1-2	3	2	2
_1051_M841T292	M841T292		4	0	0	1	0	1	2	0	0	841.25	841.222	841.261	4.87206	4.65821	5.0571	5.52471	0.657651	1.75939	1.78337	3.36254	2.47897	2.21876	4.52652	1.54051	1.23484	3.18614	3.26851	3.01921	5.04817	1.96525	1.67843	5.52471	4.69489	3.31487	0.948419	1.30546	0.94335	2.71095	2.50575	3.10394	|||	69	1	0-0-0-0	1	1	1
_872_M841T806	M841T806		2	0	0	0	0	2	0	0	0	841.344	841.343	841.345	13.4357	13.4297	13.4416	6.06	5.71313	4.50084	4.69071	4.40958	3.73095	3.89338	6.0073	5.62672	5.0113	5.07182	4.25695	4.32581	6.06	5.69328	5.46192	4.63907	4.6289	4.18011	5.48609	5.50777	4.98756	4.08413	4.1348	4.09862	|||	235	11	1-1-1-4	5	2	2
_1182_M845T979	M845T979	//$$$|| isorhamnetin 3-sinapoylsophoroside; B. juncea_litra; M-H = 845.214 // "Quercetin-hexose-deoxyhexose, -C12H12O5 (236)---36.66min---YokoID#673---C39H42O21"; Tomato_Yoko; M-H = 845.21471 //	15	2	1	2	2	1	2	2	3	845.213	845.21	845.216	16.3165	16.3021	16.3477	6.71996	6.31132	6.25793	5.94689	6.27371	6.42349	6.0635	6.08065	6.13616	6.71996	5.98725	6.04812	6.71939	6.33003	6.17785	6.33003	6.21091	6.29341	6.25175	6.02434	6.68296	6.26279	6.01413	6.54779	6.28709	|||	273	10	3-3-2-2	4	4	2
_286_M846T653	M846T653		8	0	2	1	0	2	2	1	0	846.208	846.201	846.213	10.8822	10.8655	10.9003	6.68307	4.69762	5.41669	5.11683	4.68043	5.15351	4.95311	5.0287	4.89549	5.42012	4.82658	4.99218	5.29017	6.68307	6.3391	6.06749	6.5057	6.20478	5.81655	4.11795	2.63099	1.96363	3.83246	1.79547	1.94687	|||	198	5	0-0-0-0	1	2	2
_1013_M846T979	M846T979		7	2	0	1	0	2	0	1	1	846.217	846.213	846.222	16.3181	16.3076	16.3307	5.92279	5.3437	5.61938	5.18132	5.46747	5.46854	5.25116	5.36686	5.32835	5.92279	5.13507	5.10265	5.76255	5.43471	5.35498	5.52715	5.37411	5.16377	5.30162	5.45792	5.77048	5.45384	5.24119	5.66941	5.36389	|||	273	10	4-4-2-2	5	5	2
_285_M847T653	M847T653	//$$$|| "Isorhamnetin 3,7-diglycosides; 3-O-[¦ֲ-D-Glucopyranosyl-(1->2)-¦ֲ-D-glucopyranoside], 7-O-¦ֲ-D-glucopyranoside"; Brassica napus_DNP; M+FA = 847.2144 // Isorhamnetin 3-sophoroside-7-glucoside; Brassica napus_KanapSAck; M+FA = 847.2144 // Isorhamnetin trihexose; B. juncea_litra; M+FA = 847.2144 //	6	1	2	1	1	1	0	0	0	847.207	847.202	847.217	10.8769	10.8717	10.8862	5.79457	3.97497	4.63555	4.52784	3.75589	4.17232	4.35854	3.92346	4.33031	4.58443	3.5509	4.12973	4.51141	5.79457	5.54645	5.32796	5.72446	5.33104	4.97653	2.72153	1.99099	0.714322	3.15418	1.64059	0.931276	|||	198	5	0-0-0-0	1	2	2
_767_M850T308	M850T308		7	2	1	0	0	3	1	0	0	850.296	850.29	850.3	5.14065	5.13278	5.14682	5.46357	3.97344	5.00262	4.63555	3.5999	4.80476	4.78465	3.76762	5.33899	4.98922	3.54341	5.46357	5.04596	4.93022	4.83003	4.95609	4.97067	5.08078	4.87619	4.69839	4.24608	4.16262	4.9814	4.51699	4.23788	|||	81	2	0-0-0-0	1	1	1
_780_M855T1354	M855T1354		3	2	0	1	0	0	0	0	0	855.309	855.306	855.314	22.5605	22.5344	22.5747	5.2318	5.2318	5.06577	4.79181	3.91679	3.87761	3.62404	5.17937	4.52652	4.48201	3.65787	3.25087	3.43191	4.82406	4.73866	4.59481	3.1872	3.67639	3.04384	4.00864	3.84638	4.704	2.82909	2.77656	3.06591	|||	316	2	1-1-1-1	2	2	1
_904_M855T884	M855T884		5	1	0	1	0	3	0	0	0	855.322	855.318	855.331	14.7377	14.7212	14.751	5.38939	5.06626	4.70835	4.6418	4.29491	3.79432	4.124	5.38939	5.00169	5.0256	4.0627	4.20642	4.31044	5.11782	4.84427	4.87784	4.38875	4.54648	4.12215	4.62722	4.75629	4.95092	3.15914	3.67037	3.7884	|||	252	13	7-6-6-6	8	8	7
_343_M855T811	M855T811		5	0	0	1	0	2	1	1	0	855.33	855.327	855.341	13.519	13.4963	13.5271	5.72333	5.09102	4.67185	4.83426	4.07083	3.50946	4.25157	5.72333	5.0482	5.06362	4.57188	4.49534	4.35015	5.38116	5.42142	5.27341	4.76675	4.68377	4.38875	5.04207	4.82075	5.03967	4.28132	3.42722	4.21193	|||	236	4	0-0-0-0	1	1	1
_396_M856T811	M856T811		4	0	0	0	1	2	1	0	0	856.329	856.328	856.333	13.5225	13.5211	13.5343	4.80333	4.5093	3.91424	4.45561	3.00558	2.24658	3.44052	4.69022	4.59307	4.35002	4.29496	3.45041	3.37843	4.67023	4.80333	4.70375	4.03119	4.06399	4.08091	4.44966	4.44881	4.35832	3.15109	3.37797	3.3227	|||	236	4	1-1-1-1	2	2	2
_253_M868T1192	M868T1192		4	0	0	0	2	0	2	0	0	868.111	868.099	868.113	19.859	19.8485	19.873	5.15935	1.70046	3.3572	0.481041	3.46457	4.03135	1.19908	2.71376	3.8651	3.16896	4.37688	5.05842	4.5354	4.01057	4.11556	4.2017	4.75392	4.90003	5.15935	3.33869	3.2417	2.09754	4.23788	4.34206	4.01159	|||	305	53	1-10-1-1	23	14	1
_1261_M868T232	M868T232		3	2	1	0	0	0	0	0	0	868.258	868.252	868.266	3.85866	3.77818	3.86587	4.85758	4.41356	4.43393	3.82739	4.80244	4.5802	2.63691	4.85758	4.33072	4.68793	4.27551	3.77928	4.16666	4.65008	4.24905	3.47833	3.91365	3.78317	2.78494	4.07808	4.44645	4.17727	3.19668	3.78542	3.3338	|||	38	2	0-0-0-0	1	1	1
_696_M869T1191	M869T1191		9	0	0	2	0	2	2	1	2	869.115	869.11	869.121	19.8575	19.8297	19.8817	6.0722	4.16638	4.93554	0.550934	2.47647	4.49035	0.63749	4.88304	5.80104	4.87798	4.45915	5.39505	4.84673	5.44413	5.79733	6.0722	5.22379	5.28249	5.19107	4.85673	4.84181	4.62968	3.94906	4.05809	4.14426	|||	305	53	18-11-10-10	19	4	3
_641_M870T1191	M870T1191		3	0	0	1	0	2	0	0	0	870.122	870.117	870.126	19.8525	19.8392	19.8677	5.35523	2.91981	4.31971	0.875484	2.70185	3.30098	1.05847	4.52131	5.34473	4.21556	3.64281	4.64057	3.70148	4.80333	5.21468	5.35523	4.68612	4.66603	4.74095	4.3705	4.20524	4.3542	3.34718	3.34948	2.82172	|||	305	53	12-11-10-10	14	4	3
_858_M871T912	M871T912	//$$$|| "Kaempferol-hexose-deoxyhexose, -pentose, -C9H6O2 (146)---35.55min---YokoID#646---C41H44O21"; Tomato_Yoko; M-H = 871.22974 //	9	1	2	1	1	0	1	3	0	871.228	871.227	871.233	15.2032	15.1859	15.2253	6.84091	6.42731	5.04835	4.36978	6.48586	5.03867	4.49035	6.6056	5.49273	4.61528	6.84091	5.01428	4.14876	4.89022	4.63473	4.02856	5.06776	4.40841	3.9611	5.30307	4.64154	5.14879	4.95435	4.2261	5.14495	|||	258	4	2-2-2-3	4	3	3
_57_M881T832	M881T832		3	0	0	0	0	0	0	2	1	881.275	881.273	881.275	13.8678	13.8591	13.8685	5.68762	2.2964	0.568182	3.16949	1.60721	1.59665	2.87539	3.95985	1.80833	2.08545	3.3915	1.44955	2.0499	2.69804	1.65054	2.63681	1.55003	1.82253	0.815789	5.45384	5.61956	5.63005	5.46333	5.68762	5.60805	|||	242	13	6-5-5-5	7	3	3
_76_M882T832	M882T832		2	0	0	0	0	0	0	2	0	882.278	882.276	882.28	13.8686	13.8685	13.8686	4.95704	0.749541	1.29298	1.34856	1.4998	0.220134	2.58386	3.09356	1.13491	1.49221	2.97551	1.51146	2.05763	1.58342	2.05524	0.585518	0.718341	1.41689	1.16406	4.52503	4.74291	4.85666	4.55326	4.84878	4.95704	|||	242	13	7-5-5-5	8	3	3
_1114_M887T845	M887T845	Quercetin-hexose-deoxyhexose-pentose-p-coumaric acid; Tomato-Peel-Flesh; M-H = 887.2251 ||	14	2	2	1	2	2	2	1	2	887.224	887.221	887.229	14.079	14.0693	14.0888	7.54862	6.84731	6.52107	6.22665	7.0055	6.17709	6.38298	7.48753	6.74894	6.19202	7.54862	6.57513	6.21862	6.45346	6.45491	6.29863	6.30881	6.39171	6.22082	6.86737	6.35407	6.36907	6.74966	6.19151	5.97538	|||	244	8	0-0-0-6	7	2	2
_206_M887T285	M887T285		8	2	0	2	0	2	1	1	0	887.391	887.385	887.396	4.74803	4.73651	4.76884	6.43038	5.29647	4.90407	5.89268	3.38035	3.54927	2.9856	5.76548	5.45729	5.71392	4.50132	3.88865	4.06806	6.43038	6.22419	5.9461	4.65347	4.50492	4.36619	4.70245	4.95593	4.35826	1.94687	3.27701	2.8797	|||	62	6	0-1-1-1	1	1	1
_1165_M888T844	M888T844	//$$$|| Cyanidin 3-O-[2''-O-(xylosyl) 6''-O-(p-coumaroyl) glucoside] 5-O-glucoside.--?? (CAS 763896-30-6); Arabidop_roots; M-H = 888.2329 //	11	2	0	2	1	2	1	1	2	888.226	888.221	888.23	14.0734	14.0634	14.0947	6.93154	6.1473	5.70365	5.4363	5.80223	5.6106	5.33525	6.76288	5.91774	5.44779	6.93154	5.87931	5.35694	5.68039	5.68039	5.634	5.59711	5.46278	5.53672	5.93911	5.48415	5.71763	5.8625	5.29545	5.20526	|||	244	8	0-0-0-4	5	2	2
_1218_M897T927	M897T927		4	1	0	0	3	0	0	0	0	897.265	897.262	897.269	15.4445	15.4354	15.4551	5.35815	3.42214	4.77653	4.57107	2.92183	4.72064	5.11215	4.66208	4.50258	5.01421	4.72068	5.0367	5.35815	4.55155	3.55531	3.75835	4.79205	3.90465	3.85496	3.81642	4.45127	4.02783	4.09862	4.09862	4.11186	|||	261	3	1-1-1-1	2	2	2
_837_M901T912	M901T912	//$$$|| Isovitexin 2''-O-(6'''-(E)-p-coumaroyl)glucoside 4'-O-glucoside; Cucumis_KNApSAcK; M-H = 901.2407972 // Cyananin; Potato_KNApSAcK; M-H = 901.2413462 // "Kaempferol-hexose-deoxyhexose, -hexose-C9H6O2 (146)---35.24min---YokoID#630---C42H46O22"; Tomato_Yoko; M-H = 901.24007 //	11	3	3	1	0	2	1	1	0	901.24	901.234	901.248	15.1943	15.1843	15.2146	7.02137	7.02137	5.58537	4.67618	6.97214	5.40214	4.72064	6.62083	4.95652	4.96604	6.75378	4.66882	5.27768	5.91085	5.48923	4.94925	5.81655	5.34632	4.66238	4.39697	3.9241	5.29705	4.3574	3.70062	5.23039	|||	258	4	0-0-0-1	2	1	1
_743_M902T912	M902T912		6	2	0	1	2	1	0	0	0	902.245	902.235	902.253	15.1948	15.1853	15.1964	6.22443	6.22443	4.66455	3.89255	6.02821	4.64775	3.58668	6.00066	4.0101	4.4838	5.94687	4.22194	4.57412	4.67981	4.45127	4.07184	4.49394	4.81524	3.43554	2.66283	2.46909	4.36166	3.42767	2.6841	4.11081	|||	258	4	0-0-0-2	3	1	1
_325_M902T415	M902T415		2	0	0	2	0	0	0	0	0	902.252	902.248	902.257	6.91382	6.91329	6.91435	5.41253	4.17661	4.79181	3.70296	2.75218	3.46152	3.0103	4.43272	5.17816	4.95198	3.50318	3.76506	3.74858	5.00989	5.11782	5.41253	4.00448	3.93288	4.56395	3.93433	3.24375	3.44347	2.73252	2.01235	2.18387	|||	130	3	2-1-2-2	3	3	3
_1076_M902T832	M902T832		5	0	1	0	2	0	2	0	0	902.474	902.47	902.477	13.8701	13.8633	13.8859	5.81381	1.15043	0.274793	0.772822	4.67722	5.12042	4.96948	0.891757	1.52455	0.822242	4.68659	5.22935	5.81381	0.509178	0.573034	0.508093	5.77638	5.58035	5.63922	0.834695	0.181261	0.668822	3.63439	4.60905	3.80196	|||	242	13	0-0-0-0	3	4	4
_1077_M902T671	M902T671		4	0	1	0	1	0	0	0	2	902.475	902.473	902.481	11.1772	11.1663	11.2039	5.52088	1.07732	0.526959	0.493328	4.09422	4.26676	4.70432	0.452935	0.282241	0.695438	3.74858	3.80269	4.1862	1.01274	0.796557	0.781066	4.1728	4.05947	4.06974	0.492699	0.636303	0.64165	5.43564	5.52088	5.41473	|||	204	36	0-0-0-1	1	1	1
_520_M903T740	M903T740		3	0	0	0	1	0	2	0	0	903.218	903.216	903.219	12.335	12.3214	12.3361	5.33829	4.1926	4.20668	5.01689	4.43402	3.48452	4.6845	5.33829	4.72448	4.84589	5.11427	4.36822	4.94477	4.83005	4.7296	4.89022	5.05129	4.59998	4.73549	4.33048	4.30798	3.61968	4.35124	4.00564	3.62795	|||	219	4	3-2-2-3	4	4	3
_360_M903T313	M903T313	Quercetin-dihexose-pentose-deoxyhexose; Tomato-Peel-Flesh; M-H = 903.2412 || //$$$|| Quercetin-dihexose-deoxyhexose-pentose ; pepper_PRI; M-H = 903.2421 // Rutin; 7-O-[Xylosyl-(1??)-glucoside]; pepper_PRI; M-H = 903.2377 //	12	3	0	2	2	2	1	1	1	903.239	903.234	903.246	5.21638	5.20134	5.23458	5.91872	5.08553	5.22944	5.32299	5.02666	5.43122	5.57294	5.3086	5.5691	5.87443	5.33457	5.39691	5.91872	5.721	5.45994	5.41055	5.69591	5.53979	5.36274	3.9801	5.02281	4.38473	4.81426	5.47937	4.46643	|||	83	4	3-2-2-3	4	4	3
_1265_M903T833	M903T833		2	0	0	0	0	0	2	0	0	903.476	903.471	903.481	13.8796	13.8732	13.8859	5.18188	0.708088	0.749541	0.526959	3.99041	4.29785	4.40958	0.620074	0.687552	0.225905	3.75959	4.81394	5.05842	0.637891	0.894761	0.546686	5.14875	5.05129	5.18188	0.659899	0.633791	0.659899	2.60852	4.07687	2.69239	|||	242	13	0-0-0-0	3	4	4
_692_M904T314	M904T314		5	1	0	0	1	1	2	0	0	904.243	904.235	904.253	5.22596	5.19369	5.23458	5.19307	4.09073	4.52784	4.00556	3.9921	4.38457	4.39718	3.8651	4.86637	5.19307	4.66083	4.937	4.49191	4.99411	4.53977	4.25743	5.07903	4.76535	4.59471	3.24293	4.1457	3.76608	3.26092	4.68278	3.49842	|||	84	1	0-0-0-0	1	1	1
_355_M905T1042	M905T1042	//$$$|| "Kaempferol-hexose-deoxyhexose, -hexose, -C9H10O2 (150)---37.48min---YokoID#716---C42H50O22"; Tomato_Yoko; M-H = 905.2718 //	7	1	2	0	2	2	0	0	0	905.274	905.268	905.28	17.3601	17.3371	17.3804	5.66706	5.51245	5.52087	5.10638	5.05843	5.36296	4.83784	5.58086	5.49167	4.84842	5.47139	5.30514	4.6882	5.66706	5.57668	5.25912	5.39448	5.38979	5.30453	4.02261	4.42191	4.20024	3.9474	3.33806	4.22617	|||	283	5	2-1-1-3	4	3	2
_178_M906T1041	M906T1041		3	0	0	2	0	0	1	0	0	906.278	906.277	906.278	17.3534	17.3327	17.3655	4.95068	4.89238	4.64193	3.94518	4.38228	4.38504	4.11197	4.95068	4.56069	4.20102	4.78238	4.67099	3.85815	4.71753	4.53559	4.42484	4.81524	4.71133	4.38197	3.44347	3.68073	4.02261	3.17032	3.28098	3.33102	|||	283	5	1-1-1-2	3	2	2
_912_M908T802	M908T802		5	0	0	0	1	0	2	0	2	908.463	908.454	908.469	13.3595	13.3372	13.3683	5.59882	1.30395	0.927805	1.11335	4.6144	4.79762	4.27317	0.830049	0.916422	1.03074	4.75101	5.42922	5.22935	0.585086	1.48706	1.21152	4.99703	5.26133	5.59882	0.349968	0.644226	0.490803	4.8243	5.05328	5.09353	|||	233	52	4-1-1-1	4	1	1
_283_M914T1191	M914T1191		3	0	0	1	0	2	0	0	0	914.108	914.107	914.114	19.8525	19.8209	19.8677	5.1428	2.99748	3.89052	0.565397	1.56843	2.39451	0.516237	4.30674	5.1428	3.83122	3.22984	3.80387	3.0839	4.55532	4.91045	4.83003	3.7698	3.31216	3.91872	4.11879	3.92307	3.89389	2.51542	2.60938	2.19952	|||	305	53	11-13-18-17	13	13	12
_331_M917T844	M917T844	Quercetin-dihexose-deoxyhexose-p-coumaric acid; Tomato-Peel-Flesh; M-H = 917.2357 || //$$$|| "Cyanidin 3,5-diglycosides; 3-O-[4-Hydroxycinnamoyl-(->)-[¦ֲ-D-glucopyranosyl-(1->2)-¦ֲ-D-glucopyranoside]], 5-O-¦ֲ-D-glucopyranoside"; Brassica oleracea_DNP; M-H = 917.2352 // "Kaempferol 3,7-diglycosides; 3-O-[4-Hydroxy-E-cinnamoyl-(->2)-¦ֲ-D-glucopyranosyl-(1->2)-¦ֲ-D-glucopyranoside], 7-O-¦ֲ-D-glucopy…	18	2	3	2	3	1	3	2	2	917.234	917.227	917.239	14.0698	14.054	14.1003	7.59177	7.5259	6.63085	6.18631	7.52053	6.5542	6.49969	7.5249	6.25845	7.11597	7.59177	6.21399	6.97067	7.42068	7.03881	6.79226	7.40775	6.96806	6.53972	5.09914	5.1386	6.12123	5.48763	5.01397	5.8716	|||	244	8	1-1-1-0	1	1	1
_410_M918T844	M918T844	//$$$|| Violanin; S.melongena Knapsak; M-H = 918.2435368 // Delphinidin 3-[6-(4-(Z)-p-coumarylrhamnosyl)glucoside]-5-glucoside; S.melongena Knapsak; M-H = 918.2435368 //	11	0	2	3	1	1	2	0	2	918.236	918.231	918.248	14.0734	14.054	14.0991	6.92691	6.55031	5.96741	5.54759	6.7607	5.68377	5.49733	6.74197	5.55833	6.18787	6.92691	5.4705	6.1511	6.49663	6.32435	5.84549	6.51952	6.25232	5.85152	5.1279	4.38801	5.00099	4.94617	4.17735	5.28505	|||	244	8	1-1-1-3	4	1	1
_562_M919T844	M919T844		7	2	1	1	1	1	0	0	1	919.235	919.23	919.252	14.0722	14.0634	14.0825	5.86937	5.53318	4.82045	4.32595	5.54318	4.6845	4.50598	5.86937	4.18849	5.02068	5.44682	4.13113	4.95151	5.45159	5.24114	4.52999	5.34144	5.2935	4.45367	4.14241	3.27272	1.82346	3.91175	3.78894	4.14033	|||	244	8	3-1-2-2	3	4	4
_204_M921T979	M921T979	//$$$|| "Quercetin-hexose-deoxyhexose, -hexose-C9H10O2 (150)---35.71min---YokoID#649---C42H50O23"; Tomato_Yoko; M-H = 921.2662 //	13	3	1	2	2	1	3	1	0	921.265	921.262	921.267	16.3096	16.2926	16.3296	7.5103	6.27564	7.14992	7.14992	6.45043	7.0055	7.1047	6.91417	6.91296	7.29578	6.97067	6.92691	7.23906	7.42988	7.41331	7.41331	7.5103	7.38446	7.26138	5.92268	5.92268	6.06366	5.84444	6.00411	5.98072	|||	273	10	1-1-1-1	1	1	1
_52_M922T979	M922T979		10	2	1	2	0	0	2	1	2	922.268	922.264	922.271	16.3112	16.2952	16.3292	6.78023	5.73566	6.39888	6.45312	5.67202	6.24436	6.35079	6.29481	6.29481	6.45783	6.12828	6.11528	6.39694	6.72752	6.63522	6.62141	6.78023	6.65009	6.65476	5.09025	5.12607	5.30405	4.93355	5.2895	5.24119	|||	273	10	1-1-1-1	1	1	1
_44_M923T979	M923T979		7	1	3	0	1	1	1	0	0	923.274	923.27	923.278	16.3092	16.2926	16.3296	5.52889	4.67618	5.37109	5.35113	4.57138	5.1812	5.1551	5.24059	5.3616	5.32371	5.30514	4.99713	5.40849	5.52686	5.41917	5.51755	5.52889	5.4521	5.45507	4.02783	4.07957	3.93433	3.7478	4.15049	3.47992	|||	273	10	2-2-3-3	3	3	4
_828_M931T671	M931T671		3	0	0	0	0	0	0	1	2	931.302	931.298	931.303	11.1787	11.1709	11.1835	5.31863	2.65592	2.34222	3.76203	2.05401	2.06472	1.97891	3.62813	2.83558	3.97395	2.10481	1.29167	2.82973	3.23135	3.7172	3.73918	2.65264	2.74778	2.45644	4.16538	4.70787	5.31863	3.5581	4.47369	4.47369	|||	204	36	13-12-9-15	15	12	11
_901_M932T870	M932T870	//$$$|| Petanin---C43H49O23; KNApSAck_tomato; M-H = 932.2591869 //	5	0	1	1	2	0	0	0	1	932.254	932.252	932.254	14.5076	14.5041	14.523	5.06817	5.06817	4.78022	3.04268	5.03867	4.65075	3.00652	5.03634	4.16852	4.02425	4.91366	4.19139	4.43862	4.29086	4.18871	4.24599	4.43545	4.06974	4.0225	4.99505	4.35826	4.84181	4.94379	4.04314	4.87018	|||	249	1	0-0-0-0	1	1	1
_1063_M932T670	M932T670		3	0	0	0	0	0	0	0	3	932.483	932.478	932.483	11.1709	11.1648	11.1835	5.89724	0.741112	1.23339	0.58798	4.56422	4.63685	5.05843	0.795727	0.822242	0.491237	4.16666	4.1328	4.50381	0.812289	0.4817	1.03441	4.48422	4.41198	4.68803	1.34047	1.41836	0.529955	5.7863	5.89724	5.78565	|||	204	36	0-0-0-1	1	1	1
_1269_M933T671	M933T671		2	0	0	0	0	0	0	0	2	933.49	933.488	933.491	11.1772	11.1709	11.1835	5.23959	1.34496	0.738465	0.742541	3.54927	3.79465	4.48699	1.67178	0.801929	0.271129	3.30264	3.59124	3.81377	0.689279	0.781066	0.509178	3.67656	3.95811	3.78317	0.529955	0.417731	0.181261	5.07205	5.23959	4.94817	|||	204	36	8-11-12-14	14	11	10
_475_M940T285	M940T285		3	0	0	0	0	0	3	0	0	940.304	940.302	940.307	4.75649	4.75635	4.76116	5.01628	3.74616	3.42214	3.38618	4.08861	4.15282	3.95514	3.66989	3.83999	3.73042	4.24233	4.48691	4.51679	4.62184	4.25891	4.09467	5.01628	4.69117	4.23888	2.92952	2.72153	2.58117	3.48383	3.46198	2.77936	|||	62	6	5-2-2-2	6	3	3
_94_M943T583	M943T583		10	1	0	2	1	2	3	1	0	943.381	943.377	943.392	9.71683	9.70836	9.73294	6.93646	5.64757	5.96536	5.78292	4.41278	4.1387	4.18226	6.04858	6.42705	6.2372	4.99063	5.00522	4.8428	6.93646	6.92915	6.92353	5.69696	5.56349	5.39448	4.86916	4.85361	4.42191	3.38146	3.31361	3.18697	|||	178	4	0-0-0-1	2	1	1
_181_M944T583	M944T583		4	1	0	1	0	2	0	0	0	944.382	944.378	944.382	9.71432	9.70615	9.71717	6.23519	4.98859	5.25703	5.1428	3.30842	3.80193	3.31825	5.59879	5.58023	5.4392	4.26178	4.1862	4.0627	6.1543	6.13982	6.23519	5.06753	4.82845	4.83788	4.10528	4.10007	4.21273	2.85039	2.84915	2.73677	|||	178	4	0-0-0-0	1	1	1
_257_M945T584	M945T584		2	0	0	0	0	2	0	0	0	945.383	945.38	945.387	9.72866	9.72161	9.73572	5.36054	4.13572	4.21198	4.27034	2.2581	2.10676	2.498	4.64414	4.75204	4.61049	2.99459	3.56627	2.81844	5.25165	5.00989	5.36054	3.73751	3.92665	3.95437	3.49823	3.40149	2.88647	1.74066	2.31953	2.49565	|||	178	4	1-1-1-2	3	2	2
_226_M946T584	M946T584		2	0	0	0	0	2	0	0	0	946.379	946.374	946.383	9.72866	9.72161	9.73572	4.62632	4.12056	3.73106	3.40756	2.88543	2.31588	1.23049	4.23458	3.66989	3.478	1.94408	2.08049	1.94408	4.27893	4.36508	4.62632	3.13511	3.05516	2.82754	1.39436	2.65954	1.66488	1.94072	1.64727	1.18716	|||	178	4	2-2-2-3	4	3	3
_1159_M947T807	M947T807	//$$$|| "Cyanidin 3,5-diglycosides; 3-O-[4-Hydroxy-3-methoxycinnamoyl-(->)][¦ֲ-D-glucopyranosyl-(1->2)-¦ֲ-D-glucopyranoside], 5-O-¦ֲ-D-glucopyranoside"; Brassica oleracea_DNP; M-H = 947.2458 // "Kaempferol 3,7-diglycosides; 3-O-[4-Hydroxy-3-methoxy-E-cinnamoyl-(->2)-¦ֲ-D-glucopyranosyl-(1->2)-¦ֲ-D-glucopyranoside], 7-O-¦ֲ-D-glucopyranoside"; Brassica oleracea_DNP; M-H = 947.2457 // "Kaempferol 3-…	6	1	0	1	0	2	0	1	1	947.245	947.24	947.252	13.453	13.4345	13.4684	6.65886	4.97573	5.98095	4.54217	5.36382	5.92464	4.95695	5.22136	5.35402	5.7587	5.8966	5.60233	5.99353	5.67157	5.80823	5.8793	5.89073	6.07514	6.10197	6.58528	5.32574	5.66753	6.65886	5.58811	5.82152	|||	235	11	2-2-2-9	10	3	3
[truncated: 263 more rows]
[truncated: 61 more columns]
