# Supplementary material for: AUXIN RESPONSE FACTOR 2 Intersects Hormonal Signals in the Regulation of Tomato Fruit Ripening
Source: PLoS Genet. 2016 Mar 9;12(3):e1005903. doi: 10.1371/journal.pgen.1005903 (PMC4784954; doi:10.1371/journal.pgen.1005903)
Supplement: S2 Table — (XLSX) [file pgen.1005903.s012.xlsx]

## Sheet: S2 Dataset
S2 Table. Significantly different putative metabolites identified to in red ARF2as tomato fruit by UPLC/qTOF-MS in pos and neg modes												Pattern
								averages- ARF2as lines				Pattern + designates overaccumulated in ARF2as - designates underaccumulated in ARF2as	standard deviations
								4185	4209	4258	WT		4185	4209	4258	WT
Putative annotation	UV abs (nm)	RT	m/z found	ion	formula	m/z error (ppm)	Fragments
Chlorogenic acid (S)		5.05408	353.088	[M-H]-	C16H18O9	0.8	191.05	7.60616	8.81171	9.47645	6.57295	+	0.0404937	0.0441855	0.0351287	0.119436
hydroxy-methoxy-acetic acid-Hexoside		5.13208	343.104	[M-H]-	C15H20O9	3.5	181.05; 137.06; 101.02	7.76552	7.70833	7.35646	8.78539	-	0.122514	0.238418	0.0579048	0.169669
2-Isopropylmalic acid (S)		4.77385	175.061	[M-H]-	C7H12O5	2.3	157.05; 131.07; 113.06; 115.03; 85.06	5.85578	6.17651	5.93708	6.99335	-	0.205158	0.131548	0.248496	0.12947
5-Caffeoylquinic acid		5.56725	353.089	[M-H]-	C16H18O9	4.8	173.04; 191.05	8.3939	8.65355	9.3871	7.51139	+	0.187293	0.208106	0.14264	0.280001
Acetoxy-hydroxy-methoxy-dehydrotomatine		18.4659	1136.55	[M+H]+	C53H85NO25	2.7	1076.52; 974.5; 680.40; 620.40; 518.39; 458.32	5.79288	6.07175	7.68022	3.50329	+	0.267731	0.379239	0.233118	0.149836
Dicaffeoylquinic acid		13.7232	515.12	[M-H]-	C25H24O12	3.1	353.08; 317.06; 299.05; 203.03; 191.05; 179.04; 173.05; 135.04	7.48293	8.47892	9.66511	6.46564	+	0.00689842	0.271623	0.0192678	0.238854
Dihydroxytomatine isomer		13.794	1066.54	[M+H]+	C50H83NO23	0.9	1048.52; 610.39; 592.38; 448.34; 430.32; 295.10; 273.22; 255.21	5.32321	6.48796	7.43787	3.1721	+	0.60786	0.589869	0.0401111	1.18216
Esculeoside B		9.53125	1228.59	[M+H]+	C56H93NO28	1.4	1066.54; 772.45; 754.44; 610.39; 592.38; 430.32; 295.10; 273.22; 255.21	5.37275	4.74772	5.30658	7.13829	-	0.544275	0.141564	0.131629	0.199042
Hydroxylated naringenin-hexose (Eriodictyol-hexose)		10.6575	449.109	[M-H]-	C21H22O11	4	287.06; 175.00; 151.00; 135.05; 107.01	6.23962	5.5595	6.12873	7.49049	-	0.0093743	0.0332905	0.108549	0.227558
Kaempferol-hexose-deoxyhexose-pentose	264, 346	10.4981	727.21	[M+H]+	C32H38O19	2.2	595.16; 449.11; 287.05	7.76597	7.69036	7.86922	6.62353	+	0.170717	0.097297	0.0283855	0.112169
Methyl ether of hydroxylated naringenin-hexose, or Methyl ether of hydroxylated naringenin chalcone-hexose I		13.5702	463.126	[M-H]-	C22H24O11	4.1	301.07; 151.00	2.6019	4.36765	4.07633	5.97971	-	0.678634	0.465267	0.258861	0.296754
Naringenin chalcone-hexose	368	15.2367	433.113	[M-H]-	C21H22O10	0.5	271.06; 151.00	6.60599	6.72717	7.26887	8.42404	-	0.149997	0.0932044	0.23755	0.131533
Naringenin hexose I		12.8666	433.115	[M-H]-	C21H22O10	0.5	271.06; 151.00	5.83604	5.52006	5.62146	8.01327	-	0.11401	0.132998	0.18381	0.143346
Naringenin hexose II	284	8.3398	433.114	[M-H]-	C21H22O10	2.1	271.06; 151.00	4.98195	4.96328	4.92048	6.44764	-	0.229853	0.0962342	0.077861	0.169916
Naringenin hexose III	280	10.19	433.115	[M-H]-	C21H22O10	4.2	271.06; 151.00	5.14368	5.14459	5.23838	7.0844	-	0.148315	0.185293	0.141009	0.242324
Naringenin-dihexose		11.1831	595.164	[M-H]-	C27H32O15	3.5	433.11; 271.06; 151.00	5.38827	5.43361	5.66882	7.44709	-	0.0402672	0.173432	0.144651	0.232179
N-Feruloylputrescine-I		3.93349	265.156	[M+H]+	C14H20N2O3	1.5	248.13; 177.05; 145.03; 89.11; 72.08	7.36566	7.80187	8.0114	5.69108	+	0.192227	0.183193	0.220163	0.605276
Quercetin-dihexose-deoxyhexose-p-coumaric acid		14.0698	917.234	[M-H]-	C42H46O23	1.2	741.17; 723.17; 300.02; 179.01	6.78102	6.96644	7.08392	5.45299	+	0.39393	0.373158	0.182807	0.334315
Unknown steroidal glycoalkaloid		11.07	1246.61	[M+H]+	C56H95NO29	4.1	1228.60; 790.45; 772.44; 754.44; 628.40; 610.39; 592.38; 435.13; 415.3 (very small); 273.07	4.48784	4.21479	4.94395	5.95337	-	0.454123	0.131117	0.0765396	0.0423236
(S) - compound was identified against corresponding standard
total amount of mass signals (used for FDR calculations): pos mode - 1276; neg mode - 1269
