# Supplementary material for: AUXIN RESPONSE FACTOR 2 Intersects Hormonal Signals in the Regulation of Tomato Fruit Ripening
Source: PLoS Genet. 2016 Mar 9;12(3):e1005903. doi: 10.1371/journal.pgen.1005903 (PMC4784954; doi:10.1371/journal.pgen.1005903)
Supplement: S3 Table — (XLSX) [file pgen.1005903.s013.xlsx]

## Sheet: S3 Dataset
S3 Table. Hormone analysis of ARF2as fruit.
Results are in pmol/g (FW)
Less than the lowest cal. point																								Abscisate	Abscisate		Cytokinin			Cytokinin						Cytokinin			Cytokinin	Cytokinin
* significant difference relatively to MT (Pvalue of two-tailed ttset is less than 0.05)																								dihydrophaseic acid	abscisic acid glucose ester		cis-zeatin			N6-isopentenyl adenosine						dihydrozeatin riboside			dihydrozeatin-O-glucoside	dihydrozeatin-9-glucoside
				Iald	ICA	IEt	IAM	IAA	IAA(with conj)	IAcrA	IAA-Me	oxIAA	4ClIAA	ABA	GA7	GA15	GA20	GA8	GA23	GA34	neoPA	PA	7OHABA	DPA	ABAGE	SA	cz	dhz	iPA	iPA*nP	tzr	tzr*nP	czr	czr*nP	dhzr	dhzr*nP	iP9g	tz7g+Og	dhzOg	dhz9g	dhz7g(1)	dhz7g(2)	tzrOg	dhzrOg
1	MT	G		9.98676	0.774616	1.43954	0.189056	3.9518	5.85786	0.491501	0.617843	11.1433	1.9402	837.926	0.344802	0.802001	24.9239	52.3318	5.9003	18.3588	3.647	5.29423	12.6956	82.4407	117.05	281.721	0	0.0500013	0.0502363	3.33984	1.41443	7.28471	0.332766	0.794822	0.799452	4.43345	0.00825822	3.28295	0.136417	0.0065585	0.361374	2.27416	1.27367	0.552657
2	MT	G		11.2502	1.87578	0	0.536671	5.13415	9.13091	0.730177	0.954815	12.1589	1.322	1549.36	0	0	16.373	29.5866	2.03503	1.21511	5.6263	25.6366	28.2394	40.182	304.553	369.315	0	0.0354061	0.397138	1.84577	4.51719	2.77303	3.29268	1.31597	1.67528	0.420875	0.0283581	3.02851	0.147652	0.0145016	0.520079	0.541173	1.62067	0.921661
3	MT	G		7.66684	0.945951	1.46886	3.48042	4.72008	6.13982	0.961788	0.943762	15.0371	0.381961	1228.89	0.156718	0.298189	20.9977	28.3195	1.75251	1.96043	4.22645	4.80203	11.4934	121.9	219.311	297.334	0	0.232859	0.136652	2.21401	2.75548	2.69979	1.27323	0.725913	1.80824	2.06972	0.018983	2.6334	0.149251	0.0103378	0.341792	2.9482	1.35943	0.829888
4	MT	R		18.3358	1.05566	57.9119	31.7968	7.03365	14.9628	0	8.51244	25.9187		1028.77	0	0	0	6.87171	0	0	0	7.29928	10.0026	25.3633	252.392	12.7546	0.156679	0.00225017	0.123227	26.748	4.54471	9.8585	5.25853	15.7923	1.82921	1.3882	0	4.57533	0.216874	0.0474007	1.0308	5.9569	2.40611	1.22036
5	MT	R		20.669	0.816726	19.1975	49.8371	4.14264	10.4267	0.440471	6.11864	23.5115		744.112	0.198661	0	3.44415	7.25614	2.73717	0	0.672469	7.24167	16.0926	16.4978	226.873	31.1963	0.243114		0.157457	22.0945	2.68038	3.6522	9.155	16.9909	1.50035	1.32673	0	2.13841	0.052468	0.0813254	0.334156	1.86557	1.46268	0.747769
6	MT	R		15.4188	0.496382	10.976	27.7713	3.10308	7.32915	0	3.20549	26.5888		977.232	0.155946	0	0	4.63049	2.52038	0	0	14.2419	25.4562	22.6477	378.094	17.0719	0.383342		0.0845274	15.407	2.12737	2.59529	8.86868	10.8004	1.69889	1.59425	0	1.95732	0.137586	0.108655	0.611424	3.52099	1.47514	1.0185
7	4258	G		24.2437	4.06559	2.6726	3.57684	8.18147	12.7291	5.97639	2.02848	20.3822	153.827	3118.47	0	0	11.5931	16.291	0	1.37833	10.2441	7.04474	59.8686	89.0087	467.021	230.506	0	-0.00342639	0.0746046	0.968604	0.63401	0.677165	0.863808	0.780136	0.80778	0	0	4.00257	0.0619613	0	0.241913	1.01412	0.848477	0.322581
8	4258	G		6.61907	0.947407	0.293548	0.253238	2.50103	5.4808	1.63107	0.840122	16.1978	1.80655	3339.74	0.161169	0	10.009	25.5654	2.28131	4.72233	4.40436	6.79296	58.4432	80.1746	544.028	314.381	0		0.103638	1.70329	0.585423	0.676621	1.20101	1.12501	0.933673	0	0.0229372	3.53042	0.0520771	0	0.184199	0.901705	0.776215	0.279251
9	4258	G		4.71565	0.205374	1.40433	0.365387	4.35395	9.23282	1.56373	0.743491	16.2106	1.83917	3982.58	0.159718	0	16.8231	25.7158	1.76298	1.28704	9.59935	9.53072	74.3184	96.6119	874.133	165.417	0	0.0828441	0.113015	2.14827	0.476931	0.510066	1.16607	1.77565	1.19837	0	0.0162711	4.03632	0.0723643	0	0.351484	1.28673	1.07385	0.33109
10	4258	R		8.1708	0.142251	0	9.2332	32.5685	56.6667	1.6248	2.94818	40.1443	25.5029	4693.61	0.176462	0	0	5.61316	0	0	2.31227	22.2305	8.05962	115.158	893.439	287.629	0		0.299164	6.9049	0.692467	0.637639	6.94247	10.9988	1.66844	0	0	5.32308	0	0	0.597755	2.76462	1.76428	0.494079
11	4258	R		13.2087	0.792468	0	21.0023	14.2333	36.0085	1.75441	3.82205	54.9324	49.721	5958.34	0.161315	0	0	0	3.41907	0	1.72766	27.0859	0	122.354	598.612	212.284	0.0684619	0.0554048	0.375261	5.87312	0.88828	0.255981	11.3572	8.77433	2.91525	0	0	10.5651	0.082224	0.0306708	0.641477	3.4198	3.29565	1.03766
12	4258	R		10.9617	0.858836	0	7.52037	20.2569	65.5983	1.79277	4.3342	51.84	162.688	7198.86	0.216167	0	0	5.16314	0	0	2.58761	34.3461	0	110.66	777.049	300.447	0	0.0500013	0.554848	11.6153	2.57232	1.028	10.0817	9.14761	2.9669	0	0.100475	9.56534	0.0754228	0	0.531567	2.49092	3.1751	0.877031
13	4185	G		5.50189	0.651405	0	0.266987	0.859523	2.02803	0.392126	0.473016	22.6332		1412.81	0.195616	0	6.37737	17.3699	1.50581	1.79727	5.35403	9.8834	26.2873	116.371	173.593	381.142	0		0	1.20967	0.207174	0.445477	0.342069	0.803409	0.388163	-0.00391365	0.0233983	1.92217	0.0354159	0	0.101985	0.550586	0.476461	0.187796
14	4185	G		20.366	2.23599	0	0.539746	2.29302	2.23179	1.45167	0.660362	25.9728	8.21379	1412.43	0.210078	0	6.15342	14.446	1.88127	4.02328	10.3137	10.296	36.56	147.194	164.372	817.562	0		0	0.514609	0.154933	0.33384	0.335629	0.923635	0.337641	0	0.0206455	1.37693	0	0	0.132482	0.48205	0.465688	0.168285
15	4185	G		7.49837	0.731832	0.258384	0.377734	1.93274	5.20088	0.755635	0.315208	13.178	1.17047	2375.59	0.130577	0.0191513	12.5751	48.0299	2.89104	18.6204	5.89222	9.13555	39.568	75.52	273.768	164.98	0	0.04456	0.0992278	2.24353	0.844987	1.22591	0.794126	1.3046	0.600243	0	0.0256357	4.18836	0	0	0.271958	1.18331	1.21497	0.451393
16	4185	R		11.5548	1.06538	0	12.6712	3.30259	9.76114	0	1.34475	54.0945	24.1459	1378.77	0	0	3.66077	4.89515	0	0	1.27179	5.1623	0	62.9568	483.433	203.539	0		0.0459685	2.76514	0.159312	0.40673	1.97647	9.58004	0.760579	0	0	2.7025	0	0.00856912	0.208295	0.868777	0.927222	0.35935
17	4185	R		8.75861	0.580272	0	13.9714	3.64007	12.6821	0.437898	1.0223	46.8086	4.724	1060.89	0.158968	0	7.35295	4.41547	1.88213	0	1.07164	4.17019	5.34728	56.8193	602.339	111.369	0	0.034705	0	2.06258	0.0920022	0.155452	1.74557	7.2408	1.51803	0	0.0345762	3.0965	0.0626727	0	0.238738	0.961089	1.02802	0.433445
18	4185	R		19.4	1.04582	0	29.8139	7.2349	16.4946	1.26739	2.89281	34.378	49.8668	1113	0.170965	0.0154969	2.3704	2.98036	4.70435	0	0	9.90276	0	71.9129	750.241	595.028	0.072303	0.144417	0.18171	3.81099	0.0257324	0.577041	4.65087	8.1291	1.293	0.00175251	0	2.7672	0.0930398	0	0.209663	1.02958	1.09893	0.376741
19	4209	G		6.12261	0.377792	0	0.272903	4.29747	10.0246	1.40798	0.613011	39.6361	0.825222	3561.39	0.219291	0	3.65482	16.3676	2.07242	0	7.56097	3.35612	87.6428	38.3478	843.515	221.737	0		0.131393	1.72469	1.12263	0.453798	2.57542	2.05726	0.809814	0	0.0238468	3.076	0.0272716	0.00454527	0.186031	0.854511	0.883325	0.433669
20	4209	G		6.33177	0.501321	0.36441	0.217179	2.65804	5.10062	1.45451	0.634059	13.8011	1.63537	3968.3	0.211756	0	5.2675	17.2859	1.43556	1.23628	6.8425	13.7868	91.8613	165.844	1612.71	410.604	0	0.104633	0.178903	2.39799	1.31676	1.11908	1.66215	1.15038	2.19062	0	0.0333855	5.37035	0.0298689	0	0.337973	1.40968	1.88058	0.487274
21	4209	G		7.28693	2.19998	26.5518	0.14216	2.72416	5.31601	0.887226	0.668958	31.8437	1.24303	1997.89	0.209028	0.0800263	15.5137	0	4.14837	22.2479	6.43223	9.93574	34.7135	58.4571	223.931	489.156	0		0.232766	7.69795	1.01787	1.8054	0.477072	1.04932	0.595086	0.180898	0.0253355	5.13743	0.0724354	0	0.398068	2.07518	1.12649	0.683848
22	4209	R		9.14493	0.36031	0	8.30874	13.4561	46.5791	1.94043	3.47641	35.8262	130.162	3967.47	0.171615	0	0	2.8182	1.7113	0	1.02591	23.2394	0	111.356	840.15	486.612	0		0.18155	4.96237	0.834464	0.307619	6.12852	9.87934	1.4966	0	0	4.06427	0.0546488	0	0.18002	1.18524	1.30617	0.38684
23	4209	R		5.46553	0.146085	0	6.69343	10.0216	30.7209	1.25158	2.20563	42.7403	44.8604	3394.39	0	0	0	2.81068	0	0	2.16781	15.1283	3.98368	128.334	1201.85	255.04	0		0.141711	4.51626	0.771087	0.50058	7.28793	12.4559	1.18584	0	0	3.64688	0.0550914	0	0.176424	0.956886	1.24918	0.452661
24	4209	R		19.0878	0.753893	31.6512	18.0404	19.5306	65.7719	1.98311	4.65205	120.18	11.9781	3759.63	0	0.0799838	0	7.23199	2.08966	0	0.402673	9.6076	5.74671	61.9259	674.031	325.668	0.0463191	0.0660514	0.25336	8.82353	0.86186	0.501606	12.501	19.9392	0.69785	0.216961	0	3.76418	0.104024	0	0.346315	1.49025	1.43035	0.70687
				Iald	ICA	IEt	IAM	IAA	IAA(with conj)	IAcrA	IAA-Me	oxIAA	4ClIAA	ABA	GA7	GA15	GA20	GA8	GA23	GA34	neoPA	PA	7OHABA	DPA	ABAGE	SA	cz	dhz	iPA	iPA*nP	tzr	tzr*nP	czr	czr*nP	dhzr	dhzr*nP	iP9g	tz7g+Og	dhzOg	dhz9g	dhz7g(1)	dhz7g(2)	tzrOg	dhzrOg
	MT	G	average	9.63461	1.19878	0.969467	1.40205	4.60201	7.04286	0.727822	0.838807	12.7798	1.21472	1205.39	0.167173	0.36673	20.7649	36.746	3.22928	7.17812	4.49992	11.911	17.4761	81.5077	213.638	316.123	0	0.106089	0.194675	2.46654	2.8957	4.25251	1.63289	0.945568	1.42766	2.30801	0.0185331	2.98162	0.14444	0.0104659	0.407748	1.92118	1.41792	0.768068
	MT	R	average	18.1412	0.789588	29.3618	36.4684	4.75979	10.9062	0.146824	5.94552	25.3397	#DIV/0!	916.706	0.118202	0	1.14805	6.25278	1.75252	0	0.224156	9.59429	17.1838	21.5029	285.786	20.3409	0.261045	0.00225017	0.121737	21.4165	3.11749	5.36866	7.76074	14.5279	1.67615	1.43639	0	2.89035	0.135643	0.0791269	0.658794	3.78115	1.78131	0.995544
	4258	G	average	11.8595	1.73946	1.45683	1.39849	5.01215	9.14759	3.05706	1.20403	17.5969	52.4911	3480.26	0.106962	0	12.8084	22.5241	1.3481	2.46257	8.08259	7.78948	64.2101	88.5984	628.394	236.768	0	0.0397089	0.0970858	1.60672	0.565455	0.621284	1.07696	1.22693	0.97994	0	0.0130695	3.85644	0.0621342	0	0.259198	1.06752	0.899512	0.310974
	4258	R	average	10.7804	0.597852	0	12.5853	22.3529	52.7578	1.72399	3.70148	48.9722	79.3039	5950.27	0.184648	0	0	3.5921	1.13969	0	2.20918	27.8875	2.68654	116.057	756.367	266.787	0.0228206	0.052703	0.409758	8.13112	1.38435	0.640539	9.46046	9.64023	2.51686	0	0.0334917	8.48452	0.0525489	0.0102236	0.590266	2.89178	2.74501	0.802924
	4185	G	average	11.1221	1.20641	0.0861279	0.394823	1.6951	3.15357	0.866478	0.482862	20.5947	4.69213	1733.61	0.178757	0.00638376	8.36863	26.6153	2.09271	8.14699	7.18664	9.77166	34.1384	113.028	203.911	454.561	0	0.04456	0.0330759	1.3226	0.402365	0.668411	0.490608	1.01055	0.442016	-0.00130455	0.0232265	2.49582	0.0118053	0	0.168808	0.738648	0.719039	0.269158
	4185	R	average	13.2378	0.897158	0	18.8188	4.72585	12.9793	0.568429	1.75329	45.0937	26.2456	1184.22	0.109978	0.00516562	4.46137	4.09699	2.19549	0	0.781142	6.41175	1.78243	63.8963	612.004	303.312	0.024101	0.0895612	0.0758929	2.87957	0.0923488	0.379741	2.79097	8.31664	1.19054	0.000584171	0.0115254	2.8554	0.0519042	0.00285637	0.218899	0.953147	1.01806	0.389845
	4209	G	average	6.58044	1.02636	8.97208	0.210747	3.22656	6.81374	1.24991	0.638676	28.427	1.23454	3175.86	0.213358	0.0266754	8.14532	11.2178	2.55212	7.82806	6.94523	9.02623	71.4059	87.5496	893.386	373.832	0	0.104633	0.181021	3.94021	1.15242	1.12609	1.57155	1.41899	1.19851	0.0602993	0.0275226	4.52793	0.043192	0.00151509	0.307358	1.44646	1.2968	0.534931
	4209	R	average	11.2327	0.420096	10.5504	11.0142	14.3361	47.6906	1.72504	3.4447	66.2489	62.3336	3707.16	0.0572051	0.0266613	0	4.28696	1.26699	0	1.1988	15.9918	3.24346	100.539	905.345	355.773	0.0154397	0.0660514	0.192207	6.10072	0.82247	0.436602	8.63916	14.0915	1.12676	0.0723203	0	3.82511	0.0712547	0	0.234253	1.21079	1.32857	0.515457
	MT	G	stdevp	1.48395	0.483794	0.685621	1.47646	0.48986	1.48095	0.192001	0.15631	1.64917	0.640654	290.915	0.140959	0.330983	3.49478	11.033	1.89222	7.9118	0.830861	9.70757	7.62658	33.3679	76.6526	38.1481	0	0.089838	0.147445	0.63555	1.27057	2.1443	1.23485	0.26342	0.447512	1.64677	0.0082119	0.267241	0.00571081	0.00324401	0.0798313	1.01387	0.147578	0.156859
	MT	R	stdevp	2.1478	0.229128	20.4651	9.59489	1.66293	3.13481	0.20764	2.17001	1.32133	#DIV/0!	123.843	0.0853814	0	1.62359	1.15782	1.24237	0	0.317005	3.28646	6.35592	3.70874	66.0974	7.87564	0.0933992	0	0.029792	4.65471	1.03414	3.20398	1.77319	2.68073	0.135217	0.11441	0	1.19375	0.0671327	0.0250551	0.286371	1.68038	0.44183	0.193616
	4258	G	stdevp	8.79138	1.67249	0.971952	1.54101	2.36527	2.95974	2.06446	0.584308	1.96951	71.6557	366.499	0.0756361	0	2.91158	4.40786	0.976452	1.59833	2.61418	1.23553	7.17131	6.71677	176.585	60.9755	0	0.0431352	0.016351	0.486413	0.0656633	0.0786432	0.151396	0.412759	0.162778	0	0.00963387	0.23094	0.00828312	0	0.0693791	0.161656	0.126753	0.0226989
	4258	R	stdevp	2.06071	0.323296	0	5.99266	7.63065	12.3922	0.0718672	0.572231	6.36865	59.7845	1022.78	0.0231295	0	0	2.54663	1.61176	0	0.358564	4.97858	3.79934	4.81627	121.248	38.8928	0.0322732	0.00270177	0.107195	2.49946	0.843812	0.315181	1.85506	0.972639	0.600299	0	0.0473644	2.27243	0.0372613	0.0144584	0.0451822	0.389728	0.695229	0.22802
	4185	G	stdevp	6.58706	0.728763	0.121803	0.112007	0.608871	1.45005	0.439602	0.14108	5.41872	3.52166	453.947	0.0345762	0.009028	2.97583	15.1894	0.584949	7.46139	2.22204	0.480311	5.68581	29.356	49.5397	271.427	0	0	0.0467764	0.710331	0.313707	0.396841	0.214636	0.213642	0.113769	0.00184491	0.00204085	1.21733	0.0166952	0	0.073993	0.315664	0.350701	0.129105
	4185	R	stdevp	4.50436	0.224215	0	7.79276	1.77951	2.75694	0.525578	0.816445	8.14005	18.4892	139.202	0.0779201	0.00730529	2.11142	0.813501	1.93328	0	0.558363	2.50152	2.52073	6.19767	109.138	209.678	0.034084	0.0548562	0.0771417	0.718356	0.0545341	0.173168	1.31852	0.964156	0.317601	0.000826142	0.0162994	0.172514	0.0387391	0.00403952	0.0140394	0.065886	0.0704527	0.0316365
	4209	G	stdevp	0.50681	0.831402	12.4317	0.0535692	0.757733	2.27212	0.257156	0.0230725	10.8203	0.330798	849.354	0.00434069	0.0377247	5.25163	7.94106	1.15828	10.2089	0.466498	4.30661	26.0025	55.9678	568.063	112.227	0	0	0.0414125	2.6713	0.123824	0.551811	0.859038	0.453211	0.706985	0.085276	0.00419001	1.03106	0.0207054	0.00214266	0.0892297	0.499012	0.424565	0.10755
	4209	R	stdevp	5.75388	0.251712	14.9205	5.01187	3.93159	14.3311	0.335239	0.998997	38.2395	49.8053	236.879	0.0809003	0.0377047	0	2.08246	0.909113	0	0.730909	5.59856	2.40376	28.1694	220.359	96.9062	0.021835	0	0.0461992	1.93391	0.0380159	0.0912057	2.77147	4.26666	0.328752	0.102276	0	0.175761	0.0231719	0	0.0792535	0.218495	0.0756368	0.137991
ttest		G	MT-4258	0.74197	0.683217	0.593349	0.99823	0.822033	0.419304	0.187318	0.441265	0.0568639	0.368796	0.00234461	0.622714	0.192192	0.0686741	0.165735	0.279631	0.455121	0.138454	0.583495	0.0032193	0.78295	0.0381414	0.193705	#DIV/0!	0.505857	0.404867	0.203301	0.0606686	0.0749016	0.561739	0.462022	0.254398	0.11852	0.574586	0.024834	0.00031886	0.0103186	0.0589755	0.152423	0.0196281	0.0151159
		R	MT-4258	0.0249563	0.531378	0.11234	0.0405103	0.0333492	0.00980491	0.000530287	0.230224	0.00679889	#DIV/0!	0.00230159	0.347987	#DIV/0!	0.373901	0.249805	0.692112	#DIV/0!	0.00421825	0.0122849	0.050396	2.52736e-05	0.00852801	0.000926745	0.0270448	#DIV/0!	0.0215599	0.0236673	0.140189	0.106391	0.401945	0.0724601	0.1255	5.91188e-05	0.373901	0.0368577	0.200638	0.0280813	0.377479	0.253156	0.173372	0.413994
		G	MT-4185	0.770946	0.990754	0.147271	0.39053	0.00625182	0.0567589	0.703644	0.075114	0.122786	0.286558	0.238148	0.915571	0.198612	0.0187898	0.4879	0.462572	0.905816	0.184488	0.77114	0.0684239	0.372611	0.887487	0.51452	#DIV/0!	#DIV/0!	0.213628	0.164878	0.054414	0.0807527	0.266931	0.799837	0.0392108	0.118368	0.476646	0.610808	0.000443348	0.0103186	0.018033	0.0951987	0.0601971	0.0255139
		R	MT-4185	0.23699	0.659863	0.11234	0.113587	0.985221	0.521225	0.350895	0.0628297	0.0275903	#DIV/0!	0.112147	0.924691	0.373901	0.15335	0.0974848	0.798651	#DIV/0!	0.28717	0.337083	0.0333596	0.00115021	0.0224421	0.129162	0.0280358	#DIV/0!	0.476857	0.00510313	0.0144797	0.09277	0.0335131	0.036811	0.117513	5.92202e-05	0.373901	0.969272	0.201258	0.0131566	0.0479171	0.0380678	0.0733509	0.0120032
		G	MT-4209	0.051141	0.812385	0.414772	0.317794	0.0973426	0.910661	0.08288	0.147731	0.113272	0.970852	0.0360845	0.667338	0.222332	0.0473863	0.0566368	0.688243	0.946682	0.0221742	0.720418	0.0480942	0.902002	0.168837	0.528978	#DIV/0!	#DIV/0!	0.905746	0.490125	0.125639	0.116531	0.956776	0.270629	0.718253	0.126147	0.239985	0.109307	0.00263066	0.0311992	0.150665	0.292204	0.722507	0.158021
		R	MT-4209	0.186867	0.199537	0.352802	0.0292304	0.0337761	0.0238822	0.00480295	0.212859	0.205061	#DIV/0!	0.000122522	0.503984	0.373901	0.373901	0.308111	0.678658	#DIV/0!	0.158667	0.235865	0.0440636	0.0170461	0.0189639	0.00816598	0.0223331	#DIV/0!	0.144059	0.0126739	0.0349698	0.0951591	0.724928	0.90843	0.0941441	0.000230474	#DIV/0!	0.334801	0.269049	0.0111067	0.0567099	0.0492573	0.226376	0.0461332
