# Supplementary material for: AUXIN RESPONSE FACTOR 2 Intersects Hormonal Signals in the Regulation of Tomato Fruit Ripening
Source: PLoS Genet. 2016 Mar 9;12(3):e1005903. doi: 10.1371/journal.pgen.1005903 (PMC4784954; doi:10.1371/journal.pgen.1005903)
Supplement: S5 Table — (XLSX) [file pgen.1005903.s015.xlsx]

## Sheet: S5 Dataset
S5 Table. Classification of differentially expressed genes in ARF2-OX transgenic fruit according to molecular function (by Gene Orthology annotation).
cluster	fisher-test	function-designation	description	number-in-cluster	number-over-all-clusters	number-in-universe	size-of-cluster
cluster SlARF2sm-G&wt-53R-down-vs-wt-42G	0	\N	9	2102	15905	14
cluster SlARF2sm-G&wt-53R-up-vs-wt-42G	0.00181	\N	5	2102	15905	12
cluster SlARF2sm-G&R-down-vs-wt-42G	0.00015	\N	7	2102	15905	16
cluster SlARF2sm-G&R-down-vs-wt-42G	0.00148	protein binding	3	372	2206	16
cluster SlARF2sm-G&R-up-vs-wt-42G	0	\N	10	2102	15905	22
cluster SlARF2sm-G-down-vs-wt-42G	0	\N	19	2102	15905	26
cluster SlARF2sm-G-down-vs-wt-42G	0.00619	protein binding	3	372	2206	26
cluster SlARF2sm-G-up-vs-wt-42G	0	\N	44	2102	15905	115
cluster SlARF2sm-G-up-vs-wt-42G	0	protein binding	13	372	2206	115
cluster SlARF2sm-G-up-vs-wt-42G	0	sequence-specific DNA binding transcription factor activity	7	115	708	115
cluster SlARF2sm-G-up-vs-wt-42G	0	oxygen binding	6	44	220	115
cluster SlARF2sm-G-up-vs-wt-42G	0	glutathione transferase activity	5	11	51	115
cluster SlARF2sm-G-up-vs-wt-42G	0.00033	ubiquitin-protein ligase activity	3	30	173	115
cluster SlARF2sm-G-up-vs-wt-42G	0.00052	protein serine/threonine kinase activity	3	35	222	115
cluster SlARF2sm-G-up-vs-wt-42G	0.00438	DNA binding	3	73	556	115
cluster SlARF2sm-G-up-vs-wt-42G	0.00627	zinc ion binding	3	83	653	115
cluster SlARF2sm-R&wt-53R-down-vs-wt-42G	0	\N	510	2102	15905	1037
cluster SlARF2sm-R&wt-53R-down-vs-wt-42G	0	protein binding	99	372	2206	1037
cluster SlARF2sm-R&wt-53R-down-vs-wt-42G	0	sequence-specific DNA binding transcription factor activity	39	115	708	1037
cluster SlARF2sm-R&wt-53R-down-vs-wt-42G	0	DNA binding	21	73	556	1037
cluster SlARF2sm-R&wt-53R-down-vs-wt-42G	0	transmembrane receptor protein serine/threonine kinase activity	20	52	249	1037
cluster SlARF2sm-R&wt-53R-down-vs-wt-42G	0	protein serine/threonine kinase activity	18	35	222	1037
cluster SlARF2sm-R&wt-53R-down-vs-wt-42G	0	protein homodimerization activity	17	39	142	1037
cluster SlARF2sm-R&wt-53R-down-vs-wt-42G	0	zinc ion binding	17	83	653	1037
cluster SlARF2sm-R&wt-53R-down-vs-wt-42G	0	GTP binding	16	35	177	1037
cluster SlARF2sm-R&wt-53R-down-vs-wt-42G	0	binding	14	59	338	1037
cluster SlARF2sm-R&wt-53R-down-vs-wt-42G	0	structural constituent of ribosome	12	17	163	1037
cluster SlARF2sm-R&wt-53R-down-vs-wt-42G	0	nucleotide binding	11	31	282	1037
cluster SlARF2sm-R&wt-53R-down-vs-wt-42G	0	nucleic acid binding	11	33	283	1037
cluster SlARF2sm-R&wt-53R-down-vs-wt-42G	6e-05	oxygen binding	9	44	220	1037
cluster SlARF2sm-R&wt-53R-down-vs-wt-42G	8e-05	catalytic activity	9	46	252	1037
cluster SlARF2sm-R&wt-53R-down-vs-wt-42G	0	kinase activity	8	19	101	1037
cluster SlARF2sm-R&wt-53R-down-vs-wt-42G	2e-05	ubiquitin-protein ligase activity	8	30	173	1037
cluster SlARF2sm-R&wt-53R-down-vs-wt-42G	0	structural constituent of cytoskeleton	7	9	28	1037
cluster SlARF2sm-R&wt-53R-down-vs-wt-42G	1e-05	calmodulin binding	7	20	126	1037
cluster SlARF2sm-R&wt-53R-down-vs-wt-42G	1e-05	transferase activity, transferring glycosyl groups	7	20	82	1037
cluster SlARF2sm-R&wt-53R-down-vs-wt-42G	0	transmembrane receptor protein kinase activity	6	12	80	1037
cluster SlARF2sm-R&wt-53R-down-vs-wt-42G	1e-05	protein kinase activity	6	13	78	1037
cluster SlARF2sm-R&wt-53R-down-vs-wt-42G	1e-05	dipeptide transporter activity	6	14	62	1037
cluster SlARF2sm-R&wt-53R-down-vs-wt-42G	8e-05	pyridoxal phosphate binding	6	19	68	1037
cluster SlARF2sm-R&wt-53R-down-vs-wt-42G	0.0074	identical protein binding	6	43	244	1037
cluster SlARF2sm-R&wt-53R-down-vs-wt-42G	4e-05	protein serine/threonine phosphatase activity	5	11	71	1037
cluster SlARF2sm-R&wt-53R-down-vs-wt-42G	0.00045	serine-type endopeptidase activity	5	17	82	1037
cluster SlARF2sm-R&wt-53R-down-vs-wt-42G	0.00045	nucleoside-triphosphatase activity	5	17	115	1037
cluster SlARF2sm-R&wt-53R-down-vs-wt-42G	0	polygalacturonate 4-alpha-galacturonosyltransferase activity	4	4	13	1037
cluster SlARF2sm-R&wt-53R-down-vs-wt-42G	9e-05	NAD binding	4	7	14	1037
cluster SlARF2sm-R&wt-53R-down-vs-wt-42G	9e-05	peroxidase activity	4	7	55	1037
cluster SlARF2sm-R&wt-53R-down-vs-wt-42G	0.00016	enzyme binding	4	8	28	1037
cluster SlARF2sm-R&wt-53R-down-vs-wt-42G	0.00029	actin filament binding	4	9	37	1037
cluster SlARF2sm-R&wt-53R-down-vs-wt-42G	0.00029	pectinesterase activity	4	9	87	1037
cluster SlARF2sm-R&wt-53R-down-vs-wt-42G	0.00071	flavin adenine dinucleotide binding	4	11	45	1037
cluster SlARF2sm-R&wt-53R-down-vs-wt-42G	0.00102	calcium ion binding	4	12	134	1037
cluster SlARF2sm-R&wt-53R-down-vs-wt-42G	0.00143	iron-sulfur cluster binding	4	13	35	1037
cluster SlARF2sm-R&wt-53R-down-vs-wt-42G	0.00419	copper ion binding	4	17	71	1037
cluster SlARF2sm-R&wt-53R-down-vs-wt-42G	0.00419	hydrolase activity	4	17	97	1037
cluster SlARF2sm-R&wt-53R-down-vs-wt-42G	0.00419	RNA binding	4	17	196	1037
cluster SlARF2sm-R&wt-53R-down-vs-wt-42G	0.02534	oxidoreductase activity	4	28	172	1037
cluster SlARF2sm-R&wt-53R-down-vs-wt-42G	7e-05	aldose 1-epimerase activity	3	3	7	1037
cluster SlARF2sm-R&wt-53R-down-vs-wt-42G	7e-05	ankyrin binding	3	3	12	1037
cluster SlARF2sm-R&wt-53R-down-vs-wt-42G	7e-05	calcium-dependent phospholipid binding	3	3	13	1037
cluster SlARF2sm-R&wt-53R-down-vs-wt-42G	0.00026	NAD(P)H oxidase activity	3	4	7	1037
cluster SlARF2sm-R&wt-53R-down-vs-wt-42G	0.00062	intracellular ligand-gated ion channel activity	3	5	13	1037
cluster SlARF2sm-R&wt-53R-down-vs-wt-42G	0.00062	acid phosphatase activity	3	5	28	1037
cluster SlARF2sm-R&wt-53R-down-vs-wt-42G	0.00062	water channel activity	3	5	38	1037
cluster SlARF2sm-R&wt-53R-down-vs-wt-42G	0.00206	peptide receptor activity	3	7	15	1037
cluster SlARF2sm-R&wt-53R-down-vs-wt-42G	0.00206	sequence-specific DNA binding	3	7	50	1037
cluster SlARF2sm-R&wt-53R-down-vs-wt-42G	0.00206	low affinity nitrate transmembrane transporter activity	3	7	29	1037
cluster SlARF2sm-R&wt-53R-down-vs-wt-42G	0.00644	hydrolase activity, acting on glycosyl bonds	3	10	31	1037
cluster SlARF2sm-R&wt-53R-down-vs-wt-42G	0.00644	poly(U) RNA binding	3	10	36	1037
cluster SlARF2sm-R&wt-53R-down-vs-wt-42G	0.01111	heat shock protein binding	3	12	93	1037
cluster SlARF2sm-R&wt-53R-down-vs-wt-42G	0.01111	transporter activity	3	12	63	1037
cluster SlARF2sm-R&wt-53R-down-vs-wt-42G	0.02099	electron carrier activity	3	15	85	1037
cluster SlARF2sm-R&wt-53R-up-vs-wt-42G	0	\N	498	2102	15905	961
cluster SlARF2sm-R&wt-53R-up-vs-wt-42G	0	protein binding	78	372	2206	961
cluster SlARF2sm-R&wt-53R-up-vs-wt-42G	0	zinc ion binding	20	83	653	961
cluster SlARF2sm-R&wt-53R-up-vs-wt-42G	0	ATP binding	19	51	280	961
cluster SlARF2sm-R&wt-53R-up-vs-wt-42G	0	identical protein binding	16	43	244	961
cluster SlARF2sm-R&wt-53R-up-vs-wt-42G	0	DNA binding	15	73	556	961
cluster SlARF2sm-R&wt-53R-up-vs-wt-42G	0.00011	sequence-specific DNA binding transcription factor activity	14	115	708	961
cluster SlARF2sm-R&wt-53R-up-vs-wt-42G	0	catalytic activity	13	46	252	961
cluster SlARF2sm-R&wt-53R-up-vs-wt-42G	0	binding	13	59	338	961
cluster SlARF2sm-R&wt-53R-up-vs-wt-42G	0	nucleotide binding	11	31	282	961
cluster SlARF2sm-R&wt-53R-up-vs-wt-42G	2e-05	nucleic acid binding	8	33	283	961
cluster SlARF2sm-R&wt-53R-up-vs-wt-42G	0	RNA binding	7	17	196	961
cluster SlARF2sm-R&wt-53R-up-vs-wt-42G	6e-05	oxidoreductase activity	7	28	172	961
cluster SlARF2sm-R&wt-53R-up-vs-wt-42G	0.0001	ubiquitin-protein ligase activity	7	30	173	961
cluster SlARF2sm-R&wt-53R-up-vs-wt-42G	0.00028	GTP binding	7	35	177	961
cluster SlARF2sm-R&wt-53R-up-vs-wt-42G	0.00056	protein homodimerization activity	7	39	142	961
cluster SlARF2sm-R&wt-53R-up-vs-wt-42G	7e-05	transferase activity, transferring glycosyl groups	6	20	82	961
cluster SlARF2sm-R&wt-53R-up-vs-wt-42G	1e-05	carbohydrate binding	5	9	38	961
cluster SlARF2sm-R&wt-53R-up-vs-wt-42G	1e-05	ATP-dependent helicase activity	5	9	47	961
cluster SlARF2sm-R&wt-53R-up-vs-wt-42G	3e-05	ATPase activity, coupled	4	6	27	961
cluster SlARF2sm-R&wt-53R-up-vs-wt-42G	0.00012	ATP-dependent peptidase activity	4	8	22	961
cluster SlARF2sm-R&wt-53R-up-vs-wt-42G	0.00012	microtubule binding	4	8	32	961
cluster SlARF2sm-R&wt-53R-up-vs-wt-42G	0.00012	structural molecule activity	4	8	20	961
cluster SlARF2sm-R&wt-53R-up-vs-wt-42G	0.00053	unfolded protein binding	4	11	51	961
cluster SlARF2sm-R&wt-53R-up-vs-wt-42G	0.00108	protein heterodimerization activity	4	13	59	961
cluster SlARF2sm-R&wt-53R-up-vs-wt-42G	0.00251	carboxylesterase activity	4	16	104	961
cluster SlARF2sm-R&wt-53R-up-vs-wt-42G	0.00319	nucleoside-triphosphatase activity	4	17	115	961
cluster SlARF2sm-R&wt-53R-up-vs-wt-42G	0.00319	copper ion binding	4	17	71	961
cluster SlARF2sm-R&wt-53R-up-vs-wt-42G	0.00593	calmodulin binding	4	20	126	961
cluster SlARF2sm-R&wt-53R-up-vs-wt-42G	0.04121	protein serine/threonine kinase activity	4	35	222	961
cluster SlARF2sm-R&wt-53R-up-vs-wt-42G	5e-05	farnesyltranstransferase activity	3	3	6	961
cluster SlARF2sm-R&wt-53R-up-vs-wt-42G	5e-05	glutathione binding	3	3	19	961
cluster SlARF2sm-R&wt-53R-up-vs-wt-42G	0.00021	mechanically-gated ion channel activity	3	4	9	961
cluster SlARF2sm-R&wt-53R-up-vs-wt-42G	0.00021	NADH dehydrogenase (ubiquinone) activity	3	4	21	961
cluster SlARF2sm-R&wt-53R-up-vs-wt-42G	0.00165	flavonol synthase activity	3	7	17	961
cluster SlARF2sm-R&wt-53R-up-vs-wt-42G	0.00165	lipoxygenase activity	3	7	17	961
cluster SlARF2sm-R&wt-53R-up-vs-wt-42G	0.00257	enzyme binding	3	8	28	961
cluster SlARF2sm-R&wt-53R-up-vs-wt-42G	0.00696	glutathione transferase activity	3	11	51	961
cluster SlARF2sm-R&wt-53R-up-vs-wt-42G	0.00902	heat shock protein binding	3	12	93	961
cluster SlARF2sm-R&wt-53R-up-vs-wt-42G	0.02425	serine-type endopeptidase activity	3	17	82	961
cluster SlARF2sm-R-down-vs-wt-42G	0	\N	179	2102	15905	351
cluster SlARF2sm-R-down-vs-wt-42G	0	protein binding	33	372	2206	351
cluster SlARF2sm-R-down-vs-wt-42G	0	sequence-specific DNA binding transcription factor activity	13	115	708	351
cluster SlARF2sm-R-down-vs-wt-42G	0	transmembrane receptor protein serine/threonine kinase activity	10	52	249	351
cluster SlARF2sm-R-down-vs-wt-42G	0	binding	9	59	338	351
cluster SlARF2sm-R-down-vs-wt-42G	0.0003	identical protein binding	5	43	244	351
cluster SlARF2sm-R-down-vs-wt-42G	0.00066	ATP binding	5	51	280	351
cluster SlARF2sm-R-down-vs-wt-42G	0.00573	zinc ion binding	5	83	653	351
cluster SlARF2sm-R-down-vs-wt-42G	0.00011	kinase activity	4	19	101	351
cluster SlARF2sm-R-down-vs-wt-42G	0.00051	calcium ion binding	3	12	134	351
cluster SlARF2sm-R-down-vs-wt-42G	0.00151	structural constituent of ribosome	3	17	163	351
cluster SlARF2sm-R-down-vs-wt-42G	0.00211	pyridoxal phosphate binding	3	19	68	351
cluster SlARF2sm-R-down-vs-wt-42G	0.00246	calmodulin binding	3	20	126	351
cluster SlARF2sm-R-down-vs-wt-42G	0.00791	ubiquitin-protein ligase activity	3	30	173	351
cluster SlARF2sm-R-down-vs-wt-42G	0.01212	GTP binding	3	35	177	351
cluster SlARF2sm-R-down-vs-wt-42G	0.01212	protein serine/threonine kinase activity	3	35	222	351
cluster SlARF2sm-R-up-vs-wt-42G	0	\N	153	2102	15905	339
cluster SlARF2sm-R-up-vs-wt-42G	0	protein binding	31	372	2206	339
cluster SlARF2sm-R-up-vs-wt-42G	0	zinc ion binding	14	83	653	339
cluster SlARF2sm-R-up-vs-wt-42G	0	sequence-specific DNA binding transcription factor activity	11	115	708	339
cluster SlARF2sm-R-up-vs-wt-42G	0	oxygen binding	10	44	220	339
cluster SlARF2sm-R-up-vs-wt-42G	4e-05	ubiquitin-protein ligase activity	5	30	173	339
cluster SlARF2sm-R-up-vs-wt-42G	0.00286	DNA binding	5	73	556	339
cluster SlARF2sm-R-up-vs-wt-42G	0.00048	oxidoreductase activity	4	28	172	339
cluster SlARF2sm-R-up-vs-wt-42G	0.00092	nucleic acid binding	4	33	283	339
cluster SlARF2sm-R-up-vs-wt-42G	0.00778	binding	4	59	338	339
cluster SlARF2sm-R-up-vs-wt-42G	0	transcription coactivator activity	3	3	34	339
cluster SlARF2sm-R-up-vs-wt-42G	0.01483	protein homodimerization activity	3	39	142	339
cluster SlARF2sm-R-up-vs-wt-42G	0.02302	catalytic activity	3	46	252	339
cluster All-down-vs-wt-42G	0	\N	225	2102	15905	460
cluster All-down-vs-wt-42G	0	protein binding	29	372	2206	460
cluster All-down-vs-wt-42G	0	transmembrane receptor protein serine/threonine kinase activity	14	52	249	460
cluster All-down-vs-wt-42G	0.00012	zinc ion binding	8	83	653	460
cluster All-down-vs-wt-42G	2e-05	catalytic activity	7	46	252	460
cluster All-down-vs-wt-42G	0.00482	sequence-specific DNA binding transcription factor activity	7	115	708	460
cluster All-down-vs-wt-42G	1e-05	oxidoreductase activity	6	28	172	460
cluster All-down-vs-wt-42G	0	cellulose synthase activity	5	5	26	460
cluster All-down-vs-wt-42G	0.00112	oxygen binding	5	44	220	460
cluster All-down-vs-wt-42G	0	lyase activity	4	5	41	460
cluster All-down-vs-wt-42G	3e-05	flavin adenine dinucleotide binding	4	11	45	460
cluster All-down-vs-wt-42G	0.00012	electron carrier activity	4	15	85	460
cluster All-down-vs-wt-42G	0.00016	carboxylesterase activity	4	16	104	460
cluster All-down-vs-wt-42G	0.0002	serine-type endopeptidase activity	4	17	82	460
cluster All-down-vs-wt-42G	0.00348	protein serine/threonine kinase activity	4	35	222	460
cluster All-down-vs-wt-42G	0.00732	identical protein binding	4	43	244	460
cluster All-down-vs-wt-42G	1e-05	L-ascorbic acid transporter activity	3	3	7	460
cluster All-down-vs-wt-42G	2e-05	structural constituent of cell wall	3	4	19	460
cluster All-down-vs-wt-42G	2e-05	transferase activity, transferring hexosyl groups	3	4	21	460
cluster All-down-vs-wt-42G	6e-05	4 iron, 4 sulfur cluster binding	3	5	11	460
cluster All-down-vs-wt-42G	6e-05	1-acylglycerol-3-phosphate O-acyltransferase activity	3	5	12	460
cluster All-down-vs-wt-42G	0.00019	low affinity nitrate transmembrane transporter activity	3	7	29	460
cluster All-down-vs-wt-42G	0.00045	ATPase activity, coupled to transmembrane movement of substances	3	9	26	460
cluster All-down-vs-wt-42G	0.00045	actin filament binding	3	9	37	460
cluster All-down-vs-wt-42G	0.00063	hydrolase activity, acting on glycosyl bonds	3	10	31	460
cluster All-down-vs-wt-42G	0.00145	protein heterodimerization activity	3	13	59	460
cluster All-down-vs-wt-42G	0.00181	dipeptide transporter activity	3	14	62	460
cluster All-down-vs-wt-42G	0.00525	transferase activity, transferring glycosyl groups	3	20	82	460
cluster All-down-vs-wt-42G	0.08998	binding	3	59	338	460
cluster All-UP-vs-wt-42G	0	\N	150	2102	15905	332
cluster All-UP-vs-wt-42G	0	protein binding	22	372	2206	332
cluster All-UP-vs-wt-42G	0	sequence-specific DNA binding transcription factor activity	10	115	708	332
cluster All-UP-vs-wt-42G	0	DNA binding	8	73	556	332
cluster All-UP-vs-wt-42G	0	oxygen binding	7	44	220	332
cluster All-UP-vs-wt-42G	0.00051	ATP binding	5	51	280	332
cluster All-UP-vs-wt-42G	0.00101	binding	5	59	338	332
cluster All-UP-vs-wt-42G	0	glutathione S-conjugate-exporting ATPase activity	4	7	11	332
cluster All-UP-vs-wt-42G	0.00045	oxidoreductase activity	4	28	172	332
cluster All-UP-vs-wt-42G	1e-05	ethylene binding	3	4	6	332
cluster All-UP-vs-wt-42G	2e-05	monooxygenase activity	3	5	14	332
cluster All-UP-vs-wt-42G	0.00012	1-aminocyclopropane-1-carboxylate oxidase activity	3	8	27	332
cluster All-UP-vs-wt-42G	0.00044	transporter activity	3	12	63	332
cluster All-UP-vs-wt-42G	0.02181	catalytic activity	3	46	252	332
cluster All-UP-vs-wt-42G	0.09356	zinc ion binding	3	83	653	332
cluster wt-53R-down-vs-wt-42G	0	\N	122	2102	15905	255
cluster wt-53R-down-vs-wt-42G	0	protein binding	33	372	2206	255
cluster wt-53R-down-vs-wt-42G	2e-05	sequence-specific DNA binding transcription factor activity	8	115	708	255
cluster wt-53R-down-vs-wt-42G	3e-05	binding	6	59	338	255
cluster wt-53R-down-vs-wt-42G	9e-05	DNA binding	6	73	556	255
cluster wt-53R-down-vs-wt-42G	9e-05	catalytic activity	5	46	252	255
cluster wt-53R-down-vs-wt-42G	0.00088	identical protein binding	4	43	244	255
cluster wt-53R-down-vs-wt-42G	0.00959	zinc ion binding	4	83	653	255
cluster wt-53R-down-vs-wt-42G	2e-05	sugar binding	3	6	50	255
cluster wt-53R-down-vs-wt-42G	0.00084	kinase activity	3	19	101	255
cluster wt-53R-down-vs-wt-42G	0.00506	GTP binding	3	35	177	255
cluster wt-53R-up-vs-wt-42G	0	\N	169	2102	15905	318
cluster wt-53R-up-vs-wt-42G	0	protein binding	25	372	2206	318
cluster wt-53R-up-vs-wt-42G	0	ATP binding	13	51	280	318
cluster wt-53R-up-vs-wt-42G	0	DNA binding	8	73	556	318
cluster wt-53R-up-vs-wt-42G	8e-05	zinc ion binding	7	83	653	318
cluster wt-53R-up-vs-wt-42G	0	nucleic acid binding	6	33	283	318
cluster wt-53R-up-vs-wt-42G	0	GTP binding	6	35	177	318
cluster wt-53R-up-vs-wt-42G	0	RNA binding	5	17	196	318
cluster wt-53R-up-vs-wt-42G	0.00026	catalytic activity	5	46	252	318
cluster wt-53R-up-vs-wt-42G	0.00083	binding	5	59	338	318
cluster wt-53R-up-vs-wt-42G	0	GTPase activity	4	8	76	318
cluster wt-53R-up-vs-wt-42G	5e-05	copper ion binding	4	17	71	318
cluster wt-53R-up-vs-wt-42G	0.00137	protein homodimerization activity	4	39	142	318
cluster wt-53R-up-vs-wt-42G	0.05558	sequence-specific DNA binding transcription factor activity	4	115	708	318
cluster wt-53R-up-vs-wt-42G	0	oxidoreductase activity, acting on the CH-OH group of donors, NAD or NADP as acceptor	3	3	6	318
cluster wt-53R-up-vs-wt-42G	6e-05	NAD binding	3	7	14	318
cluster wt-53R-up-vs-wt-42G	0.0001	ATP-dependent peptidase activity	3	8	22	318
cluster wt-53R-up-vs-wt-42G	0.00114	nucleoside-triphosphatase activity	3	17	115	318
cluster wt-53R-up-vs-wt-42G	0.00159	pyridoxal phosphate binding	3	19	68	318
cluster wt-53R-up-vs-wt-42G	0.01628	identical protein binding	3	43	244	318
