# Supplementary material for: AUXIN RESPONSE FACTOR 2 Intersects Hormonal Signals in the Regulation of Tomato Fruit Ripening
Source: PLoS Genet. 2016 Mar 9;12(3):e1005903. doi: 10.1371/journal.pgen.1005903 (PMC4784954; doi:10.1371/journal.pgen.1005903)
Supplement: S6 Table — (XLSX) [file pgen.1005903.s016.xlsx]

## Sheet: S6 Dataset
S6 Table. Classification of differentially expressed genes in ARF2-OX transgenic fruit according to biological processes (by Gene Orthology annotation).
cluster	fisher-test	function-designation	description	number-in-cluster	number-over-all-clusters	number-in-universe
cluster SlARF2sm-G&wt-53R-down-vs-wt-42G	0	\N	13	4175	28473	14
cluster SlARF2sm-G&wt-53R-up-vs-wt-42G	0	\N	11	4175	28473	12
cluster SlARF2sm-G&R-down-vs-wt-42G	0	\N	17	4175	28473	16
cluster SlARF2sm-G&R-up-vs-wt-42G	0	\N	23	4175	28473	22
cluster SlARF2sm-G-down-vs-wt-42G	0	\N	18	4175	28473	26
cluster SlARF2sm-G-up-vs-wt-42G	0.00405	oxidation-reduction process	4	96	485	115
cluster SlARF2sm-G-up-vs-wt-42G	0.01354	metabolic process	4	136	622	115
cluster SlARF2sm-G-up-vs-wt-42G	0	\N	114	4175	28473	115
cluster SlARF2sm-R&wt-53R-down-vs-wt-42G	0.00204	response to light stimulus	3	5	17	1037
cluster SlARF2sm-R&wt-53R-down-vs-wt-42G	0.0039	actin cytoskeleton organization	3	6	20	1037
cluster SlARF2sm-R&wt-53R-down-vs-wt-42G	0.00652	lipid transport	3	7	35	1037
cluster SlARF2sm-R&wt-53R-down-vs-wt-42G	0.00997	plant-type cell wall organization	3	8	24	1037
cluster SlARF2sm-R&wt-53R-down-vs-wt-42G	0.01949	metal ion transport	3	10	49	1037
cluster SlARF2sm-R&wt-53R-down-vs-wt-42G	0.04055	biosynthetic process	3	13	50	1037
cluster SlARF2sm-R&wt-53R-down-vs-wt-42G	0.05897	response to stress	3	15	45	1037
cluster SlARF2sm-R&wt-53R-down-vs-wt-42G	0.00134	small GTPase mediated signal transduction	4	9	31	1037
cluster SlARF2sm-R&wt-53R-down-vs-wt-42G	1e-05	defense response	6	10	104	1037
cluster SlARF2sm-R&wt-53R-down-vs-wt-42G	3e-05	signal transduction	6	12	51	1037
cluster SlARF2sm-R&wt-53R-down-vs-wt-42G	6e-05	protein transport	6	13	55	1037
cluster SlARF2sm-R&wt-53R-down-vs-wt-42G	0	apoptosis	7	12	150	1037
cluster SlARF2sm-R&wt-53R-down-vs-wt-42G	6e-05	lipid metabolic process	8	24	83	1037
cluster SlARF2sm-R&wt-53R-down-vs-wt-42G	1e-05	proteolysis	13	50	303	1037
cluster SlARF2sm-R&wt-53R-down-vs-wt-42G	0	regulation of transcription, DNA-dependent	15	35	269	1037
cluster SlARF2sm-R&wt-53R-down-vs-wt-42G	0	protein phosphorylation	19	72	401	1037
cluster SlARF2sm-R&wt-53R-down-vs-wt-42G	0	oxidation-reduction process	19	96	485	1037
cluster SlARF2sm-R&wt-53R-down-vs-wt-42G	0	carbohydrate metabolic process	22	56	244	1037
cluster SlARF2sm-R&wt-53R-down-vs-wt-42G	1e-05	metabolic process	23	136	622	1037
cluster SlARF2sm-R&wt-53R-down-vs-wt-42G	0	\N	1038	4175	28473	1037
cluster SlARF2sm-R&wt-53R-up-vs-wt-42G	0.00526	glycolysis	3	7	20	961
cluster SlARF2sm-R&wt-53R-up-vs-wt-42G	1e-05	post-translational protein modification	4	4	28	961
cluster SlARF2sm-R&wt-53R-up-vs-wt-42G	0.0083	response to stress	4	15	45	961
cluster SlARF2sm-R&wt-53R-up-vs-wt-42G	0.04329	lipid metabolic process	4	24	83	961
cluster SlARF2sm-R&wt-53R-up-vs-wt-42G	0.00049	biosynthetic process	5	13	50	961
cluster SlARF2sm-R&wt-53R-up-vs-wt-42G	0.00105	protein folding	5	15	97	961
cluster SlARF2sm-R&wt-53R-up-vs-wt-42G	0.00146	cell redox homeostasis	5	16	75	961
cluster SlARF2sm-R&wt-53R-up-vs-wt-42G	0.03698	carbohydrate metabolic process	7	56	244	961
cluster SlARF2sm-R&wt-53R-up-vs-wt-42G	0.0006	regulation of transcription, DNA-dependent	8	35	269	961
cluster SlARF2sm-R&wt-53R-up-vs-wt-42G	2e-05	proteolysis	12	50	303	961
cluster SlARF2sm-R&wt-53R-up-vs-wt-42G	0.00064	protein phosphorylation	12	72	401	961
cluster SlARF2sm-R&wt-53R-up-vs-wt-42G	0	oxidation-reduction process	28	96	485	961
cluster SlARF2sm-R&wt-53R-up-vs-wt-42G	0	metabolic process	35	136	622	961
cluster SlARF2sm-R&wt-53R-up-vs-wt-42G	0	\N	940	4175	28473	961
cluster SlARF2sm-R-down-vs-wt-42G	0.00011	protein phosphorylation	8	72	401	351
cluster SlARF2sm-R-down-vs-wt-42G	2e-05	metabolic process	12	136	622	351
cluster SlARF2sm-R-down-vs-wt-42G	0	\N	339	4175	28473	351
cluster SlARF2sm-R-up-vs-wt-42G	0.01906	metabolic process	7	136	622	339
cluster SlARF2sm-R-up-vs-wt-42G	1e-05	proteolysis	8	50	303	339
cluster SlARF2sm-R-up-vs-wt-42G	9e-05	protein phosphorylation	8	72	401	339
cluster SlARF2sm-R-up-vs-wt-42G	0	oxidation-reduction process	12	96	485	339
cluster SlARF2sm-R-up-vs-wt-42G	0	\N	334	4175	28473	339
cluster All-down-vs-wt-42G	8e-05	microtubule-based movement	3	4	44	460
cluster All-down-vs-wt-42G	0.00019	alcohol metabolic process	3	5	7	460
cluster All-down-vs-wt-42G	0.00203	cellular metabolic process	3	10	34	460
cluster All-down-vs-wt-42G	0.04547	proteolysis	4	50	303	460
cluster All-down-vs-wt-42G	0	lipid metabolic process	7	24	83	460
cluster All-down-vs-wt-42G	0.00013	protein phosphorylation	9	72	401	460
cluster All-down-vs-wt-42G	0	carbohydrate metabolic process	13	56	244	460
cluster All-down-vs-wt-42G	0	oxidation-reduction process	13	96	485	460
cluster All-down-vs-wt-42G	0	metabolic process	19	136	622	460
cluster All-down-vs-wt-42G	0	\N	444	4175	28473	460
cluster All-UP-vs-wt-42G	3e-05	protein metabolic process	3	4	17	332
cluster All-UP-vs-wt-42G	7e-05	fatty acid biosynthetic process	3	5	22	332
cluster All-UP-vs-wt-42G	0.02345	carbohydrate metabolic process	4	56	244	332
cluster All-UP-vs-wt-42G	1e-05	response to stress	5	15	45	332
cluster All-UP-vs-wt-42G	0.0027	oxidation-reduction process	7	96	485	332
cluster All-UP-vs-wt-42G	0	metabolic process	17	136	622	332
cluster All-UP-vs-wt-42G	0	\N	316	4175	28473	332
cluster wt-53R-down-vs-wt-42G	0	cytidine metabolic process	3	3	3	255
cluster wt-53R-down-vs-wt-42G	0.00037	metal ion transport	3	10	49	255
cluster wt-53R-down-vs-wt-42G	0.05133	carbohydrate metabolic process	3	56	244	255
cluster wt-53R-down-vs-wt-42G	0.00102	metabolic process	8	136	622	255
cluster wt-53R-down-vs-wt-42G	0	\N	254	4175	28473	255
cluster wt-53R-up-vs-wt-42G	6e-05	phosphorylation	3	5	12	318
cluster wt-53R-up-vs-wt-42G	0.02708	regulation of transcription, DNA-dependent	3	35	269	318
cluster wt-53R-up-vs-wt-42G	0	protein folding	6	15	97	318
cluster wt-53R-up-vs-wt-42G	0.00223	protein phosphorylation	6	72	401	318
cluster wt-53R-up-vs-wt-42G	0.00212	oxidation-reduction process	7	96	485	318
cluster wt-53R-up-vs-wt-42G	0	proteolysis	8	50	303	318
cluster wt-53R-up-vs-wt-42G	0.00024	metabolic process	10	136	622	318
cluster wt-53R-up-vs-wt-42G	0	\N	309	4175	28473	318
