# Supplementary material for: AUXIN RESPONSE FACTOR 2 Intersects Hormonal Signals in the Regulation of Tomato Fruit Ripening
Source: PLoS Genet. 2016 Mar 9;12(3):e1005903. doi: 10.1371/journal.pgen.1005903 (PMC4784954; doi:10.1371/journal.pgen.1005903)
Supplement: S7 Table — (XLSX) [file pgen.1005903.s017.xlsx]

## Sheet: S7 Dataset
S7 Table. Carotenoid-related genes differentially expressed in ARF2-OX fruit.
Column #	Probeset ID	01_ITAG 2.3 Genes_description	02_AIG code	03_AIG_description	04_Tomato_mRNA	05_chromosome	06_start	07_stop	08_3 prime nearest marker	09_3 prime cM	10_3 prime position	11_5 prime nearest marker	12_5 prime cM	13_5 prime position	14_BP_GODESCRIPTION	15_BP_GOTERM	16_CL_GODESCRIPTION	17_CL_GOTERM	18_MF_GODESCRIPTION	19_MF_GOTERM	20_Lycocyc_enzyme	21_Lycocyc pathway	probeset ID	p-value(ARF2 GENE)	probeset ID	p-value(Fruit stage)	p-value(color)	p-value(replicate)	p-value(sample type(ARF2 GENE * Fruit stage * color))	p-value(overexpressor * 42dpa * green * 46G vs. WT * 42dpa * green * M82G)	Ratio(overexpressor * 42dpa * green * 46G vs. WT * 42dpa * green * M82G)	Fold-Change(overexpressor * 42dpa * green * 46G vs. WT * 42dpa * green * M82G)	Fold-Change(overexpressor * 42dpa * green * 46G vs. WT * 42dpa * green * M82G) (Description)	p-value(overexpressor * 42dpa * red * 46R vs. WT * 42dpa * green * M82G)	Ratio(overexpressor * 42dpa * red * 46R vs. WT * 42dpa * green * M82G)	Fold-Change(overexpressor * 42dpa * red * 46R vs. WT * 42dpa * green * M82G)	Fold-Change(overexpressor * 42dpa * red * 46R vs. WT * 42dpa * green * M82G) (Description)	p-value(WT * 53dpa * red * M82R vs. WT * 42dpa * green * M82G)	Ratio(WT * 53dpa * red * M82R vs. WT * 42dpa * green * M82G)	Fold-Change(WT * 53dpa * red * M82R vs. WT * 42dpa * green * M82G)	Fold-Change(WT * 53dpa * red * M82R vs. WT * 42dpa * green * M82G) (Description)	F(sample type(ARF2 GENE * Fruit stage * color))	SS(sample type(ARF2 GENE * Fruit stage * color))	F(ARF2 GENE)	SS(ARF2 GENE)	F(Fruit stage)	SS(Fruit stage)	F(color)	SS(color)
0	Solyc06g036260.2	Beta-carotene hydroxylase 1	at4g25700.1	| symbols: beta-ohase 1 b1 chy1 bch1 | beta-hydroxylase 1 | chr4:13094142-13095866 r	Solyc06g036260.2.1	SL2.40ch06	22432178	22434113	TGS0330	5.769	24707350	T1500	11.067	21129319	\N	\N	\N	\N	carotene beta-ring hydroxylase activity	GO:0010291	NA	beta-carotene hydroxylase	Solyc06g036260.2	0	Solyc06g036260.2	0	0	0	0	0	0	0		0	0	0		0	0	0		0	0	0	0	0	0	0	0
0	Solyc01g097810.2	Zeta-carotene desaturase	at3g04870.2	| symbols: zds pde181 spc1 | zeta-carotene desaturase | chr3:1342842-1346189 forward	Solyc01g097810.2.1	SL2.40ch01	80276527	80284534	cLPT-5-M7	100.214	80797612	TES0114	94.765	80084888	oxidation-reduction process	GO:0055114	\N	\N	\N	\N	<i>trans</i>-lycopene biosynthesis	Zeta-carotene desaturase	Solyc01g097810.2	0	Solyc01g097810.2	0	0	0	0	0	0	0		0	0	0		0	0	0		0	0	0	0	0	0	0	0
0	Solyc00g156980.2	Phytoene desaturase	at4g14210.1	| symbols: pds3 pds pde226 | phytoene desaturase 3 | chr4:8190426-8194769 reverse len	Solyc03g123760.2.1	SL2.40ch03	64554061	64561664	C2_At5g49830	133.514	64610911	tme0062	131.964	64427061	\N	\N	\N	\N	phytoene dehydrogenase activity	GO:0016166	<i>trans</i>-lycopene biosynthesis	Phytoene desaturase	Solyc03g123760.2	0	Solyc03g123760.2	0	0	0	0	0	0	0		0	0	0		0	0	0		0	0	0	0	0	0	0	0
0	Solyc08g016720.1	9-cis-epoxycarotenoid dioxygenase 5 (AHRD V1 **** A0SE34_9ROSI)%3B contains Interpro do	at3g14440.1	| symbols: nced3 atnced3 sto1 sis7 | nine-cis-epoxycarotenoid dioxygenase 3 | chr3:4	Solyc08g016720.1.1	SL2.40ch08	8634393	8636138	TGS2946	22.95	9741399	tmb0063	27.058	8567225	\N	\N	\N	\N	9-cis-epoxycarotenoid dioxygenase activity	GO:0045549	abscisic acid biosynthesis	Probable 9-cis-epoxycarotenoid dioxygenase NCED5, chloroplastic	Solyc08g016720.1	0	Solyc08g016720.1	0	0	0	0	0	0	0		0	0	0		0	0	0		0	0	0	0	0	0	0	0
0	Solyc10g081650.1	Carotenoid isomerase%2C chloroplastic	at1g06820.1	| symbols: crtiso ccr2 | carotenoid isomerase | chr1:2093145-2096220 reverse length=59	Solyc10g081650.1.1	SL2.40ch10	62006972	62011520	TEI0272	57.423	62015657	TES0075	57.315	61997504	\N	\N	\N	\N	carotenoid isomerase activity	GO:0046608	#N/A	#N/A	Solyc10g081650.1	0	Solyc10g081650.1	0	0	0	0	0	0	0		0	0	0		0	0	0		0	0	0	0	0	0	0	0
531	Solyc00g156980.2	Choline dehydrogenase (AHRD V1 **-- A5L8M4_9GAMM)%3B contains Interpro domain(s) IPR00	at1g72970.2	| symbols: hth eda17 | glucose-methanol-choline (gmc) oxidoreductase family protein |	Solyc00g156980.2.1	SL2.40ch00	17613647	17614823	\NA	\NA	\NA	TES1806	54.135	17090018	carotenoid biosynthetic process	GO:0016117	\N	\N	\N	\N	glycine betaine biosynthesis I (Gram-negative bacteria)	Choline dehydrogenase	Solyc00g156980.2	0.000174325	Solyc00g156980.2	0.00128404	0.0372517	0.487652	?	0.000174325	0.0866538	-11.5402	overexpressor * 42dpa * green * 46G down vs WT * 42dpa * green * M82G	5.22678e-05	0.0433878	-23.0479	overexpressor * 42dpa * red * 46R down vs WT * 42dpa * green * M82G	0.000106086	0.043665	-22.9017	WT * 53dpa * red * M82R down vs WT * 42dpa * green * M82G	?	0	99.1873	18.6765	42.2878	7.96258	7.93397	1.49392
7608	Solyc01g097810.2	Phytoene synthase 1 Phytoene synthase 1	at5g17230.2	| symbols: psy | phytoene synthase | chr5:5659839-5662087 reverse length=422 | symbols:	Solyc03g031860.2.1	SL2.40ch03	8606368	8610361	TES1317	53.41	8795719	TES1084	53.443	8592459	\N	\N	\N	\N	geranylgeranyl-diphosphate geranylgeranyltransferase activity phytoene synthase activit	GO:0016767 GO:0046905	<i>trans</i>-lycopene biosynthesis	phytoene synthase	Solyc03g031860.2	5.64286e-05	Solyc03g031860.2	0.000390511	0.000520262	0.822781	?	5.64286e-05	8.91146	8.91146	overexpressor * 42dpa * green * 46G up vs WT * 42dpa * green * M82G	5.12982e-06	35.2601	35.2601	overexpressor * 42dpa * red * 46R up vs WT * 42dpa * green * M82G	9.80338e-06	36.9161	36.9161	WT * 53dpa * red * M82R up vs WT * 42dpa * green * M82G	?	0	158.172	14.9373	70.6627	6.67316	62.5413	5.9062
13373	Solyc03g031860.2	4-hydroxyphenylpyruvate dioxygenase (AHRD V1 **** B7X935_HEVBR)%3B contains Interpro do	at1g06570.1	| symbols: pds1 hpd | phytoene desaturation 1 | chr1:2012015-2013543 reverse length=47	Solyc05g041200.2.1	SL2.40ch05	49398356	49402874	TGS0504	81.405	51037179	tma0298	81.517	48063791	\N	\N	\N	\N	4-hydroxyphenylpyruvate dioxygenase activity transferase activity, transferring pentosy	GO:0003868 GO:0016763	tyrosine degradation I	4-hydroxyphenylpyruvate dioxygenase	Solyc05g041200.2	0.000101189	Solyc05g041200.2	0.000960983	0.067121	0.416688	?	0.000101189	3.20765	3.20765	overexpressor * 42dpa * green * 46G up vs WT * 42dpa * green * M82G	4.02113e-05	4.0927	4.0927	overexpressor * 42dpa * red * 46R up vs WT * 42dpa * green * M82G	9.97074e-05	3.85728	3.85728	WT * 53dpa * red * M82R up vs WT * 42dpa * green * M82G	?	0	124.332	4.24126	48.0059	1.6376	5.43393	0.185365
19983	Solyc08g075490.2	Carotenoid cleavage dioxygenase 4B	at4g19170.1	| symbols: nced4 ccd4 | nine-cis-epoxycarotenoid dioxygenase 4 | chr4:10481835-1048362	Solyc08g075490.2.1	SL2.40ch08	56809898	56812517	TES0349	58.407	57093061	TEI0580	51.728	56412229	\N	\N	\N	\N	protein binding	GO:0005515	#N/A	#N/A	Solyc08g075490.2	0.000129562	Solyc08g075490.2	0.000839854	0.0545338	0.668055	?	0.000129562	0.154972	-6.45278	overexpressor * 42dpa * green * 46G down vs WT * 42dpa * green * M82G	4.63808e-05	0.0998186	-10.0182	overexpressor * 42dpa * red * 46R down vs WT * 42dpa * green * M82G	8.34869e-05	0.0946148	-10.5692	WT * 53dpa * red * M82R down vs WT * 42dpa * green * M82G	?	0	112.226	10.8535	50.8987	4.92248	6.24672	0.604129
27005	Solyc12g008980.1	Lycopene epsilon cyclase Lycopene epsilon cyclase	at5g57030.1	| symbols: lut2 | lycopene beta/epsilon cyclase protein | chr5:23077398-23079818 forwar	Solyc12g008980.1.1	SL2.40ch12	2285372	2290327	TM26	33.003	2352464	TEI0737	35.647	2247355	\N	\N	\N	\N	lycopene epsilon cyclase activity lycopene beta cyclase activity	GO:0045435 GO:0045436	&beta;-carotene biosynthesis	lycopene beta cyclase	Solyc12g008980.1	0.000655693	Solyc12g008980.1	0.0144717	0.0264609	0.533332	?	0.000655693	0.429331	-2.3292	overexpressor * 42dpa * green * 46G down vs WT * 42dpa * green * M82G	0.000126935	0.302622	-3.30446	overexpressor * 42dpa * red * 46R down vs WT * 42dpa * green * M82G	0.000646613	0.375589	-2.66249	WT * 53dpa * red * M82R down vs WT * 42dpa * green * M82G	?	0	56.6379	2.232	13.4551	0.530243	9.69075	0.381896
28598	Solyc12g098710.1	15-cis-zeta-carotene isomerase	at1g10830.1	| symbols: z-iso z-iso1.1 | 15-cis-zeta-carotene isomerase | chr1:3605736-3607449 reve	Solyc12g098710.1.1	SL2.40ch12	64466750	64470757	TES0620	108.966	64648530	T770	100.645	64111467	\N	\N	\N	\N	\N	\N	#N/A	#N/A	Solyc12g098710.1	0.000108722	Solyc12g098710.1	0.000817508	3.38583e-05	0.309532	?	0.000108722	6.04528	6.04528	overexpressor * 42dpa * green * 46G up vs WT * 42dpa * green * M82G	1.92975e-06	59.5206	59.5206	overexpressor * 42dpa * red * 46R up vs WT * 42dpa * green * M82G	3.95794e-06	59.2847	59.2847	WT * 53dpa * red * M82R up vs WT * 42dpa * green * M82G	?	0	120.691	10.1073	51.4967	4.31262	194.996	16.3301
[truncated: 64 more columns]
