# Supplementary material for: AUXIN RESPONSE FACTOR 2 Intersects Hormonal Signals in the Regulation of Tomato Fruit Ripening
Source: PLoS Genet. 2016 Mar 9;12(3):e1005903. doi: 10.1371/journal.pgen.1005903 (PMC4784954; doi:10.1371/journal.pgen.1005903)
Supplement: S8 Table — (XLSX) [file pgen.1005903.s018.xlsx]

## Sheet: S8 Dataset
S8 Table. Ethylene- related genes differentially expressed in ARF2-OX fruit.
Column #	Probeset ID	01_ITAG 2.3 Genes_description	02_AIG code	03_AIG_description	04_Tomato_mRNA	05_chromosome	06_start	07_stop	08_3 prime nearest marker	09_3 prime cM	10_3 prime position	11_5 prime nearest marker	12_5 prime cM	13_5 prime position	14_BP_GODESCRIPTION	15_BP_GOTERM	16_CL_GODESCRIPTION	17_CL_GOTERM	18_MF_GODESCRIPTION	19_MF_GOTERM	20_Lycocyc_enzyme	21_Lycocyc pathway	probeset ID	p-value(ARF2 GENE)	probeset ID	p-value(Fruit stage)	p-value(color)	p-value(replicate)	p-value(sample type(ARF2 GENE * Fruit stage * color))	p-value(overexpressor * 42dpa * green * 46G vs. WT * 42dpa * green * M82G)	Ratio(overexpressor * 42dpa * green * 46G vs. WT * 42dpa * green * M82G)	Fold-Change(overexpressor * 42dpa * green * 46G vs. WT * 42dpa * green * M82G)	Fold-Change(overexpressor * 42dpa * green * 46G vs. WT * 42dpa * green * M82G) (Description)	p-value(overexpressor * 42dpa * red * 46R vs. WT * 42dpa * green * M82G)	Ratio(overexpressor * 42dpa * red * 46R vs. WT * 42dpa * green * M82G)	Fold-Change(overexpressor * 42dpa * red * 46R vs. WT * 42dpa * green * M82G)	Fold-Change(overexpressor * 42dpa * red * 46R vs. WT * 42dpa * green * M82G) (Description)	p-value(WT * 53dpa * red * M82R vs. WT * 42dpa * green * M82G)	Ratio(WT * 53dpa * red * M82R vs. WT * 42dpa * green * M82G)	Fold-Change(WT * 53dpa * red * M82R vs. WT * 42dpa * green * M82G)	Fold-Change(WT * 53dpa * red * M82R vs. WT * 42dpa * green * M82G) (Description)	F(sample type(ARF2 GENE * Fruit stage * color))	SS(sample type(ARF2 GENE * Fruit stage * color))	F(ARF2 GENE)	SS(ARF2 GENE)	F(Fruit stage)	SS(Fruit stage)	F(color)	SS(color)
4525	Solyc02g036350.2	1-aminocyclopropane-1-carboxylate oxidase (AHRD V1 ***- A4ZYQ6_SOLLC)%3B contains Inter	at1g05010.1	| symbols: efe aco4 eat1 | ethylene-forming enzyme | chr1:1431419-1432695 reverse len	Solyc02g036350.2.1	SL2.40ch02	21279767	21281954	C2_At5g37260	0	21310936	TGS3056	1.948	19637200	\N	\N	\N	\N	flavonol synthase activity	GO:0045431	ethylene biosynthesis from methionine	1-aminocyclopropane-1-carboxylate oxidase	Solyc02g036350.2	0.00240866	Solyc02g036350.2	0.0615745	0.0343058	0.946383	?	0.00240866	11.5881	11.5881	overexpressor * 42dpa * green * 46G up vs WT * 42dpa * green * M82G	0.0396174	3.315	3.315	overexpressor * 42dpa * red * 46R up vs WT * 42dpa * green * M82G	0.529348	1.4023	1.4023	WT * 53dpa * red * M82R up vs WT * 42dpa * green * M82G	?	0	31.941	18.7398	5.76292	3.3811	8.33489	4.89008
0	Solyc02g081190.2	1-aminocyclopropane-1-carboxylate oxidase (AHRD V1 ***- Q9ZWP2_SOLLC)%3B contains Inter	at1g05010.1	| symbols: efe aco4 eat1 | ethylene-forming enzyme | chr1:1431419-1432695 reverse len	Solyc02g081190.2.1	SL2.40ch02	39828688	39830393	C2_At5g64670	85.534	39903517	TEI0470	85.677	39811660	\N	\N	\N	\N	flavonol synthase activity	GO:0045431	ethylene biosynthesis from methionine	1-aminocyclopropane-1-carboxylate oxidase	Solyc02g081190.2	0	Solyc02g081190.2	0	0	0	0	0	0	0		0	0	0		0	0	0		0	0	0	0	0	0	0	0
0	Solyc03g096050.2	1-aminocyclopropane-1-carboxylate oxidase 1 (AHRD V1 **-* ACCO1_SOLLC)%3B contains Inte	at5g05600.1	| symbols: | 2-oxoglutarate (2og) and fe(ii)-dependent oxygenase superfamily protein |	Solyc03g096050.2.1	SL2.40ch03	51317291	51320454	TES1222	59.997	51882257	TES0174	58.728	50421752	\N	\N	\N	\N	oxidoreductase activity, acting on paired donors, with incorporation or reduction of mo	GO:0016706 GO:0009815	ethylene biosynthesis from methionine	1-aminocyclopropane-1-carboxylate oxidase	Solyc03g096050.2	0	Solyc03g096050.2	0	0	0	0	0	0	0		0	0	0		0	0	0		0	0	0	0	0	0	0	0
0	Solyc04g014530.1	Ethylene responsive transcription factor 1a (AHRD V1 *-*- C0J9I9_9ROSA)%3B contains Int	at3g23240.1	| symbols: erf1 aterf1 | ethylene response factor 1 | chr3:8295705-8296361 forward len	Solyc04g014530.1.1	SL2.40ch04	4802150	4802851	TES1141	29.566	4960482	TES0177	27.946	4561450	regulation of transcription, DNA-dependent	GO:0006355	\N	\N	DNA binding	GO:0003677	#N/A	#N/A	Solyc04g014530.1	0	Solyc04g014530.1	0	0	0	0	0	0	0		0	0	0		0	0	0		0	0	0	0	0	0	0	0
0	Solyc05g051200.1	Ethylene-responsive transcription factor 1A (AHRD V1 *-** A9P6A4_MEDTR)%3B contains Int	at3g23240.1	| symbols: erf1 aterf1 | ethylene response factor 1 | chr3:8295705-8296361 forward len	Solyc05g051200.1.1	SL2.40ch05	60588307	60588981	TES0358	89.167	60958800	TES0103	89.027	60392798	\N	\N	\N	\N	sequence-specific DNA binding transcription factor activity	GO:0003700	#N/A	#N/A	Solyc05g051200.1	0	Solyc05g051200.1	0	0	0	0	0	0	0		0	0	0		0	0	0		0	0	0	0	0	0	0	0
0	Solyc05g052410.1	Ethylene-responsive transcription factor 1 (AHRD V1 *-** ERF1_ORYSJ)%3B contains Interp	at5g05410.1	| symbols: dreb2a dreb2 | dre-binding protein 2a | chr5:1602650-1603657 forward length	Solyc05g052410.1.1	SL2.40ch05	61781895	61783094	CT172	107.488	62108681	T1746	97.215	61708360	\N	\N	\N	\N	\N	\N	#N/A	#N/A	Solyc05g052410.1	0	Solyc05g052410.1	0	0	0	0	0	0	0		0	0	0		0	0	0		0	0	0	0	0	0	0	0
0	Solyc06g065820.2	Ethylene-responsive transcription factor 7 (AHRD V1 *-** ERF83_ARATH)%3B contains Inter	at5g25190.1	| symbols: | integrase-type dna-binding superfamily protein | chr5:8707007-8707655 reve	Solyc06g065820.2.1	SL2.40ch06	37639581	37641049	TES0292	45.716	37756511	TES0355	48.258	37267943	\N	\N	\N	\N	sequence-specific DNA binding transcription factor activity	GO:0003700	#N/A	#N/A	Solyc06g065820.2	0	Solyc06g065820.2	0	0	0	0	0	0	0		0	0	0		0	0	0		0	0	0	0	0	0	0	0
0	Solyc06g068270.2	1-aminocyclopropane-1-carboxylate oxidase 1 (AHRD V1 **-* ACCO1_MALDO)%3B contains Inte	at1g49390.1	| symbols: | 2-oxoglutarate (2og) and fe(ii)-dependent oxygenase superfamily protein |	Solyc06g068270.2.1	SL2.40ch06	38695718	38697894	TG365	54.026	38968366	TES0606	47.954	38407514	\N	\N	\N	\N	1-aminocyclopropane-1-carboxylate oxidase activity	GO:0009815	ethylene biosynthesis from methionine	1-aminocyclopropane-1-carboxylate oxidase	Solyc06g068270.2	0	Solyc06g068270.2	0	0	0	0	0	0	0		0	0	0		0	0	0		0	0	0	0	0	0	0	0
0	Solyc12g056590.1	Ethylene responsive transcription factor 2a (AHRD V1 *-*- C0J9I7_9ROSA)%3B contains Int	at5g64750.1	| symbols: abr1 | integrase-type dna-binding superfamily protein | chr5:25891679-258936	Solyc12g056590.1.1	SL2.40ch12	47906755	47908290	T1266	57.237	47991076	P68	68.062	47765315	regulation of transcription, DNA-dependent	GO:0006355	\N	\N	DNA binding	GO:0003677	#N/A	#N/A	Solyc12g056590.1	0	Solyc12g056590.1	0	0	0	0	0	0	0		0	0	0		0	0	0		0	0	0	0	0	0	0	0
0	Solyc02g022920.1	Ethylene-responsive nuclear protein (AHRD V1 ***- Q38MV1_SOLLC)	at4g20880.1	| symbols: | ethylene-responsive nuclear protein / ethylene-regulated nuclear protein (	Solyc02g022920.1.1	SL2.40ch02	15128281	15129522	TGS2279	2.426	15993856	TGS3062	1.742	12445054	\N	\N	\N	\N	\N	\N	#N/A	#N/A	Solyc02g022920.1	0	Solyc02g022920.1	0	0	0	0	0	0	0		0	0	0		0	0	0		0	0	0	0	0	0	0	0
0	Solyc02g089620.2	Proline dehydrogenase (AHRD V1 **** A1E289_ACTDE)%3B contains Interpro domain(s) IPR01	at3g30775.1	| symbols: erd5 prodh at-pox atpox atpdh pro1 | methylenetetrahydrofolate reductas	Solyc02g089620.2.1	SL2.40ch02	45954478	45956600	TGS1770	123.698	46007383	cLES3G11	122.997	45807448	\N	\N	\N	\N	proline dehydrogenase activity protein binding	GO:0004657 GO:0005515	proline degradation I	proline oxidase/dehydrogenase 1	Solyc02g089620.2	0	Solyc02g089620.2	0	0	0	0	0	0	0		0	0	0		0	0	0		0	0	0	0	0	0	0	0
0	Solyc06g035700.1	Ethylene-responsive transcription factor 1 (AHRD V1 *-** ERF1_ORYSJ)%3B contains Interp	at5g52020.1	| symbols: | integrase-type dna-binding superfamily protein | chr5:21124192-21124890 re	Solyc06g035700.1.1	SL2.40ch06	21428094	21428630	TGS0330	5.769	24707350	T1500	11.067	21129319	\N	\N	\N	\N	DNA binding	GO:0003677	#N/A	#N/A	Solyc06g035700.1	0	Solyc06g035700.1	0	0	0	0	0	0	0		0	0	0		0	0	0		0	0	0	0	0	0	0	0
4386	Solyc02g030210.2	AP2-like ethylene-responsive transcription factor At2g41710 (AHRD V1 ***- AP2L4_ARATH)%	at2g41710.3	| symbols: | integrase-type dna-binding superfamily protein | chr2:17400274-17402903 re	Solyc02g030210.2.1	SL2.40ch02	16023195	16026741	TGS2414	3.239	18518898	TGS2279	2.426	15993856	\N	\N	\N	\N	DNA binding	GO:0003677	#N/A	#N/A	Solyc02g030210.2	0.001331	Solyc02g030210.2	0.0022841	0.10967	0.336001	?	0.001331	2.03673	2.03673	overexpressor * 42dpa * green * 46G up vs WT * 42dpa * green * M82G	0.0063477	1.644	1.644	overexpressor * 42dpa * red * 46R up vs WT * 42dpa * green * M82G	0.00201411	2.11517	2.11517	WT * 53dpa * red * M82R up vs WT * 42dpa * green * M82G	?	0	41.6242	1.5798	32.7171	1.24174	3.77465	0.143263
25171	Solyc11g008870.1	Methylenetetrahydrofolate reductase (AHRD V1 ***- A5ATB7_VITVI)%3B contains Interpro do	at2g44160.1	| symbols: mthfr2 | methylenetetrahydrofolate reductase 2 | chr2:18262301-18265185 forw	Solyc11g008870.1.1	SL2.40ch11	3044787	3049095	TGS2433	36.246	3143932	T1125	34.286	2821155	oxidation-reduction process	GO:0055114	\N	\N	\N	\N	folate transformations	Methylenetetrahydrofolate reductase	Solyc11g008870.1	0.000633708	Solyc11g008870.1	0.00228909	0.0834806	0.63373	?	0.000633708	0.400781	-2.49513	overexpressor * 42dpa * green * 46G down vs WT * 42dpa * green * M82G	0.00288588	0.519875	-1.92354	overexpressor * 42dpa * red * 46R down vs WT * 42dpa * green * M82G	0.00232903	0.452448	-2.2102	WT * 53dpa * red * M82R down vs WT * 42dpa * green * M82G	?	0	57.4741	2.6101	32.6849	1.48433	4.65356	0.211334
0	Solyc01g106820.2	Peptidase M50 family (AHRD V1 ***- B6UET0_MAIZE)	at1g17870.1	| symbols: ategy3 egy3 | ethylene-dependent gravitropism-deficient and yellow-green-li	Solyc01g106820.2.1	SL2.40ch01	86331805	86335838	TG573	136.978	86403735	TES1396	134.953	86248406	\N	\N	\N	\N	\N	\N	#N/A	#N/A	Solyc01g106820.2	0	Solyc01g106820.2	0	0	0	0	0	0	0		0	0	0		0	0	0		0	0	0	0	0	0	0	0
0	Solyc01g108880.2	1-aminocyclopropane-1-carboxylate oxidase (AHRD V1 **-* ACCO_MUSAC)%3B contains Interpr	at3g19000.1	| symbols: | 2-oxoglutarate (2og) and fe(ii)-dependent oxygenase superfamily protein |	Solyc01g108880.2.1	SL2.40ch01	87786634	87788179	T620	139.569	87789581	TGS2899	137.881	87547806	\N	\N	\N	\N	flavonol synthase activity 1-aminocyclopropane-1-carboxylate oxidase activity	GO:0045431 GO:0009815	ethylene biosynthesis from methionine	1-aminocyclopropane-1-carboxylate oxidase	Solyc01g108880.2	0	Solyc01g108880.2	0	0	0	0	0	0	0		0	0	0		0	0	0		0	0	0	0	0	0	0	0
0	Solyc02g077840.1	Ethylene responsive transcription factor 12 (AHRD V1 **** C0J9I3_9ROSA)%3B contains Int	at1g28360.1	| symbols: erf12 aterf12 | erf domain protein 12 | chr1:9951934-9952503 forward length	Solyc02g077840.1.1	SL2.40ch02	37265510	37265974	TES1976	66.855	37435987	TES0458	64.793	37090017	\N	\N	\N	\N	sequence-specific DNA binding transcription factor activity	GO:0003700	#N/A	#N/A	Solyc02g077840.1	0	Solyc02g077840.1	0	0	0	0	0	0	0		0	0	0		0	0	0		0	0	0	0	0	0	0	0
0	Solyc02g091990.2	1-aminocyclopropane-1-carboxylate synthase (AHRD V1 **** Q4LDM0_SOLLC)%3B contains Inte	at4g37770.1	| symbols: acs8 | 1-amino-cyclopropane-1-carboxylate synthase 8 | chr4:17752222-1775392	Solyc02g091990.2.1	SL2.40ch02	47786604	47788405	TES1644	139.344	47968139	T1400	132.163	47153396	\N	\N	\N	\N	1-aminocyclopropane-1-carboxylate synthase activity protein homodimerization activity	GO:0016847 GO:0042803	ethylene biosynthesis from methionine	1-aminocyclopropane-1-carboxylate synthase	Solyc02g091990.2	0	Solyc02g091990.2	0	0	0	0	0	0	0		0	0	0		0	0	0		0	0	0	0	0	0	0	0
0	Solyc02g093150.2	AP2-like ethylene-responsive transcription factor At1g16060 (AHRD V1 *-*- AP2L1_ARATH)%	at4g36920.2	| symbols: ap2 | integrase-type dna-binding superfamily protein | chr4:17400998-1740314	Solyc02g093150.2.1	SL2.40ch02	48655673	48658630	C2_At5g40530	154.13	48853092	TES1925	151.9	48631444	regulation of transcription, DNA-dependent	GO:0006355	\N	\N	DNA binding	GO:0003677	#N/A	#N/A	Solyc02g093150.2	0	Solyc02g093150.2	0	0	0	0	0	0	0		0	0	0		0	0	0		0	0	0	0	0	0	0	0
0	Solyc03g007070.2	1-aminocyclopropane-1-carboxylate synthase (AHRD V1 ***- Q6U5H3_ROSHC)%3B contains Inte	at5g51690.1	| symbols: acs12 | 1-amino-cyclopropane-1-carboxylate synthase 12 | chr5:20999015-21000	Solyc03g007070.2.1	SL2.40ch03	1631548	1637772	TGS0740	33.661	1691185	TES1197	29.945	1473421	\N	\N	\N	\N	protein homodimerization activity	GO:0042803	ethylene biosynthesis from methionine	1-aminocyclopropane-1-carboxylate synthase	Solyc03g007070.2	0	Solyc03g007070.2	0	0	0	0	0	0	0		0	0	0		0	0	0		0	0	0	0	0	0	0	0
0	Solyc03g093550.1	Ethylene responsive transcription factor 1a (AHRD V1 *-*- C0J9I9_9ROSA)%3B contains Int	at5g51190.1	| symbols: | integrase-type dna-binding superfamily protein | chr5:20800708-20801373 re	Solyc03g093550.1.1	SL2.40ch03	48374208	48374933	TGS2927	58.33	49283886	TGS2121	59.572	48154048	\N	\N	\N	\N	DNA binding protein binding	GO:0003677 GO:0005515	#N/A	#N/A	Solyc03g093550.1	0	Solyc03g093550.1	0	0	0	0	0	0	0		0	0	0		0	0	0		0	0	0	0	0	0	0	0
0	Solyc03g093610.1	Ethylene responsive transcription factor 1b (AHRD V1 **** C0J9I8_9ROSA)%3B contains Int	at4g17500.1	| symbols: aterf-1 erf-1 | ethylene responsive element binding factor 1 | chr4:9759405	Solyc03g093610.1.1	SL2.40ch03	48476779	48477507	TGS2927	58.33	49283886	TGS2121	59.572	48154048	\N	\N	\N	\N	sequence-specific DNA binding transcription factor activity	GO:0003700	#N/A	#N/A	Solyc03g093610.1	0	Solyc03g093610.1	0	0	0	0	0	0	0		0	0	0		0	0	0		0	0	0	0	0	0	0	0
0	Solyc03g123430.2	AP2-like ethylene-responsive transcription factor At1g16060 (AHRD V1 *-*- AP2L1_ARATH)%	at1g72570.1	| symbols: | integrase-type dna-binding superfamily protein | chr1:27331381-27333698 fo	Solyc03g123430.2.1	SL2.40ch03	64336005	64339974	tme0062	131.964	64427061	TG549	130.94	64123380	\N	\N	\N	\N	DNA binding	GO:0003677	#N/A	#N/A	Solyc03g123430.2	0	Solyc03g123430.2	0	0	0	0	0	0	0		0	0	0		0	0	0		0	0	0	0	0	0	0	0
0	Solyc04g007980.2	1-aminocyclopropane-1-carboxylate oxidase (AHRD V1 **-* B6SUN2_MAIZE)%3B contains Inter	at1g06620.1	| symbols: | 2-oxoglutarate (2og) and fe(ii)-dependent oxygenase superfamily protein |	Solyc04g007980.2.1	SL2.40ch04	1636283	1640787	TG15	6.403	1686922	TGS0899	4.687	1600620	\N	\N	\N	\N	1-aminocyclopropane-1-carboxylate oxidase activity	GO:0009815	ethylene biosynthesis from methionine	1-aminocyclopropane-1-carboxylate oxidase	Solyc04g007980.2	0	Solyc04g007980.2	0	0	0	0	0	0	0		0	0	0		0	0	0		0	0	0	0	0	0	0	0
0	Solyc05g050010.2	1-aminocyclopropane-1-carboxylate synthase (AHRD V1 **** Q659H5_SOLLC)%3B contains Inte	at3g61510.1	| symbols: acs1 at-acs1 | acc synthase 1 | chr3:22763495-22765730 reverse length=488 |	Solyc05g050010.2.1	SL2.40ch05	59035052	59037966	TES2006	86.212	59591573	TEI0186	84.818	58968874	\N	\N	\N	\N	1-aminocyclopropane-1-carboxylate synthase activity protein homodimerization activity	GO:0016847 GO:0042803	ethylene biosynthesis from methionine	ACC synthase 1	Solyc05g050010.2	0	Solyc05g050010.2	0	0	0	0	0	0	0		0	0	0		0	0	0		0	0	0	0	0	0	0	0
0	Solyc05g055070.2	Ethylene receptor (AHRD V1 **** C0ILN8_COFCA)%3B contains Interpro domain(s) IPR014525	at3g04580.2	| symbols: ein4 | signal transduction histidine kinase hybrid-type ethylene sensor |	Solyc05g055070.2.1	SL2.40ch05	64005873	64009896	TES1626	133.608	64426553	TG69	128.452	63918115	\N	\N	\N	\N	ethylene binding receptor activity	GO:0051740 GO:0004872	#N/A	#N/A	Solyc05g055070.2	0	Solyc05g055070.2	0	0	0	0	0	0	0		0	0	0		0	0	0		0	0	0	0	0	0	0	0
0	Solyc06g051840.1	Ethylene responsive transcription factor 1a (AHRD V1 *-*- C0J9I9_9ROSA)%3B contains Int	at4g27950.1	| symbols: crf4 | cytokinin response factor 4 | chr4:13909732-13910739 reverse length=3	Solyc06g051840.1.1	SL2.40ch06	32043471	32044523	T693	31.776	32073375	TG590	28.001	31166234	\N	\N	\N	\N	DNA binding	GO:0003677	#N/A	#N/A	Solyc06g051840.1	0	Solyc06g051840.1	0	0	0	0	0	0	0		0	0	0		0	0	0		0	0	0	0	0	0	0	0
0	Solyc06g082590.1	Ethylene responsive transcription factor 1b (AHRD V1 *-*- C0J9I8_9ROSA)%3B contains Int	at4g27950.1	| symbols: crf4 | cytokinin response factor 4 | chr4:13909732-13910739 reverse length=3	Solyc06g082590.1.1	SL2.40ch06	44653700	44654446	TEI0629	100.885	44703809	TGS2097	100.816	44653336	regulation of transcription, DNA-dependent	GO:0006355	\N	\N	DNA binding	GO:0003677	#N/A	#N/A	Solyc06g082590.1	0	Solyc06g082590.1	0	0	0	0	0	0	0		0	0	0		0	0	0		0	0	0	0	0	0	0	0
0	Solyc07g049530.2	1-aminocyclopropane-1-carboxylate oxidase (AHRD V1 ***- Q94F66_SOLTU)%3B contains Inter													\N	\N	\N	\N	copper ion binding	GO:0005507	ethylene biosynthesis from methionine	1-aminocyclopropane-1-carboxylate oxidase	Solyc07g049530.2	0	Solyc07g049530.2	0	0	0	0	0	0	0		0	0	0		0	0	0		0	0	0	0	0	0	0	0
0	Solyc08g008100.2	1-aminocyclopropane-1-carboxylate synthase (AHRD V1 **** P93235_SOLLC)%3B contains Inte	at4g11280.1	| symbols: acs6 atacs6 | 1-aminocyclopropane-1-carboxylic acid (acc) synthase 6 | chr4	Solyc08g008100.2.1	SL2.40ch08	2580112	2582839	TES1024	9.115	2673668	TES0999	1.521	2446687	\N	\N	\N	\N	1-aminocyclopropane-1-carboxylate synthase activity identical protein binding	GO:0016847 GO:0042802	ethylene biosynthesis from methionine	1-aminocyclopropane-1-carboxylate synthase	Solyc08g008100.2	0	Solyc08g008100.2	0	0	0	0	0	0	0		0	0	0		0	0	0		0	0	0	0	0	0	0	0
0	Solyc08g008110.2	1-aminocyclopropane-1-carboxylate synthase (AHRD V1 ***- Q94GA2_SOLLC)%3B contains Inte	at4g11280.1	| symbols: acs6 atacs6 | 1-aminocyclopropane-1-carboxylic acid (acc) synthase 6 | chr4	Solyc08g008110.2.1	SL2.40ch08	2582675	2583524	TES1024	9.115	2673668	TES0999	1.521	2446687	biosynthetic process	GO:0009058	\N	\N	pyridoxal phosphate binding	GO:0030170	ethylene biosynthesis from methionine	1-aminocyclopropane-1-carboxylate synthase	Solyc08g008110.2	0	Solyc08g008110.2	0	0	0	0	0	0	0		0	0	0		0	0	0		0	0	0	0	0	0	0	0
0	Solyc09g008280.1	S-adenosylmethionine synthase (AHRD V1 ***- B5LAW6_CAPAN)%3B contains Interpro domain(s	at2g36880.2	| symbols: mat3 | methionine adenosyltransferase 3 | chr2:15479721-15480893 reverse len	Solyc09g008280.1.1	SL2.40ch09	1749950	1751122	TG9	24.348	1908973	TEI0336	15.569	1437074	\N	\N	\N	\N	copper ion binding methionine adenosyltransferase activity	GO:0005507 GO:0004478	ethylene biosynthesis from methionine	methionine adenosyltransferase	Solyc09g008280.1	0	Solyc09g008280.1	0	0	0	0	0	0	0		0	0	0		0	0	0		0	0	0	0	0	0	0	0
0	Solyc09g089690.2	1-aminocyclopropane-1-carboxylate oxidase-like protein (AHRD V1 **-* Q9LTH7_ARATH)%3B c	at1g06620.1	| symbols: | 2-oxoglutarate (2og) and fe(ii)-dependent oxygenase superfamily protein |	Solyc09g089690.2.1	SL2.40ch09	64793027	64795100	TGS0560	78.873	64970171	TES0467	76.708	64744796	\N	\N	\N	\N	1-aminocyclopropane-1-carboxylate oxidase activity	GO:0009815	ethylene biosynthesis from methionine	1-aminocyclopropane-1-carboxylate oxidase	Solyc09g089690.2	0	Solyc09g089690.2	0	0	0	0	0	0	0		0	0	0		0	0	0		0	0	0	0	0	0	0	0
0	Solyc11g072600.1	AP2-like ethylene-responsive transcription factor At1g79700 (AHRD V1 *--- AP2L3_ARATH)%	at2g28550.1	| symbols: rap2.7 toe1 | related to ap2.7 | chr2:12226168-12228251 reverse length=449	Solyc11g072600.1.1	SL2.40ch11	52857365	52860247	TGS0346	119.986	53085991	TES1695	117.017	52452954	regulation of transcription, DNA-dependent	GO:0006355	\N	\N	DNA binding	GO:0003677	#N/A	#N/A	Solyc11g072600.1	0	Solyc11g072600.1	0	0	0	0	0	0	0		0	0	0		0	0	0		0	0	0	0	0	0	0	0
0	Solyc12g008350.1	Ethylene-responsive transcription factor 4 (AHRD V1 *-*- ERF78_ARATH)%3B contains Inter	at5g11590.1	| symbols: tiny2 | integrase-type dna-binding superfamily protein | chr5:3727789-372849	Solyc12g008350.1.1	SL2.40ch12	1759910	1760809	TES1889	30.509	1810950	TGS2885	32.038	1664023	regulation of transcription, DNA-dependent	GO:0006355	\N	\N	DNA binding	GO:0003677	#N/A	#N/A	Solyc12g008350.1	0	Solyc12g008350.1	0	0	0	0	0	0	0		0	0	0		0	0	0		0	0	0	0	0	0	0	0
0	Solyc12g009490.1	Ethylene-responsive transcription factor 11 (AHRD V1 *-*- ERF76_ARATH)%3B contains Inte	at1g15360.1	| symbols: shn1 win1 | integrase-type dna-binding superfamily protein | chr1:5283609-5	Solyc12g009490.1.1	SL2.40ch12	2748974	2752098	CT211	39.512	2922428	T989	38.954	2684366	regulation of transcription, DNA-dependent	GO:0006355	\N	\N	DNA binding	GO:0003677	#N/A	#N/A	Solyc12g009490.1	0	Solyc12g009490.1	0	0	0	0	0	0	0		0	0	0		0	0	0		0	0	0	0	0	0	0	0
2718	Solyc01g095080.2	1-aminocyclopropane-1-carboxylate synthase (AHRD V1 **** O65209_NICGU)%3B contains Inte	at1g01480.1	| symbols: acs2 at-acc2 | 1-amino-cyclopropane-1-carboxylate synthase 2 | chr1:175862-	Solyc01g095080.2.1	SL2.40ch01	78214067	78216996	TGS2044	78.423	78353366	TES1943	76.789	78199116	\N	\N	\N	\N	protein homodimerization activity 1-aminocyclopropane-1-carboxylate synthase activity	GO:0042803 GO:0016847	ethylene biosynthesis from methionine	1-aminocyclopropane-1-carboxylate synthase	Solyc01g095080.2	2.62605e-05	Solyc01g095080.2	0.000118705	0.000402254	0.820131	?	2.62605e-05	14.0405	14.0405	overexpressor * 42dpa * green * 46G up vs WT * 42dpa * green * M82G	2.85224e-06	62.9588	62.9588	overexpressor * 42dpa * red * 46R up vs WT * 42dpa * green * M82G	4.03253e-06	86.5381	86.5381	WT * 53dpa * red * M82R up vs WT * 42dpa * green * M82G	?	0	216.317	21.7916	116.376	11.7236	69.7802	7.0296
3280	Solyc01g101060.2	S-adenosylmethionine synthase (AHRD V1 ***- B8LFH4_IPOBA)%3B contains Interpro domain(s	at4g01850.2	| symbols: sam-2 mat2 sam2 atsam2 | s-adenosylmethionine synthetase 2 | chr4:796298-	Solyc01g101060.2.1	SL2.40ch01	82678819	82681422	TG142	113.35	82703454	TES1638	112.686	82626317	one-carbon metabolic process	GO:0006730	\N	\N	\N	\N	ethylene biosynthesis from methionine	methionine adenosyltransferase	Solyc01g101060.2	0.000253965	Solyc01g101060.2	0.00234281	0.000131638	0.21229	?	0.000253965	0.449281	-2.22578	overexpressor * 42dpa * green * 46G down vs WT * 42dpa * green * M82G	6.1251e-06	0.179446	-5.57272	overexpressor * 42dpa * red * 46R down vs WT * 42dpa * green * M82G	1.42015e-05	0.187705	-5.32751	WT * 53dpa * red * M82R down vs WT * 42dpa * green * M82G	?	0	84.7325	1.99865	32.3441	0.762925	111.487	2.62974
7798	Solyc03g044300.2	AP2-like ethylene-responsive transcription factor At1g16060 (AHRD V1 *-*- AP2L1_ARATH)%	at4g36920.2	| symbols: ap2 | integrase-type dna-binding superfamily protein | chr4:17400998-1740314	Solyc03g044300.2.1	SL2.40ch03	12742062	12746690	TGS2705	47.801	14174762	TGS0064	55.979	10987801	\N	\N	\N	\N	DNA binding	GO:0003677	#N/A	#N/A	Solyc03g044300.2	0.000226928	Solyc03g044300.2	0.00241613	0.00392306	0.680325	?	0.000226928	5.03307	5.03307	overexpressor * 42dpa * green * 46G up vs WT * 42dpa * green * M82G	2.83663e-05	11.9704	11.9704	overexpressor * 42dpa * red * 46R up vs WT * 42dpa * green * M82G	7.54436e-05	10.4395	10.4395	WT * 53dpa * red * M82R up vs WT * 42dpa * green * M82G	?	0	88.831	8.15341	31.8962	2.92762	25.5334	2.3436
8535	Solyc03g095900.2	1-aminocyclopropane-1-carboxylate oxidase-like protein (AHRD V1 **-* Q9LTH8_ARATH)%3B c	at1g06620.1	| symbols: | 2-oxoglutarate (2og) and fe(ii)-dependent oxygenase superfamily protein |	Solyc03g095900.2.1	SL2.40ch03	51028612	51030467	TES1222	59.997	51882257	TES0174	58.728	50421752	\N	\N	\N	\N	1-aminocyclopropane-1-carboxylate oxidase activity	GO:0009815	ethylene biosynthesis from methionine	1-aminocyclopropane-1-carboxylate oxidase	Solyc03g095900.2	0.000164545	Solyc03g095900.2	0.000695993	0.00150795	0.24808	?	0.000164545	18.0469	18.0469	overexpressor * 42dpa * green * 46G up vs WT * 42dpa * green * M82G	1.55835e-05	109.32	109.32	overexpressor * 42dpa * red * 46R up vs WT * 42dpa * green * M82G	2.18866e-05	157.37	157.37	WT * 53dpa * red * M82R up vs WT * 42dpa * green * M82G	?	0	101.604	26.1294	55.2025	14.1964	39.391	10.1301
9420	Solyc03g117720.2	AP2-like ethylene-responsive transcription factor At1g16060 (AHRD V1 ***- AP2L1_ARATH)%	at1g16060.1	| symbols: adap | aria-interacting double ap2 domain protein | chr1:5508563-5511609 for	Solyc03g117720.2.1	SL2.40ch03	60828177	60832436	TEI0002	100.711	60856882	TES0546	99.862	60817139	\N	\N	\N	\N	DNA binding	GO:0003677	#N/A	#N/A	Solyc03g117720.2	0.00283788	Solyc03g117720.2	0.00994162	0.386631	0.798471	?	0.00283788	0.276867	-3.61185	overexpressor * 42dpa * green * 46G down vs WT * 42dpa * green * M82G	0.00641892	0.346246	-2.88812	overexpressor * 42dpa * red * 46R down vs WT * 42dpa * green * M82G	0.00627816	0.291928	-3.4255	WT * 53dpa * red * M82R down vs WT * 42dpa * green * M82G	?	0	29.6457	5.14895	16.306	2.83208	0.898829	0.156111
11796	Solyc04g078640.1	Ethylene-responsive transcription factor 5 (AHRD V1 *-*- EF102_ARATH)%3B contains Inter	at5g67190.1	| symbols: dear2 | dreb and ear motif protein 2 | chr5:26809135-26809689 reverse length	Solyc04g078640.1.1	SL2.40ch04	60925634	60926080	TGS2730	91.917	60927848	cLEC-7-M20	85.944	60707610	\N	\N	\N	\N	DNA binding	GO:0003677	#N/A	#N/A	Solyc04g078640.1	0.000419496	Solyc04g078640.1	0.0172747	0.000974369	0.0196822	?	0.000419496	2.9355	2.9355	overexpressor * 42dpa * green * 46G up vs WT * 42dpa * green * M82G	2.24366e-05	7.20922	7.20922	overexpressor * 42dpa * red * 46R up vs WT * 42dpa * green * M82G	0.000128424	4.92328	4.92328	WT * 53dpa * red * M82R up vs WT * 42dpa * green * M82G	?	0	68.5477	3.62054	12.2537	0.647214	47.7176	2.52034
13624	Solyc05g050830.1	Ethylene-responsive transcription factor 4 (AHRD V1 *-*- ERF78_ARATH)%3B contains Inter	at3g60490.1	| symbols: | integrase-type dna-binding superfamily protein | chr3:22349527-22350297 fo	Solyc05g050830.1.1	SL2.40ch05	60197369	60198130	TGS0914	78.729	60218721	TG318	85.245	59916704	\N	\N	\N	\N	interleukin-6 receptor binding cytokine activity	GO:0005138 GO:0005125	#N/A	#N/A	Solyc05g050830.1	0.000643736	Solyc05g050830.1	0.00400862	0.314518	0.690522	?	0.000643736	0.202929	-4.92782	overexpressor * 42dpa * green * 46G down vs WT * 42dpa * green * M82G	0.000336848	0.160282	-6.239	overexpressor * 42dpa * red * 46R down vs WT * 42dpa * green * M82G	0.000619196	0.15613	-6.40491	WT * 53dpa * red * M82R down vs WT * 42dpa * green * M82G	?	0	57.0877	7.94156	25.278	3.51646	1.24916	0.173773
15028	Solyc06g053710.2	Ethylene receptor (AHRD V1 **** Q9XET8_SOLLC)%3B contains Interpro domain(s) IPR001789	at3g04580.2	| symbols: ein4 | signal transduction histidine kinase hybrid-type ethylene sensor |	Solyc06g053710.2.1	SL2.40ch06	33043757	33047094	TEI0367	37.065	33087457	TES1094	36.333	32869007	\N	\N	\N	\N	receptor activity ethylene binding	GO:0004872 GO:0051740	#N/A	#N/A	Solyc06g053710.2	4.54342e-05	Solyc06g053710.2	0.000571428	0.0190184	0.189971	?	4.54342e-05	3.98872	3.98872	overexpressor * 42dpa * green * 46G up vs WT * 42dpa * green * M82G	1.4663e-05	5.71101	5.71101	overexpressor * 42dpa * red * 46R up vs WT * 42dpa * green * M82G	4.44416e-05	4.97658	4.97658	WT * 53dpa * red * M82R up vs WT * 42dpa * green * M82G	?	0	172.882	5.97559	60.0817	2.07669	11.6364	0.402205
17749	Solyc07g049550.2	1-aminocyclopropane-1-carboxylate oxidase (AHRD V1 **** Q94F66_SOLTU)%3B contains Inter	at1g05010.1	| symbols: efe aco4 eat1 | ethylene-forming enzyme | chr1:1431419-1432695 reverse len	Solyc07g049550.2.1	SL2.40ch07	57170936	57172808	cTOB-9-O3	42.926	57349428	cTOS18H13	42.959	57097049	\N	\N	\N	\N	gibberellin 20-oxidase activity flavonol synthase activity	GO:0045544 GO:0045431	ethylene biosynthesis from methionine	1-aminocyclopropane-1-carboxylate oxidase	Solyc07g049550.2	0.00257878	Solyc07g049550.2	0.203442	0.00669748	0.370529	?	0.00257878	3.3034	3.3034	overexpressor * 42dpa * green * 46G up vs WT * 42dpa * green * M82G	0.000169673	8.5907	8.5907	overexpressor * 42dpa * red * 46R up vs WT * 42dpa * green * M82G	0.00216511	4.20162	4.20162	WT * 53dpa * red * M82R up vs WT * 42dpa * green * M82G	?	0	30.9674	4.45801	2.13914	0.307947	19.8094	2.85174
22202	Solyc09g075420.2	Ethylene responsive transcription factor 2b (AHRD V1 *-*- C0J9I6_9ROSA)%3B contains Int	at2g47520.1	| symbols: hre2 | integrase-type dna-binding superfamily protein | chr2:19502891-195034	Solyc09g075420.2.1	SL2.40ch09	62625026	62626247	TEI0184	61.856	62635660	T1407	61.382	62456533	\N	\N	\N	\N	DNA binding	GO:0003677	#N/A	#N/A	Solyc09g075420.2	0.000117905	Solyc09g075420.2	0.00252112	0.973243	0.0397759	?	0.000117905	3.67446	3.67446	overexpressor * 42dpa * green * 46G up vs WT * 42dpa * green * M82G	0.000116066	3.6901	3.6901	overexpressor * 42dpa * red * 46R up vs WT * 42dpa * green * M82G	0.00069592	2.81102	2.81102	WT * 53dpa * red * M82R up vs WT * 42dpa * green * M82G	?	0	116.703	5.28769	31.287	1.41758	0.00124269	5.63051e-05
22204	Solyc09g075440.2	Ethylene receptor (AHRD V1 **** Q41341_SOLLC)%3B contains Interpro domain(s) IPR005467	at2g40940.1	| symbols: ers1 ers | ethylene response sensor 1 | chr2:17084635-17086819 reverse leng	Solyc09g075440.2.1	SL2.40ch09	62631866	62639953	TES1690	63.822	62751600	T1407	61.382	62456533	\N	\N	\N	\N	ethylene binding	GO:0051740	NA	ethylene response sensor 1	Solyc09g075440.2	5.41651e-05	Solyc09g075440.2	0.000422261	0.00371843	0.750782	?	5.41651e-05	5.49109	5.49109	overexpressor * 42dpa * green * 46G up vs WT * 42dpa * green * M82G	1.02736e-05	10.9155	10.9155	overexpressor * 42dpa * red * 46R up vs WT * 42dpa * green * M82G	2.11683e-05	10.8373	10.8373	WT * 53dpa * red * M82R up vs WT * 42dpa * green * M82G	?	0	160.855	9.05595	68.3566	3.84841	26.1774	1.47376
22408	Solyc09g089580.2	1-aminocyclopropane-1-carboxylate oxidase-like protein (AHRD V1 **-* Q9LTH8_ARATH)%3B c	at1g06620.1	| symbols: | 2-oxoglutarate (2og) and fe(ii)-dependent oxygenase superfamily protein |	Solyc09g089580.2.1	SL2.40ch09	64646856	64649117	TES0467	76.708	64744796	TGS2463	73.977	64629177	\N	\N	\N	\N	1-aminocyclopropane-1-carboxylate oxidase activity	GO:0009815	ethylene biosynthesis from methionine	1-aminocyclopropane-1-carboxylate oxidase	Solyc09g089580.2	7.87556e-06	Solyc09g089580.2	6.20893e-05	0.0309857	0.941944	?	7.87556e-06	24.9157	24.9157	overexpressor * 42dpa * green * 46G up vs WT * 42dpa * green * M82G	3.8051e-06	41.4603	41.4603	overexpressor * 42dpa * red * 46R up vs WT * 42dpa * green * M82G	7.65948e-06	41.8422	41.8422	WT * 53dpa * red * M82R up vs WT * 42dpa * green * M82G	?	0	352.833	32.2803	152.078	13.9134	8.84934	0.809615
22411	Solyc09g089610.2	Ethylene receptor (AHRD V1 **** Q5QG21_SOLLC)%3B contains Interpro domain(s) IPR001789	at3g23150.1	| symbols: etr2 | signal transduction histidine kinase hybrid-type ethylene sensor |	Solyc09g089610.2.1	SL2.40ch09	64705702	64708222	TES0467	76.708	64744796	TGS2463	73.977	64629177	\N	\N	\N	\N	ethylene binding	GO:0051740	#N/A	#N/A	Solyc09g089610.2	1.00515e-05	Solyc09g089610.2	2.60491e-05	4.04055e-05	0.310178	?	1.00515e-05	22.4274	22.4274	overexpressor * 42dpa * green * 46G up vs WT * 42dpa * green * M82G	0.00695635	2.15376	2.15376	overexpressor * 42dpa * red * 46R up vs WT * 42dpa * green * M82G	0.000546758	4.81566	4.81566	WT * 53dpa * red * M82R up vs WT * 42dpa * green * M82G	?	0	319.631	30.2024	217.031	20.5076	181.392	17.14
22424	Solyc09g089740.2	1-aminocyclopropane-1-carboxylate oxidase-like protein (AHRD V1 **-* Q9LTH8_ARATH)%3B c	at1g06620.1	| symbols: | 2-oxoglutarate (2og) and fe(ii)-dependent oxygenase superfamily protein |	Solyc09g089740.2.1	SL2.40ch09	64803288	64805015	TGS0560	78.873	64970171	TES0467	76.708	64744796	\N	\N	\N	\N	1-aminocyclopropane-1-carboxylate oxidase activity	GO:0009815	ethylene biosynthesis from methionine	1-aminocyclopropane-1-carboxylate oxidase	Solyc09g089740.2	0.00126444	Solyc09g089740.2	0.0100253	0.856067	0.874729	?	0.00126444	5.08846	5.08846	overexpressor * 42dpa * green * 46G up vs WT * 42dpa * green * M82G	0.0014468	4.85184	4.85184	overexpressor * 42dpa * red * 46R up vs WT * 42dpa * green * M82G	0.00356898	4.42464	4.42464	WT * 53dpa * red * M82R up vs WT * 42dpa * green * M82G	?	0	42.5749	8.26422	16.2376	3.15188	0.0364667	0.00707857
24548	Solyc10g083970.1	S-adenosylmethionine synthase (AHRD V1 ***- B5LAW6_CAPAN)%3B contains Interpro domain(s	at2g36880.2	| symbols: mat3 | methionine adenosyltransferase 3 | chr2:15479721-15480893 reverse len	Solyc10g083970.1.1	SL2.40ch10	62989745	62990917	TES0545	71.543	63072835	TEI0396	67.599	62828769	one-carbon metabolic process	GO:0006730	\N	\N	\N	\N	ethylene biosynthesis from methionine	methionine adenosyltransferase	Solyc10g083970.1	0.00132191	Solyc10g083970.1	0.00292891	0.0169285	0.122613	?	0.00132191	0.451727	-2.21372	overexpressor * 42dpa * green * 46G down vs WT * 42dpa * green * M82G	0.000172521	0.293016	-3.41279	overexpressor * 42dpa * red * 46R down vs WT * 42dpa * green * M82G	0.000155527	0.234948	-4.25625	WT * 53dpa * red * M82R down vs WT * 42dpa * green * M82G	?	0	41.7502	1.97161	29.2208	1.37992	12.3867	0.584951
25254	Solyc11g010710.1	AP2-like ethylene-responsive transcription factor At1g16060 (AHRD V1 *-*- AP2L1_ARATH)%	at5g10510.2	| symbols: ail6 | aintegumenta-like 6 | chr5:3315991-3320008 forward length=581	Solyc11g010710.1.1	SL2.40ch11	3758647	3764093	TES0152	42.323	4087105	TG523	43.662	3705538	regulation of transcription, DNA-dependent	GO:0006355	\N	\N	DNA binding	GO:0003677	#N/A	#N/A	Solyc11g010710.1	0.000196972	Solyc11g010710.1	0.00288197	0.0323814	0.412441	?	0.000196972	16.4398	16.4398	overexpressor * 42dpa * green * 46G up vs WT * 42dpa * green * M82G	5.49561e-05	38.3431	38.3431	overexpressor * 42dpa * red * 46R up vs WT * 42dpa * green * M82G	0.000195793	25.4542	25.4542	WT * 53dpa * red * M82R up vs WT * 42dpa * green * M82G	?	0	94.2546	24.4717	29.4375	7.643	8.62402	2.23909
[truncated: 64 more columns]
