# Supplementary material for: AUXIN RESPONSE FACTOR 2 Intersects Hormonal Signals in the Regulation of Tomato Fruit Ripening
Source: PLoS Genet. 2016 Mar 9;12(3):e1005903. doi: 10.1371/journal.pgen.1005903 (PMC4784954; doi:10.1371/journal.pgen.1005903)
Supplement: S10 Table — (XLSX) [file pgen.1005903.s020.xlsx]

## Sheet: S10 Dataset
S10 Table. PCA of untargeted flavonoid analysis in positive mode from UPLC-QTOF-MS analysis.
Variable	0.561433	0.155402	0.0883152	0.0338348	0.0231063	0.0164694	0.0129258	0.00965959	0.0091163	0.00751551	0.00640118	0.00553594	0.00508547	0.0046153	0.00406742	0.0039706	0.00376916	0.00329534	0.00305559	0.00295391	0.00278443	0.00249448	0.0024333	0.00236117	0.00228052	0.00208977	0.00205209	0.00197658	0.00187805	0.00178902	0.00169922	0.00154923	0.00151621	0.00145344	0.0014281	0.00137683	0.00131817	0.00129421	0.00124539	0.00118289	0.00116613	0.00115527	0.000948151
42_46G	-0.191083	0.120179	-0.157784	0.0164664	-0.138228	0.0396161	-0.0862364	0.012225	-0.174372	0.177122	-0.257473	0.167204	-0.233995	0.0162453	0.150756	-0.226388	-0.00113784	0.107406	0.046867	0.0053819	0.13827	-0.261107	-0.0219338	0.162393	-0.00849031	0.334601	-0.201627	0.292783	-0.137858	0.262528	-0.143842	0.117805	-0.044557	-0.0777702	0.0795036	0.0068181	0.152249	-0.066344	-0.0711767	0.0920481	-0.0782256	-0.233742	0.0680589	IL_190212_2101
42_46G	-0.13102	0.21798	-0.142028	-0.0640925	-0.123592	-0.11369	0.0774743	-0.0815102	-0.00768285	0.0707313	-0.196707	-0.0558906	-0.0710322	-0.16451	0.150756	-0.134794	0.0563752	0.0855719	-0.0465155	0.148824	0.178285	-0.144801	0.120527	0.0576247	0.0336511	-0.0651228	0.0629336	0.118676	-0.0342587	-0.446827	0.031987	-0.223915	0.137817	-0.0470654	-0.0512784	0.0934834	-0.000186199	0.249273	0.18141	-0.360441	0.207584	0.145363	-0.217962	IL_190212_3201
42_46G	-0.197834	0.0619974	0.0957754	0.185955	-0.0534847	0.153885	0.0201971	-0.242598	-0.066219	0.0276206	-0.0941654	-0.330911	0.00463842	0.022066	0.150756	-0.0418115	0.116853	-0.177279	0.228869	-0.0200203	0.0169416	0.310043	0.147579	-0.113996	0.309685	0.015889	0.148184	0.0110032	0.168732	0.0635227	-0.427738	-0.154304	0.107191	-0.0573816	-0.111646	0.0234627	-0.0239422	-0.173712	-0.000278416	-0.0467997	-0.0214722	-0.163777	0.0561796	IL_190212_4201
42_46G	-0.144398	0.077598	-0.0547935	-0.167662	0.104129	-0.255567	0.219552	-0.0954904	-0.00392982	-0.175765	0.288382	0.121819	-0.367948	0.0725971	0.150756	-0.378001	-0.0967585	0.0218037	-0.0231942	0.0105791	-0.201358	0.0956391	-0.0493477	-0.00602309	-0.106992	-0.168156	0.279785	0.043991	-0.0816587	-0.152842	-0.0816895	-0.12209	-0.0698056	0.00645614	0.048951	0.0659828	0.105915	-0.14428	-0.0716606	0.208005	-0.101114	-0.0286979	0.0844735	IL_190212_5301
42_46G	-0.116979	0.0585152	0.229408	0.109302	-0.0851963	-0.0416887	0.252089	-0.0253544	0.135769	0.302113	0.0325446	0.0633125	-0.157518	0.0530704	0.150756	0.143323	0.228116	0.09045	-0.0571449	-0.0198994	0.00910739	0.0408444	0.022547	-0.286349	0.182154	0.168279	0.0736559	0.0549706	0.01377	-0.179908	0.0686257	0.214015	-0.14869	0.234597	0.120583	-0.128072	-0.0670903	0.316611	-0.167722	0.0783601	-0.288517	0.129434	0.0689754	IL_190212_6101
42_46R	0.0107112	-0.0434604	0.166553	-0.182958	-0.0967406	-0.0532344	-0.256195	-0.300337	0.0350403	-0.0171356	-0.146195	-0.144324	-0.119065	0.162922	0.150756	-0.0306966	-0.0604204	0.126223	0.0217727	-0.0584646	0.038807	-0.16932	-0.312405	-0.059825	-0.119203	-0.039786	0.1061	-0.15887	0.195519	0.0383169	-0.0118305	0.384188	0.277622	0.25477	-0.114632	0.199415	0.104554	-0.069986	0.0151662	-0.127702	0.00592928	0.157324	0.0577146	IL_190212_2201
42_46R	0.0287377	0.0621718	0.0857878	-0.0333819	-0.333762	-0.0507359	-0.190672	0.0830456	0.0221688	0.0116136	0.0736299	0.0664757	-0.14398	0.148696	0.150756	-0.0298633	-0.00740124	0.00657789	-0.0175814	-0.0655777	0.240134	-0.119994	0.317946	-0.139235	-0.079585	-0.02916	0.0903275	-0.355379	-0.135223	-0.0200612	0.0728742	-0.149256	-0.119928	0.0730622	-0.0465524	-0.191453	-0.104838	-0.393693	-0.0478276	-0.0347733	0.0841647	0.0270683	0.0500342	IL_190212_3301
42_46R	0.0861107	-0.00375864	0.212166	0.0759433	-0.276704	0.141796	-0.0876308	-0.167391	0.00175887	-0.254737	-0.00718654	-0.136836	0.137144	-0.0552592	0.150756	-0.141293	-0.126336	-0.0521552	-0.200403	0.111962	0.0103439	-0.0838117	-0.162705	-0.0175976	0.00723538	-0.003795	0.256336	0.189186	-0.25195	0.282742	0.00415925	-0.108707	-0.189425	0.0308806	-0.00351837	-0.124639	-0.175066	0.191453	-0.138491	0.105784	-0.00191171	0.0902165	-0.36485	IL_190212_4401
42_46R	-0.0199994	0.136443	0.0166079	-0.240339	-0.2065	-0.0813034	0.0427726	-0.146501	-0.109735	-0.170573	0.240203	0.0723158	-0.109013	-0.0435705	0.150756	0.35754	0.123488	0.0881187	-0.0696922	0.00405557	-0.0603458	-0.0964235	-0.0285286	-0.198034	0.0901614	-0.0444727	-0.185462	-0.12291	0.177686	0.148077	-0.094792	0.0140791	0.078357	-0.457443	0.258037	0.0117617	0.0264769	0.135859	-0.112989	0.0301752	0.230229	-0.0783272	-0.0517703	IL_190212_5401
42_46R	-0.000539024	-0.00686223	0.27	-0.112631	-0.0179142	-0.121305	0.0779091	-0.0383673	0.247712	-0.0432126	-0.0134802	0.0270488	0.0622814	-0.0707449	0.150756	0.049073	0.174367	-0.093582	0.0983235	-0.251602	-0.104525	-0.141713	0.198976	-0.166762	-0.144742	0.0399815	-0.294725	0.139814	-0.151588	0.123002	0.0448308	-0.121614	-0.239162	0.102029	-0.194502	0.0981592	0.023113	-0.0947898	0.234916	-0.176358	0.0306145	-0.0717336	0.0518017	IL_190212_6201
42_72G	-0.135387	0.0842621	0.0839596	0.193551	0.117316	-0.223004	-0.0113358	-0.0901851	-0.0759779	0.0405623	-0.344704	0.189063	0.0354163	0.00699237	0.150756	0.171016	-0.172958	-0.0627355	0.0321557	0.0698674	-0.0152918	0.192383	0.151876	0.0980656	0.150091	0.0206221	0.117762	-0.143788	-0.170794	0.16238	0.358518	-0.0416793	0.0481183	-0.0611051	0.0274767	0.194941	0.0166998	-0.0149681	-0.234305	0.119756	0.262016	0.193234	0.172404	IL_190212_2301
42_72G	-0.124652	0.14205	-0.0914902	-0.0836312	-0.0297536	-0.182784	0.0165225	-0.151471	-0.219319	-0.00395007	0.0766797	0.0168062	-0.000204634	0.029309	0.150756	-0.0568812	-0.0604899	-0.0435785	0.0492044	0.295551	-0.0195523	0.270758	-0.12856	0.0806747	0.0866917	-0.152826	-0.356324	-0.108018	-0.0148059	0.132743	0.117191	0.200083	-0.216072	0.0979881	-0.208662	-0.0509856	-0.363888	0.0563366	0.329147	-0.0124855	-0.0999087	-0.0385147	-0.00435873	IL_190212_3401
42_72G	-0.19962	0.0601743	-0.00433578	0.148043	0.184613	-0.169671	0.226764	0.0226349	-0.208542	-0.334591	-0.203091	-0.0781314	0.260231	0.22075	0.150756	0.09299	-0.0603608	-0.00866552	-0.314881	-0.208071	0.208243	-0.0833129	-0.0305909	-0.0833363	-0.253309	0.170519	-0.0382505	0.00369159	0.256894	-0.104768	-0.118147	-0.041151	-0.111597	0.0120944	-0.0105236	-0.0497741	0.0155225	-0.0288067	0.126947	0.174582	-0.0199627	0.0646772	0.00875457	IL_190212_4501
42_72G	-0.137818	0.00554036	0.191827	0.13439	0.0325886	-0.208978	0.111187	0.0633528	0.0291937	0.177416	-0.0534405	-0.0587456	0.123364	0.224762	0.150756	0.0666745	0.00328184	-0.0857946	0.241554	-0.109041	-0.091325	-0.00297466	-0.229073	0.228493	-0.165361	-0.244789	-0.0210883	-0.00483341	-0.0652226	-0.0860294	0.0918134	0.0844442	0.0283536	-0.130128	0.180024	-0.26798	0.0660878	-0.123781	-0.184189	-0.24299	-0.0215946	-0.269621	-0.344636	IL_190212_5601
42_72G	-0.010044	0.251092	-0.063899	-0.152226	-0.0269901	-0.200668	0.00672957	0.031596	0.0723824	-0.0725898	0.221618	-0.023861	0.244476	-0.408072	0.150756	0.165147	-0.446197	-0.108728	0.161449	-0.0574098	0.129553	-0.0339863	0.11409	0.0625213	0.0563348	0.131575	0.0188362	-0.00298872	0.0121682	0.0518291	-0.0652302	0.0275064	0.1943	0.243468	0.0188826	-0.113871	0.169333	0.0376668	-0.0998066	-0.0376185	-0.266493	-0.0538313	0.0198029	IL_190212_6301
42_72R	0.158249	-0.158615	-0.00360702	0.164518	-0.072308	-0.227357	-0.206764	0.0385997	0.0734668	-0.0530915	-0.121623	0.0626854	-0.00749059	-0.251253	0.150756	-0.0273152	0.154854	0.159485	-0.0520015	-0.0418453	0.0342343	0.0287357	-0.0126864	0.153187	0.347389	-0.164326	0.00719323	-0.0134537	0.244386	-0.0191942	0.0157678	0.000177799	-0.196928	0.0485404	0.308558	-0.0220398	0.226596	-0.213291	0.301854	0.174948	-0.134956	0.0873289	-0.186721	IL_190212_2401
42_72R	0.0965704	-0.0831325	0.143113	0.0486077	-0.0655935	-0.124224	-0.219816	0.0804869	-0.0957921	-0.000797645	0.0207299	-0.001398	0.00144177	0.00513339	0.150756	-0.0987633	0.145364	-0.0296989	-0.127368	0.0880123	-0.0736336	0.255382	-0.0378597	0.097888	-0.187826	-0.00176434	-0.0565578	-0.135579	0.0406772	0.0955536	-0.0592106	-0.213974	-0.0970512	-0.0478818	-0.222518	-0.0759777	0.51297	0.401883	-0.0864006	-0.159477	-0.0694838	-0.027759	0.214654	IL_190212_3501
42_72R	0.123002	-0.170035	0.109989	-0.052599	0.0932204	-0.161198	-0.182677	0.185823	-0.175383	-0.0630191	0.0323413	-0.0575999	-0.0295628	-0.124543	0.150756	-0.191623	0.148505	0.016113	-0.206495	0.0428515	0.00472128	0.113616	0.035239	0.100883	0.0140233	0.256026	-0.229683	-0.0669643	0.0794863	-0.183548	-0.068254	-0.0518297	0.217815	0.126682	0.102957	-0.0906404	-0.4071	-0.069471	-0.3445	-0.0990145	0.00651058	-0.0772988	-0.00175503	IL_190212_4601
42_72R	0.00965151	-0.0290301	0.298357	0.0541558	-0.0416544	-0.154176	-0.0777629	0.0515443	-0.00976434	0.173863	0.140295	-0.00798174	0.254261	0.0380263	0.150756	0.0972723	0.104436	0.0633619	-0.093628	0.141825	-0.209075	-0.161884	0.0813926	0.154367	-0.043611	-0.0568077	0.0119475	0.14011	-0.282787	-0.109035	-0.211403	0.00583615	0.34688	-0.107909	-0.0596207	0.231843	-0.0899221	-0.0389875	0.213085	0.34135	-0.0453006	0.0213038	0.0986286	IL_190212_5701
42_72R	0.121288	-0.130917	0.151532	-0.132948	0.172491	-0.12943	-0.0246048	0.26975	-0.176807	0.0814047	0.139429	0.134421	0.0802655	-0.0955377	0.150756	-0.115124	-0.061951	-0.103239	0.238149	-0.063802	0.128966	0.0155761	-0.150886	-0.15287	0.165233	0.197573	0.241912	0.150599	0.0262181	-0.0587415	-0.132411	0.274989	-0.243818	-0.202734	-0.196367	0.0255319	0.0036181	-0.0241545	0.0388156	-0.0800493	0.34232	0.138887	-0.0471922	IL_190212_6401
42_M82G	-0.265299	-0.343273	-0.165125	-0.219843	0.139474	0.00435599	-0.267242	-0.110079	0.254845	-0.029694	-0.10453	-0.156716	0.030812	0.0404936	0.150756	0.120456	-0.251734	0.41634	0.0580425	-0.128498	-0.188887	0.171481	0.0354379	-0.0870658	0.0467575	0.118995	-0.0923804	0.0707899	-0.162285	-0.140788	-0.0336737	-0.091542	-0.131158	-0.115896	-0.0303921	-0.0990461	-0.0511419	0.0496755	-0.0550755	0.0357902	0.00812821	0.010908	-0.0447229	IL_190212_2001
42_M82G	-0.281518	-0.241834	-0.0993842	0.0277045	-0.0477702	0.0690948	-0.101461	0.118885	0.216257	0.119343	-0.0743715	0.241704	0.178099	-0.14637	0.150756	-0.0392229	-0.0207023	-0.184573	0.0580328	0.426643	0.146781	-0.0478213	-0.0929088	-0.33476	-0.272851	-0.252683	-0.0258902	0.0540139	0.210686	0.0123725	-0.0990849	-0.0602648	0.00751039	0.0545957	0.101485	0.00249279	-0.0427342	-0.0232188	-0.083825	0.106808	0.0555529	-0.0425161	0.0850448	IL_190212_3001
42_M82G	-0.266411	-0.132757	-0.0719259	0.061559	-0.0303115	0.204557	-0.0397622	-0.0506727	-0.111744	-0.062444	-0.0114146	-0.0244996	-0.0628091	-0.319992	0.150756	-0.0233727	0.109678	-0.352109	0.10957	-0.125794	-0.424433	-0.305293	-0.0437756	0.161847	-0.0685617	0.194025	0.0821473	-0.309496	0.085706	-0.124101	0.156259	0.0235535	-0.0925167	-0.0718972	-0.0269553	0.00779376	-0.0727614	0.0482652	0.045619	0.0506994	-0.0745814	0.0862612	0.00352504	IL_190212_4101
42_M82G	-0.258216	-0.289799	-0.107953	-0.0908299	0.177582	0.00370293	-0.00965392	0.142358	0.047983	-0.0173205	0.299628	-0.160923	-0.194385	0.215824	0.150756	0.289695	0.126549	-0.183572	-0.197295	0.18322	0.250468	-0.0892395	0.0408832	0.213063	0.154907	0.0947258	0.175056	0.101789	-0.0498643	0.220649	0.150122	-0.0543726	0.0706325	0.0649608	-0.0177097	0.0439785	0.0709581	-0.0359229	0.130643	-0.173339	-0.0670559	0.00858124	-0.0567741	IL_190212_5201
42_M82G	-0.281915	-0.151826	-0.0980284	0.172709	-0.246641	0.294282	0.154156	0.188003	-0.167789	-0.0957026	0.232992	0.173021	0.185435	-0.0524203	0.150756	-0.140259	0.0446566	0.277794	-0.0357226	-0.311961	0.0748898	0.180643	0.080185	0.0491011	0.0357126	-0.205599	-0.0692035	-0.0892826	-0.144245	0.0374317	3.97166e-05	0.220268	0.166557	0.107433	-0.0610074	0.0784648	0.0868378	0.0492801	-0.000458761	-0.0698915	0.0886261	0.0862819	-0.0416322	IL_190212_6001
53_46R	0.153117	-0.0699237	-0.128927	-0.0726471	-0.143729	0.0827744	0.0123661	-0.0503846	0.0880131	0.312353	0.0368113	0.0443676	0.0270277	0.258431	0.150756	-0.0529406	-0.313929	-0.401697	-0.193209	-0.241043	-0.00213034	0.084661	-0.122614	0.0985203	0.0944699	0.0070054	-0.182446	-0.0918131	-0.077619	-0.0847474	-0.245289	-0.106807	-0.0889037	0.0331494	0.314513	0.124695	-0.0216313	0.10132	0.100467	-0.0392326	0.0821842	0.182022	0.0753013	IL_190212_2701
53_46R	0.193961	-0.108421	-0.164274	-0.137338	-0.0781742	0.0758459	0.133493	0.0251476	-0.118001	-0.0100424	-0.134047	-0.0925062	0.02645	0.16276	0.150756	-0.0102714	0.0259295	-0.130676	0.113783	0.127973	-0.00196329	-0.0832416	0.0373479	-0.110128	0.129106	-0.0482755	-0.166558	0.0197743	-0.108066	-0.139788	0.0964408	0.0406792	0.217115	-0.175653	-0.254255	-0.462439	0.212033	-0.0871773	-0.00820652	0.24126	-0.141182	0.285227	-0.00286411	IL_190212_3801
53_46R	0.137613	-0.10404	0.0850903	-0.0232797	-0.109565	0.0743879	0.0251664	0.105047	0.0448594	-0.184067	-0.0606511	0.00148264	0.0405863	0.163032	0.150756	-0.245787	-0.157772	-0.126894	0.0399954	0.0305485	-0.0238791	0.147317	0.17036	-0.258323	0.0326512	0.148772	-0.0221119	0.0893951	0.104456	-0.0444916	0.406611	0.0820263	0.18112	-0.239047	0.148365	0.332059	0.0273138	0.0402816	0.112699	-0.0849053	-0.280282	-0.223873	-0.098577	IL_190212_4901
53_46R	0.174116	-0.127242	-0.0430713	0.110004	-0.0808701	0.0139042	0.264684	0.0209451	0.273607	-0.15433	-0.0306329	0.0506889	0.0756343	0.1612	0.150756	-0.0481685	-0.129007	0.131126	0.0123263	0.195826	-0.0740175	-0.248144	0.00284676	0.177597	0.271137	0.0795728	0.0510294	-0.222731	0.0917588	-0.0891246	-0.0534404	0.0564452	-0.0564993	0.140002	-0.148879	-0.0630015	-0.00184648	0.153846	0.0153947	0.0470374	0.274858	-0.446434	0.161382	IL_190212_5901
53_46R	0.193171	-0.110402	-0.074976	0.192399	-0.100256	0.0144616	0.193493	0.0464106	0.119366	-0.308308	-0.147715	0.00393125	-0.290468	-0.168486	0.150756	0.249283	-0.0460972	-0.127111	-0.0929437	0.0644149	-0.13755	0.0905931	-0.00609132	0.0729387	-0.0763602	-0.146679	-0.141806	0.305101	-0.0796405	-0.05066	-0.16179	0.203383	-0.0140487	0.0312749	-0.0697532	0.093875	-0.0166244	-0.200146	-0.192614	-0.222669	0.0202494	0.150104	0.110085	IL_190212_6601
53_46Y	0.0958949	0.236596	-0.264989	-0.148504	-0.0907067	0.0514938	-0.236024	0.117257	0.103544	0.100103	-0.141254	0.0739345	0.0313688	0.0198662	0.150756	0.185024	0.115741	-0.104386	-0.24455	-0.145445	-0.0742253	0.208156	0.187394	0.105051	-0.172844	-0.0825263	0.351315	0.0715812	0.069855	-0.0831596	-0.023161	0.306657	-0.0702192	-0.111862	-0.167528	-0.0675777	-0.124839	0.0586988	0.0491815	0.0898741	-0.0474884	-0.254288	-0.0304849	IL_190212_2601
53_46Y	0.0592026	0.186285	-0.134434	-0.261696	0.208637	0.145539	0.195581	0.0398577	0.0528688	0.0389646	-0.118768	-0.139977	0.304323	-0.0704808	0.150756	-0.100066	0.254073	0.0736688	-0.187483	0.246961	-0.140207	0.0587947	-0.0538627	-0.113583	0.0272222	0.10596	0.0317281	-0.259462	-0.266946	0.0974991	-0.0708677	0.115226	-0.113159	0.0708268	0.198663	0.124748	0.20177	-0.251599	-0.0778294	-0.150992	-0.000772922	0.0296959	-0.0651757	IL_190212_3701
53_46Y	-0.0162221	0.253933	-0.135794	-0.103203	-0.140426	0.0584347	-0.0838671	0.171335	0.0512218	-0.060095	0.0517428	-0.0510473	0.138832	0.0869739	0.150756	0.00774702	0.203112	-0.00201789	0.0773529	-0.165414	-0.147947	0.0612034	-0.387668	-0.0200662	0.149974	0.0121005	0.00982506	0.328398	0.133036	0.0115492	0.313613	-0.293929	0.0991103	0.217904	0.0115797	-0.040077	-0.0442686	-0.0995075	-0.0348006	0.0721852	0.197908	0.00029238	0.249428	IL_190212_4801
53_46Y	0.0131487	0.211807	0.0236293	0.0320117	0.0623097	0.06584	0.0721923	0.161133	0.468154	-0.0661418	0.0575392	-0.0559555	-0.00767221	0.0956917	0.150756	-0.189222	0.0835263	0.129562	0.231859	0.0309988	0.107037	0.0480335	0.0674866	0.318405	-0.153049	0.0955979	-0.0458828	-0.0906583	0.223144	0.214852	-0.0784188	0.0185196	0.0182031	-0.258175	0.0152027	0.000258383	-0.182968	0.0810842	-0.0285082	0.03787	-0.0712805	0.397234	0.0185292	IL_190212_5801
53_46Y	0.0261671	0.0966409	0.12766	0.125948	0.237923	0.122247	0.0814937	0.12147	0.19433	0.153848	-0.0330406	-0.137499	-0.355559	-0.291682	0.150756	-0.0482976	-0.114151	-0.0340555	-0.21518	-0.129121	0.0908861	0.140642	-0.187342	-0.166514	-0.0763828	0.0156315	-0.117506	-0.144204	-0.0809161	0.110298	0.0885323	-0.0183425	0.261327	-0.00973405	-0.0967391	-0.13347	0.0541214	0.0106615	0.211184	0.229775	0.232549	-0.155819	-0.174685	IL_190212_6501
53_72Y	0.0820169	0.179009	-0.00979605	0.226931	0.314792	0.236287	-0.315128	-0.340982	0.0580943	-0.215046	0.239673	0.31964	0.0193024	0.165297	0.150756	0.0204858	0.117576	-0.101916	0.123481	0.0896679	0.029083	0.0502423	0.106367	-0.00490295	-0.0489752	0.139888	-0.11685	0.0906661	-0.0910733	-0.210145	-0.00345851	0.0966499	0.0470999	0.145795	0.118399	-0.119392	0.133953	0.0182421	0.0480046	0.00813382	0.142953	0.0067601	-0.13265	IL_190212_2801
53_72Y	0.0481945	0.22417	-0.0306074	0.238702	0.167352	0.154874	-0.182681	0.151486	-0.0118767	0.0117314	0.0752062	0.0528126	-0.0229802	0.0251573	0.150756	0.126994	-0.111414	0.116795	-0.0588381	-0.0155752	0.11581	-0.21057	-0.294521	-0.112811	0.192661	-0.154258	-0.0777757	-0.14505	-0.0826387	-0.17166	-0.0271841	-0.160824	-0.154271	-0.213382	-0.259129	0.261447	-0.0559718	-0.0717373	-0.158567	-0.0906801	-0.351562	-0.0440903	0.0296367	IL_190212_3901
53_72Y	0.0165158	0.135012	0.0220943	0.0988472	0.264478	0.0747775	-0.147386	0.196294	-0.189239	0.0607397	0.0259409	-0.303791	-0.054759	0.0765113	0.150756	-0.133955	-0.187154	0.066417	-0.0406636	0.0115949	-0.253702	-0.277997	0.338739	-0.136639	0.054882	-0.341712	-0.0201456	0.131094	0.119539	0.156295	0.0175321	0.121124	-0.0663761	0.0836439	0.200566	-0.132683	-0.0209762	0.148954	0.0146061	-0.108822	0.101535	0.0606556	0.167884	IL_190212_5001
53_72R	0.203829	-0.169811	-0.202062	0.22002	0.0972713	-0.0997111	0.104658	-0.401378	0.00944255	0.163794	0.127183	0.0398903	0.151213	-0.169725	0.150756	-0.111308	0.0608366	0.119662	-0.107516	-0.124476	0.109404	-0.0632347	-0.0853115	-0.0682906	-0.104083	0.0144813	0.187577	0.0560361	-0.0542136	0.141195	0.134899	-0.0141646	0.0983624	-0.248913	0.0633347	-0.206129	-0.163477	-0.0625202	0.104213	-0.244911	-0.0865137	-0.0318608	0.353936	IL_190212_2901
53_72R	0.204212	-0.10899	-0.305624	0.0706625	0.0529648	-0.12802	0.0907912	-0.192057	-0.0437069	0.273328	0.169732	-0.13119	0.0498765	0.0200928	0.150756	-0.0351668	0.0992874	0.00238062	0.0467368	-0.0933467	0.0045993	-0.0788736	0.174953	-0.0185388	-0.0908216	-0.0501867	-0.122093	0.0486211	0.205036	0.105528	0.092536	-0.0667897	-0.0705029	0.138076	-0.24654	0.305539	0.0382491	0.00554426	-0.325307	0.221604	0.0822328	-0.00467573	-0.353049	IL_190212_4001
53_72R	0.229597	-0.044899	-0.249105	0.18433	-0.0738548	-0.0821959	0.014252	0.211962	-0.204054	-0.0547074	-0.0466569	-0.103797	-0.145185	0.0748702	0.150756	0.232538	0.0363052	0.146225	0.408435	0.0619517	-0.0529571	0.0648024	-0.0925785	-0.160108	-0.274498	0.154266	0.159716	-0.139405	-0.194489	0.064936	-0.125689	-0.133039	0.0361659	0.166654	0.196153	0.0896584	-0.0974948	0.147286	0.217741	0.0181171	-0.0269827	-0.00457665	-0.0542665	IL_190212_5101
53_M82R	0.0991631	-0.0463112	0.128195	-0.195654	0.154132	0.190156	0.149957	-0.000639751	-0.142813	0.111163	-0.163891	0.508504	-0.0399795	0.0668565	0.150756	0.101964	-0.10167	0.145586	-0.050762	-0.0155142	-0.238822	-0.00771957	0.0524097	0.0319164	0.044781	-0.0150336	0.117146	0.0134033	0.23738	0.217014	-0.110413	-0.282117	0.16036	0.118352	-0.120058	-0.0964123	-0.101252	-0.048928	0.0823911	-0.171697	-0.140348	0.06194	-0.20722	IL_190212_2501
53_M82R	0.121353	-0.125653	0.10835	-0.342723	0.230382	0.164697	0.0578174	-0.0807756	-0.0876559	-0.154263	-0.205311	-0.000144569	-0.0310452	-0.0934643	0.150756	0.00747857	0.192038	-0.0831444	0.212864	-0.198524	0.376502	-0.0454715	0.0218639	0.155367	0.0236271	-0.33799	0.00819654	-0.0303532	-0.159412	-0.0310329	0.00447623	-0.0462912	-0.0297484	0.0573852	0.12788	0.0817723	-0.107608	0.23121	-0.0854943	0.177203	-0.0834511	-0.141103	0.149836	IL_190212_3601
53_M82R	0.0933603	-0.000463933	0.253918	-0.0745737	-0.100928	0.371932	0.125601	-0.0904737	-0.199673	0.193806	0.128047	-0.177402	-0.0178296	-0.107517	0.150756	0.165891	-0.197309	0.206938	0.0222454	0.201734	0.0927589	0.127386	0.0248008	0.235853	-0.252989	0.0898626	-0.00434228	0.109751	0.181418	-0.219663	0.180187	-0.0506514	-0.235582	-0.0266414	0.0776502	0.0374787	0.0892564	-0.19641	0.0365495	0.0734857	0.0642946	-0.0282603	0.125275	IL_190212_4701
