# Supplementary material for: AUXIN RESPONSE FACTOR 2 Intersects Hormonal Signals in the Regulation of Tomato Fruit Ripening
Source: PLoS Genet. 2016 Mar 9;12(3):e1005903. doi: 10.1371/journal.pgen.1005903 (PMC4784954; doi:10.1371/journal.pgen.1005903)
Supplement: S11 Table — (XLSX) [file pgen.1005903.s021.xlsx]

## Sheet: S11 Dataset
S11 Table. Isoprenoids, carotenoids and glycoalkaloid in ARF2-OX fruit from HPLC analysis.
		chlorophyll b 12.93	lutein 14.20 min	chlorophyll a 16.74	phytoene 18.00 min	phytofluene 19.78 min	b-caroten-like 23.72 min	pheophytin b 25.07 min	b-caroten 25.99 min	pheophytin b 26.008 min	lycopen-like 33.24 min	lycopen 40.55 min
		at 468 nm	at 453 nm	at 431 nm	at 292 nm	at 350 nm	at 453 nm	at 431 nm	at 453 nm	at 410 nm	at 468 nm	at 468 nm
tom_42_M82_C		489864	273318	1113349	0	0	0	0	139692	0	0	0
tom_42_M82_D		441140	308061	1069362	0	0	0	0	154893	0	0	0
tom_42_M82_E		399388	290967	1021956	0	0	0	0	116091	0	0	0
tom_42_M82_F		381321	271379	973233	0	0	0	0	99352	0	0	0
average		427928	285931	1044475	0	0	0	0	127507
stderr		24147.8	8592.37	30201.4	0	0	0	0	12320.4	0	0	0
Ttest
tom_42_46_GA		195961	164604	433168	0	0	0	0	106734	0	0	0
tom_42_46_GB		238728	198255	575790	0	0	0	0	100983	0	0	0
tom_42_46_GC		193037	195315	447007	0	0	0	0	128458	0	0	0
tom_42_46_GG		203721	211067	535291	0	0	0	0	117840	0	0	0
average		207862	192310	497814	0	0	0	0	113504	0	0	0
stderr		10532.8	9848.1	34454.4	0	0	0	0	6089.82	0	0	0
Ttest		0.000159964	0.000373585	2.09936e-05	#DIV/0!	#DIV/0!	#DIV/0!	#DIV/0!	0.347555	#DIV/0!	#DIV/0!	#DIV/0!
tom_42_46_RB		36791	189384	79097	117488	75899	149262	0	414790	0	168792	1611770
tom_42_46_RC		0	219815	98182	183989	109646	193786	0	504464	0	260106	2387173
tom_42_46_RD		153091	204817	379602	0	0	87881	0	300580	0	44745	404199
tom_42_46_RE		69016	254981	197758	93697	0	176723	0	503096	0	194980	1509740
average		64724.5	217249	188660	98793.5	46386.2	151913	0	430732	0	167156	1.47822e+06
stderr		32655.5	14027.7	68758	38072.2	27652.9	23230.7	0	48189.4	0	45093.4	408100
Ttest		0.000109121	0.0058447	2.73711e-05	0.0409416	0.144466	0.000611195	#DIV/0!	0.000887098	#DIV/0!	0.0100065	0.0110679
tom_42_72_GA		240241	234627	555746	0	0	0	0	161379	0	0	52127
tom_42_72_GB2		219745	211560	520581	0	0	0	0	0	0	0	0
tom_42_72_GC		212981	267060	528764	0	0	46140	0	273109	0	0	196504
tom_42_72_GD		249396	225359	618720	0	0	0	0	88757	0	0	0
average		230591	234652	555953	0	0	11535	0	130811	0	0	62157.8
stderr		7635.44	10551.1	19883.3	0	0	10317.2	0	51680.5	0	0	41534.5
Ttest		0.000250517	0.0126138	1.26069e-05	#DIV/0!	#DIV/0!	0.355918	#DIV/0!	0.957214	#DIV/0!	#DIV/0!	0.229207
tom_42_72_RA		33551	238037	94775	147123	109329	149763	0	513234	0	212806	1998029
tom_42_72_RB		0	194604	53621	351670	252653	256320	0	557859	0	510531	5985404
tom_42_72_RC		0	234777	0	264970	216668	215136	0	590156	0	428733	5080635
tom_42_72_RD		0	188151	0	319210	274436	284781	0	540964	0	549416	6137305
average		8387.75	213892	37099	270743	213272	226500	0	550553	0	425372	4.80034e+06
stderr		7502.23	11701.3	20578.6	40177.5	32769.5	26208.9	0	14390.8	0	67248.1	861137
Ttest		3.25995e-06	0.00368192	1.8919e-07	0.000941853	0.00112984	0.000246091	#DIV/0!	7.86747e-07	#DIV/0!	0.00130982	0.00248701
tom_53_M82_A		34815	317379	87887	311444	214951	231565	0	548528	0	0	5003670
tom_53_M82_B		45552	318804	70597	226065	175639	202562	0	495280	0	282219	1265716
tom_53_M82_C		97341	398647	200473	306334	214624	198445	0	794820	0	481955	3522939
average		59236	344943	119652	281281	201738	210857	0	612876	0	254725	3.26411e+06
stderr		19303	26855	40717.4	27647.4	13049.8	10421.8	0	92261.5	0	139806	1.08679e+06
Ttest
tom_53_46_YA		203088	280523	410701	0	0	78872	0	252774	0	41969	416586
tom_53_46_YB		173338	302755	381813	112022	54608	122659	0	433916	0	152364	1005176
tom_53_46_YC		316305	335092	692120	0	0	100963	0	468773	0	76131	446434
tom_53_46_YD		176764	235921	361329	0	0	56950	0	271832	0	0	94680
average		217374	288573	461491	28005.5	13652	89861	0	356824	0	67616	490719
stderr		30088.5	18622.9	69354.3	25048.9	12210.7	12656.6	0	49346.3	0	28849.5	169109
Ttest		0.0142717	0.151699	0.0174169	0.00151757	0.000203061	0.00137118	#DIV/0!	0.0523491	#DIV/0!	0.188807	0.0314535
tom_53_46_RA		0	188240	0	1464479	1165540	358866	0	630152	0	1342436	16469377
tom_53_46_RB		0	186778	0	1409735	1080166	343225	0	589092	0	1370046	15587014
tom_53_46_RC		0	211103	0	1383553	1036885	518135	0	698850	0	1603765	21744699
tom_53_46_RE		0	188216	0	902652	682923	416961	0	566692	0	1189751	13180148
average		0	193584	0	1.2901e+06	991378	409297	0	621196	0	1.3765e+06	1.67453e+07
stderr		0	5232.02	0	116496	95019.7	35414.9	0	25963.7	0	76475.1	1.61497e+06
Ttest		0.0144757	0.00134391	0.0170586	0.00131065	0.00152742	0.00878853	#DIV/0!	0.925376	#DIV/0!	0.000777901	0.00213723
tom_53_72_YA		185369	273392	433224	38148	0	87776	0	474291	0	75572	537572
tom_53_72_YB		243857	338178	524254	65214	0	86044	0	355692	0	72972	526477
tom_53_72_YC		118397	211027	294913	0	0	96496	0	457699	0	76499	543962
average		182541	274199	417464	34454	0	90105.3	0	429227	0	75014.3	536004
stderr		36244.8	36707.5	66672.4	18916	0	3234.21	0	37078.3	0	1055.65	5108.03
Ttest		0.039835	0.194823	0.0189058	0.00180794	0.000102189	0.000379253	#DIV/0!	0.138478	#DIV/0!	0.26803	0.0660419
tom_53_72_RA		0	88802	0	1543040	1074915	426009	0	711766	0	1440449	16774059
tom_53_72_RB		0	176513	0	2388270	1661562	568666	0	636483	0	1887803	22543335
tom_53_72_RC		0	102207	0	1270480	888524	338223	0	503672	0	978875	8829456
average		0	122507	0	1733930	1.20833e+06	444299	0	617307	0	1435709	16048950
stderr		0	27278.7	0	336498	232914	67148.8	0	60831.9	0	262396	3.97542e+06
Ttest		0.0373384	0.00436484	0.0424481	0.012621	0.0124969	0.0264057	#DIV/0!	0.969938	#DIV/0!	0.0165091	0.036146
