# Supplementary material for: AUXIN RESPONSE FACTOR 2 Intersects Hormonal Signals in the Regulation of Tomato Fruit Ripening
Source: PLoS Genet. 2016 Mar 9;12(3):e1005903. doi: 10.1371/journal.pgen.1005903 (PMC4784954; doi:10.1371/journal.pgen.1005903)
Supplement: S12 Table — (XLSX) [file pgen.1005903.s022.xlsx]

## Sheet: S12 Dataset
S12 Table. Hormone analysis of ARF2-OX fruit.
	39 dpa				42 dpa						53 M82						Remarks
pmol/ g FW	wt		ARF2sm		wt		ARF2sm-42G		ARF2sm-42R		wt		ARF2sm-53Y		ARF2sm-53R
	Average	stdev	Average	stdev	Average	stdev	Average	stdev	Average	stdev	Average	stdev	Average	stdev	Average	stdev
kinetin	0	2.12459e-18	0	2.12459e-18	0	2.12459e-18	0	2.12459e-18	0	2.12459e-18	0	2.12459e-18	0	2.12459e-18	0	2.12459e-18
trans-zeatin	0	2.12459e-18	0	2.12459e-18	0	2.12459e-18	0	2.12459e-18	0	2.12459e-18	0	2.12459e-18	0	2.12459e-18	0	2.12459e-18
cis-zeatin	0.0367699	0.00764071	0.0912321	0.0161527	0.0956096	0.017023	0.154092	0.024128	0.221624	0.0282303	0.250582	0.0226218	0.254414	0.0508685	0.408722	0.0574962
dihydrozeatin	0	2.12459e-18	0	2.12459e-18	0	2.12459e-18	0	2.12459e-18	0	2.12459e-18	0	2.12459e-18	0	2.12459e-18	0	2.12459e-18
6-benzylaminopurine	0	2.12459e-18	0	2.12459e-18	0	2.12459e-18	0	2.12459e-18	0	2.12459e-18	0	2.12459e-18	0	2.12459e-18	0	2.12459e-18
meta-topolin	0	1.00404e-17	0	1.00404e-17	0	1.00404e-17	0	1.00404e-17	0	1.00404e-17	0	1.00404e-17	0	1.00404e-17	0	1.00404e-17
ortho-topolin	0	2.12459e-18	0	2.12459e-18	0	2.12459e-18	0	2.12459e-18	0	2.12459e-18	0	2.12459e-18	0	2.12459e-18	0	2.12459e-18
2-methylthio-N6-isopentenyl adenine	0	2.12459e-18	0	2.12459e-18	0	2.12459e-18	0	2.12459e-18	0	2.12459e-18	0	2.12459e-18	0	2.12459e-18	0	2.12459e-18
meta-methoxy-topolin	0	2.12459e-18	0	2.12459e-18	0	2.12459e-18	0	2.12459e-18	0	2.12459e-18	0	2.12459e-18	0	2.12459e-18	0	2.12459e-18
dihydrozeatin-O-acetyl	0	2.12459e-18	0	2.12459e-18	0	2.12459e-18	0	2.12459e-18	0	2.12459e-18	0	2.12459e-18	0	2.12459e-18	0	2.12459e-18
2-methylthio-cis-zeatin	0	2.12459e-18	0	2.12459e-18	0	2.12459e-18	0	2.12459e-18	0	2.12459e-18	0	2.12459e-18	0	2.12459e-18	0	2.12459e-18
2-methylthio-trans-zeatin	0	2.12459e-18	0	2.12459e-18	0	2.12459e-18	0	2.12459e-18	0	2.12459e-18	0	2.12459e-18	0	2.12459e-18	0	2.12459e-18
N6-isopentenyl adenosine (under LOQ)	0.0270715	0.00927044	0.0112367	0.00827669	0.0139285	0.0149304	0.0416325	0.0130507	0.0814277	0.0327454	0.0557078	0.0184191	0.0581234	0.0310583	0.127816	0.0359716	under LOQ
N6-isopentenyl adenosine*nP	3.02226	0.701329	1.23281	0.412527	1.65421	1.19617	0.781126	0.25241	3.11586	0.924279	1.99353	0.39098	1.26316	0.377659	8.79368	6.1944
trans-zeatin riboside	2.5622	1.97396	4.81459	3.99068	4.80022	1.57404	4.48532	2.34302	7.02604	1.41501	9.38781	2.3809	5.54667	5.97012	9.76442	3.93917
trans-zeatin riboside*nP	2.86769	0.455571	0.429556	0.373279	1.03781	0.751188	0.302511	0.267144	1.04785	1.0393	2.21699	3.83994	0.776325	0.722581	0.965836	0.851219
cis-zeatin		0.651033	3.54874	0.792724	3.86432	1.48647	8.35176	0.945924	13.6153	8.15417	19.2386	5.58888	17.4422	11.7806	22.386	0.725151
cis-zeatin*nP	1.3154	0.413038	1.68288	0.154255	2.15422	0.171994	4.66981	0.985518	6.83404	1.88077	9.18734	9.56785	9.83919	4.82543	26.599	13.5384
dihydrozeatin riboside	0.707242	0.0677966	0.730975	0.190151	0.680189	0.239013	0.595192	0.25089	0.833241	0.0985094	0.879892	0.172418	0.491129	0.127025	0.990959	0.187697
dihydrozeatin riboside*nP	0.798381	0.35789	0.202924	0.0675987	0.290417	0.0787468	0.155121	0.107194	0.236113	0.0144273	0.605763	0.444026	0.292806	0.283913	0.490971	0.11709
N6-isopentenyl adenine-9-glucoside	0.00433162	0.00238218	0.00757181	0.006994	0.00980336	0.00420235	0.00354575	0.00614141	0.010054	0.00493125	0.01319	0.00573347	0.0104745	0.00585412	0.0146374	0.0049784
ortho-topolin riboside	0	2.12459e-18	0	2.12459e-18	0	2.12459e-18	0	2.12459e-18	0	2.12459e-18	0	2.12459e-18	0	2.12459e-18	0	2.12459e-18
meta-topolin riboside	0	2.12459e-18	0	2.12459e-18	0	2.12459e-18	0	2.12459e-18	0	2.12459e-18	0	2.12459e-18	0	2.12459e-18	0	2.12459e-18
trans-zeatin-7-glucoside	1.44427	0.491486	1.18058	0.271821	1.70779	0.136473	1.4728	0.461562	1.15232	0.154708	2.00482	0.351322	1.57348	0.430957	1.47975	0.338048
trans-zeatin-O-glucoside	0	2.12459e-18	0	2.12459e-18	0	2.12459e-18	0	2.12459e-18	0	2.12459e-18	0	2.12459e-18	0	2.12459e-18	0	2.12459e-18
trans-zeatin-9-glucoside	0	2.12459e-18	0	2.12459e-18	0	2.12459e-18	0	2.12459e-18	0	2.12459e-18	0	2.12459e-18	0	2.12459e-18	0	2.12459e-18
cis-zeatin-9-glucoside	0	2.12459e-18	0	2.12459e-18	0	2.12459e-18	0	2.12459e-18	0	2.12459e-18	0	2.12459e-18	0	2.12459e-18	0	2.12459e-18
2-methylthio-N6-isopentenyl adenosine	0	2.12459e-18	0	2.12459e-18	0	2.12459e-18	0	2.12459e-18	0	2.12459e-18	0	2.12459e-18	0	2.12459e-18	0	2.12459e-18
dihydrozeatin-O-glucoside	0.0851902	0.0257372	0.0739279	0.0261639	0.086629	0.0270004	0.0580995	0.0170937	0.0463998	0.0102146	0.0784481	0.0313865	0.11234	0.0669793	0.0647236	0.00236707
dihydrozeatin-9-glucoside	0	0	0.000217524	0.000376762	0.000870095	0.00150705	0.000647071	0.00112076	0.000653551	0.00113198	0.00345769	0.00326073	0	0	0.0050204	0.00524961
dihydrozeatin-7-glucoside (1)	0.29116	0.105173	0.253755	0.0612994	0.33122	0.0519392	0.248691	0.070586	0.188009	0.0488189	0.328456	0.032121	0.439725	0.343281	0.250098	0.0659564
dihydrozeatin-7-glucoside (2)	1.28265	0.592227	0.810211	0.24541	1.07164	0.105292	0.647405	0.229971	0.557493	0.102161	1.21286	0.309203	1.12915	0.526827	0.925211	0.104307
6-benzylaminopurine-9-glucoside	0	0	0	0	0	0	0	0	0	0	0	0	0	0	0	0
meta-topolin-9-glucoside	0	0	0	0	0	0	0	0	0	0	0	0	0	0	0	0
ortho-topolin-9-glucoside	0	0	0	0	0	0	0	0	0	0	0	0	0	0	0	0
trans-zeatin-O-glucoside riboside	0.313956	0.00694152	0.406366	0.23361	0.373908	0.0532424	0.395858	0.157902	0.432714	0.104404	0.790338	0.360199	0.555999	0.190384	0.907904	0.154792
dihydrozeatin-O-glucoside riboside	0.493	0.183751	0.295054	0.191947	0.307754	0.0547001	0.304428	0.129936	0.27969	0.0820821	0.602139	0.203204	0.570848	0.0919601	0.58354	0.0950075
cz7g/Og? (response)	9.685	0.500131	11.3943	0.875296	17.5937	6.35891	18.1587	2.21597	13.2197	1.2523	18.7873	2.3856	20.444	3.83082	19.736	5.43065
czrOg? (response)	0.73	0.086238	0.618	0.128269	0.982667	0.213095	1.323	0.472987	1.597	0.419701	2.62933	0.694863	1.63167	0.313596	3.57467	0.462943
indole-3-carboxaldehyde	1.13216	0.308283	1.2896	0.329011	1.85321	1.20898	1.77765	0.571353	1.28898	0.604659	1.36473	0.408991	1.70264	0.656639	2.1621	0.71973
indole-3-acetonitrile	0	0	0	0	0	0	0	0	0	0	0	0	13.5364	11.7567	0	0
indole-3-carboxylic acid (under LOQ)	0.301391	0.0959107	0.19547	0.0316928	0.280927	0.162157	0.180322	0.0932104	0	0	0.0169852	0.0294193	0.114205	0.133313	0.0706677	0.1224	under LOQ
indole-3-ethanol	39.7503	9.53484	32.2239	7.01484	37.8673	18.9029	30.583	31.4808	38.9025	16.7493	27.2341	7.10551	25.1543	13.4341	28.9681	10.9654
indole-3-acetamide (under LOQ)	0	0	0	0	0	0	0.0554682	0.0960737	0.644935	0.350945	2.05066	0.774149	1.4579	1.42904	6.25736	3.06626	under LOQ
indole-3-acrylic acid	0	0	0	0	0	0	0	0	0	0	0	0	0	0	0	0
indole-3-propionic acid (under LOQ)	0	0	0	0	0	0	0	0	0	0	0	0	0	0	0	0	under LOQ
indole-3-acetic acid methyl ester (below LOQ)	0.16313	0.101095	0.124476	0.067861	0.203188	0.339416	0.190069	0.111745	0.174357	0.00302712	0.191854	0.0580963	0.274158	0.0360176	0.420557	0.138909	below LOQ
5-OH-IAA	0	0	0	0	0	0	0	0	0	0	0	0	0	0	0	0
oxindole-3-acetic acid (under LOQ)	3.60306	1.25845	6.29404	0.81023	8.38282	2.55906	5.51297	1.79509	4.20782	0.773437	7.77081	2.85384	9.01201	4.12697	4.30756	0.762671
indole-3-butyric acid	0	0	0	0	0	0	0	0	0	0	0	0	0	0	0	0
4-Cl-indole-3-acetic acid (under LOQ)	2.88868	0.84335	1.47657	0.559516	2.13344	1.86486	0.828681	1.43532	0	0	0	0	5.84306	5.42748	0	0	under LOQ
phenylacetic acid	0	0	0	0	0	0	0	0	0	0	0	0	0	0	0	0
indole-3-acetic acid	3.74893	2.14512	3.69689	2.42148	5.82969	8.01277	3.65115	1.39865	2.87704	0.172558	4.24275	0.78925	2.84907	0.472788	4.32519	1.78809
indole-3-acetyl aspartatic acid	0	0	0	0	0	0	0	0	0	0	0	0	0	0	0	0
indole-3-acetyl glutamic acid	0	0	0	0	0	0	0	0	0	0	0	0	0	0	0	0
indole-3-acetyl tryptophan	0	0	0	0	0	0	0	0	0	0	0	0	0	0	0	0
abscisic acid	397.7	21.8847	191.862	53.9328	312.512	89.4282	220.788	76.0901	105.892	58.9622	239.135	110	471.39	111.85	248.788	74.1819
neo-phaseic acid (under LOQ)	4.7177	5.07654	0.837496	1.45058	1.62177	2.809	2.91368	3.28414	1.74482	2.10394	0.677964	0.831911	1.56717	1.76024	0	0	below LOQ
neo-phaseic acid	1.914	1.7097	0.730897	0.633549	1.02509	1.18437	17.1068	6.56818	8.24647	9.26472	14.503	12.9082	20.8755	18.0884	10.2264	6.68054
7-hydroxy-abscisic acid	3.07214	2.85286	0.701451	0.331703	1.0295	0.936575	0.727792	1.26057	0	0	0	0	0.108971	0.188743	0	0
dihydrophaseic acid	204.583	42.8755	123.149	26.2561	166.376	66.3659	283.176	118.018	159.754	152.67	64.1327	35.4654	266.531	158.444	60.1733	27.0327
abscisic acid glucose ester	112.847	101.094	13.134	12.6216	30.0347	25.2794	56.5914	15.8963	51.8046	17.6313	342.321	252.987	308.697	283.601	73.813	77.72
RT 4.50 peak with DPA - response	4.32433	4.16505	31.62	9.58749	22.4593	10.5946	35.0293	5.52657	91.4167	31.4024	155.727	55.6821	112.16	102.4	214.974	109.874
benzoic acid	0	0	0	0	0	0	0	0	0	0	0	0	0	0	0	0
salicylic acid	362.481	30.2975	109.629	53.9612	128.351	53.1335	95.0272	108.218	40.4351	30.5892	56.2233	34.9938	59.444	33.0078	33.5323	22.0494
gibberellin9	0	0	0	0	0	0	0	0	0	0	0	0	0	0	0	0
gibberellin5	0	0	0	0	0	0	0	0	0	0	0	0	0	0	0	0
gibberellin7	0	0	0	0	0	0	0	0	0	0	0	0	0	0	0	0
gibberellin15	0	0	0	0	0	0	0	0	0	0	0	0	0	0	0	0
gibberellin20	0	0	0.323355	0.418524	0.244116	0.422821	0.0553069	0.0957944	0	0	0	0	0.703744	0.615054	0.395109	0.525613
gibberellin51	0	0	0	0	0	0	0	0	0	0	0	0	0	0	0	0
gibberellin4	0.105122	0.182077	0.0020226	0.00350324	0	0	0.0316818	0.032905	0	0	0	0	0	0	0	0
gibberellin12	0	0	0	0	0	0	0	0	0	0	0	0	0	0	0	0
gibberellin3	0	0	0	0	0	0	0	0	0	0	0	0	0	0	0	0
gibberellin6	1.11934	0.234818	0.580516	0.211018	0.511509	0.444268	0.336512	0.582856	1.40056	1.24274	2.49536	1.08191	1.09525	1.89703	6.35643	5.25115
gibberellin24	0	0	0	0	0	0	0	0	0	0	0	0	0	0	0	0
gibberellin44 (below LOQ)	1.12956	1.025	0.399692	0.692287	0.815997	0.706679	0	0	0	0	0.397724	0.688878	0	0	0	0	below LOQ
gibberellin1	0	0	0	0	0	0	0	0	0	0	0	0	0	0	0	0
gibberellin53	0.0315818	0.0547013	0	0	0	0	0	0	0	0	0	0	0	0	0	0
gibberellin19 (below LOQ)	2.81157	0.437684	1.47749	1.28276	2.63472	0.44682	1.39646	1.20994	0	0	0.689998	1.19511	1.57328	1.36265	0.720117	1.24728	below LOQ
gibberellin8	9.29452	2.22065	12.3888	3.87204	10.3149	4.20962	5.40899	3.91841	6.2894	1.72071	4.88842	2.83513	3.46538	0.37467	3.70666	1.95814
gibberellin23	3.00294	0.724643	1.38448	1.20352	1.96641	0.278164	0.566964	0.98201	0.5348	0.9263	1.06678	0.923919	1.07387	0.930019	0.544414	0.942953
gibberellin13	0	0.000213392	0	0.000123873	0	0.000109296	0	0.000134984	0	0.0237046	0	0.000119185	0	0.0281965	0	9.99787e-05
gibberellin29	5.49516	5.2363	6.41949	1.03325	6.19156	0.948033	4.19805	3.82465	4.7253	4.09447	1.81456	3.14291	0	0	0	0
gibberellin34	4.34915	0.769367	6.64263	3.27159	3.23349	0.531215	0.66839	1.15769	0.664732	1.15135	0.804891	1.39411	0.67145	1.16299	0.66564	1.15292
LOQ- limit of quantification
All values are in pmol/gr FW
