# Supplementary material for: AUXIN RESPONSE FACTOR 2 Intersects Hormonal Signals in the Regulation of Tomato Fruit Ripening
Source: PLoS Genet. 2016 Mar 9;12(3):e1005903. doi: 10.1371/journal.pgen.1005903 (PMC4784954; doi:10.1371/journal.pgen.1005903)
Supplement: S13 Table — (XLSX) [file pgen.1005903.s023.xlsx]

## Sheet: S13 Dataset
S13 Table. List of oligonucleotides used for cloning, qRT-PCR and Fluidigm© analyses in this study
Cloning and qRT-PCR
Name	Sequence	Notes
AtARF2-5'-ORF	TTCTCGAGGGAAGGTATGGCGAGTTCGG	Cloning of Arabidopsis ARF2
AtARF2-3'-ORF	AAGGATCCGTTTGTTTAAGAGTTCCC
AtARF2-5'-ORFsm	CACGTGTTCTTCAGGGGCAGGAGTACTCGACC	Presenting silent mutation to Arabidopsis ARF2 in ta-si binding site
AtARF2-3'-ORFsm	GTACTCCTGCCCCTGAAGAACACGTGAAAGTCCGC
SlARF2-5'-ORF	TTCTCGAGCGGAAATGGCTGCTTCGG	Cloning of tomato ARF2A
SlARF2-3'-ORF	AAGGATCCCCTAAGATTCTGCTTGACC
SlARF2-5'-ORFsm	CCGCGAGTGCTACAGGGCCAGGAATTATCGACC	Presenting silent mutation to tomato ARF2A in ta-si binding site
SlARF2-3'-ORFsm	GATAATTCCTGGCCCTGTAGCACTCGCGGAAACCC
5'-SlARF2-SacI	GAGCTCATGGCTGCTTCGGAG	Cloning of ARF2A anti sense cassette
3'-SlARF2-SacI	GAGCTCTAAGATTCTGCTTGACC
5'-SlARF2-SacI	GAGCTCATGGCTGCTTCGGAG	Cloning of ARF2as casette
ARF2-For	AGCGAGCCGAGTGATGGTT	qRT primers of ARF2A
ARF2-Rev	CAAAGCTCCGTGTACAACGC
Trans-ARF2-For	GGAAGTTCATTTCATTTGGAGAGG	qRT primers for transgenic ARF2A form only
Trans-ARF2-Rev	CACTCGGCTCGCTGTAACCT
Endo-ARF2-For	AGCGAGAAGGCTCTGTAACTTCA	qRT primers for endogenous ARF2A form
Endo-ARF2-Rev	CTAAACTCTTCCTCAGCTCAAAAGC
ARF2as-For	GGTGAACTCAAGGCTCGGAG	qRT primers of ARF2A in 35S::ARF2as plants
ARF2as-Rev	CCACAAAATTCCTGCCATGG
CAC-For	CCTCCGTTGTGATGTAACTGG	qRT primers of CAC (endogenous control)
CAC-Rev	ATTGGTGGAAAGTAACATCATCG
ACS4-For	TCAACGTCTCCCCTGGATCT	qRT primers of ACS4
ACS4-Rev	TGCAAGTGCGATCTCCATTG
ARF2_Y2H-For	aaagcggccgcccccttcATGGCTGCTTCG	Cloning of ARF2 for Yeast 2 Hybrid system
ARF2_Y2H-Rev	tttggcgcgcccacccttTAAGATTCTGCTTGACC
ASR-For	CCTGTTCCACCACAAGGACAA	qRT primers of ASR1
ASR-Rev	GTGCCAAGTTTACCGATTTGC
SAMS-For	GGAAAGATCCCTGACAGGGAA	qRT primers of SAMS1
SAMS-Rev	TTGCCACCCCTCTTCAAATC
ARF2B-for	AGGGAAATTGGTTAATGCCCC	qRT primers of ARF2B
ARF2B-rev	TTCGGGCTGTGGTGAAGC
ARF3-for	GAAGATGCAGCTGAGCAAAGG	qRT primers of ARF3
ARF3-rev	CTGACCAATAGGCACCTCCATT
ARF4-for	CATTATTGTTGGTGACTTTGTG	qRT primers of ARF4
ARF4-rev	GACCTTTGGAAACCTATTGG
ARF9-for	AGGAGAGCTTTGCCCTCGA	qRT primers of ARF9
ARF9-rev	TCTTGCAGAACTCTAGCCATGG
Fluidigm and qRT-PCR
Gene	Gene Annotation	Solyc number	Forward Sequence	Reverse Sequence
PAR1	Phenylacetaldehyde Reductase	Solyc01g008530	TTCGTGATCCAAATGATCCCA	CTTTGAACAAGTGAAGCCTCTC
DXS	1-Deoxy-d-xylulose 5-phosphate synthase	Solyc01g067890	AACCTTTGCTGCTGGATTGG	CAACGTCATGCACTACCTG
SPL1a	Squamosa Promoter Binding-like	Solyc01g068180	AGGCGGCATAAGGTTTGTGA	AGAGCATGAAACCTGCTGCA
MYB12	Sl_MYB12 (y)	Solyc01g079620	CCAGCTTGTGATAGTGCCAT	AGGCTTCCCTTGGCCTCTA
SPL7	Squamosa Promoter Binding-like	Solyc01g080820	GCTTCTGGTGAAACACAGGT	GACACACTGAAGAAAGGGCA
SPL8a	Squamosa Promoter Binding-like	Solyc01g090980	CGGTTTGACTCAGCGTTTC	GTGATCTGCTAACCGTTTCC
ACS2	1-aminocyclopropane-1-carboxylate synthase	Solyc01g095080	GCTTAACGTCTCGCCTGGA	AGCGCAATATCAACCGTTCC
ZDS	zeta-carotene desaturase	Solyc01g097810	TTGGAGCGTTCGAGGCAAT	GAAATCTGCATCTGGCGTATA
Lipox	Lipoxygenase (cevi34 locus)	Solyc01g099160	GAGGATAAATCTGCCTGGAG	GAGGGAATTCTTGGAGTCTA
SAM-S	S-adenosylmethionine synthase	Solyc01g101060	GGAAAGATCCCTGACAGGGAA	TTGCCACCCCTCTTCAAATC
GR	green ripe mutant (RP)	Solyc01g104340	GTGGATTTTTCTGGAGATAGCATGA	CGAGCAAAACAGCACTGCTG
MYB4L	Sl_MYB4-like	Solyc01g111500	AACAATTTCATTTGCAGGTGGA	CATCTTCTAATTGACTCAACC
HP	hyper pigment mutant	Solyc02g021650	TGGAAAGGCAAGGTCAAGGT	CGCCTGTTCATTTATGCCAA
AP2b	APETELA2b	Solyc02g064960	CCCAAGCAACCTAGTCCAC	GTAGGTGCGTTTGGCTAAAG
CNR	Squamosa Promoter Binding-like/Colorless Non-Ripening	Solyc02g077740	GTCAGCAATGTAGCAGATTTC	GATGCTGATGCTTCTTCAGC
F3H	Flavanone 3-Hydroxylase	Solyc02g083860	CTGTTCAGCCCGTTGAAGG	CCACTGCTTGATGATCAGCA
DFR	Dihydroflavonol 4-reductase	Solyc02g085020	TCCGAAGACGACAACGGTTT	TGACAAGCCAAGAGCCGATAA
SAM-DC	S-adenosylmethionine decarboxylase 2 (SAMDC)	Solyc02g089610	GGTGCAGGCAGCAATTCATA	TTCACATTATTGGCATCGGC
CCR	Cinnamoyl CoA Reductase-Like	Solyc02g089770	CACGGAACGAATGGCATTTA	CCAGATGCATGCAAGTAGAG
ZEP	zeaxanthin epoxidase precursor	Solyc02g090890	AAGGTTCCACAGAAGAAGTTG	GCCAAAGCAAACACTAACCC
AP2c	APETELA2c	Solyc02g093150	GGCCTGAGAAGCAATCTGC	GAATGCAAGTGCGTCTGGC
Crtr-b2	carotene beta-hydroxylase	Solyc03g007960	GCCTCCGCTAGTTCCCGA	GGCGGATTTTGGACTGAGAA
PSY1	Phytoene synthase 1	Solyc03g031860	GCATCATATATTACCCCGGC	TCGGACAAAGCACCATCGA
ARF8	ARF8	Solyc03g031970	TCAGGGTCACAGTGAACAGGTT	GGAGTGGACAGATCAACTGTGGT
AP2a	APETELA2a	Solyc03g044300	GGACCACAATCTTGACTTAAG	CTGCTCGGAGTCTGAACC
GAD	Glutamate decarboxylase (tomato GAD locus)	Solyc03g098240	GTTAATAAGACTTGGCTTTGAG	GAACCGCCCCATTTTTGTG
DXR	1-Deoxy-d-xylylose 5-phosphate reductoisomerase	Solyc03g114340	CAGGGTGTGATTGAGGTTG	CGATGGCAGCCACTGTAG
F3'H	flavonoid 3'-hydroxylase	Solyc03g115220	GCACCACGAATGCACTTGC	CGTTAGTACCGTCGGCGAA
SPL6a	Squamosa Promoter Binding-like	Solyc03g115380	GTGGCAAGGATCTCAGCCC	CTGCTCGATGCCATTTACGA
SAND	SAND family protein	Solyc03g115810	TTGCTTGGAGGAACAGACG	GCAAACAGAACCCCTGAATC
GGPPR	Geranylgeranyl reductase	Solyc03g115980	AGACTGAGAGCCGATTCCAA	CATCCCCAACTAATGCGACT
ARF2	Auxin Response Factor 2	Solyc03g118290	AGCGAGCCGAGTGATGGTT	CAAAGCTCCGTGTACAACG
PDS1	Phytoene desaturase	Solyc03g123760	TGGGTGGTTTGTCTACAGCAAA	ATCCCTTGCCTCCAGCAGTA
CRTL1	Lycopene beta-cyclase	Solyc04g040190	AGAGCACCCCTTTGATGTAA	ATTTCTCTCCTTGAGATCAGT
SPL2b	Squamosa Promoter Binding-like	Solyc04g046220	CAGGGACCACTGAGATGCA	GAACGTGGTCTCCTTGACA
ASR1	Alcohol Sensitive Ring/PHD finger 1/ABA & WDS induced protein	Solyc04g071610	CTGTTCCACCACAAGGACAA	GTGCCAAGTTTACCGATTTG
GGPS2	Geranylgeranyl pyrophosphate synthase 2	Solyc04g079960	GGGATTGGAAAAGGCTAAGG	AGCAATCAATGGAGCAGCTT
UDPGT	UDP-glucosyltransferase	Solyc04g080010	CTCGAACTGAGTCAACAAAG	GGTCATTTTCATCGCTTCCC
SPL6c	Squamosa Promoter Binding-like	Solyc05g012360	GTCAGCAGTGTAGCAGGTTT	CTTTCTCCGCCGCTCATTAT
SPL2a	Squamosa Promoter Binding-like	Solyc05g016050	CGTCGTTGTTTTATGATAGCA	CTCTCCCAGGTAGCGTTTG
SPL13	Squamosa Promoter Binding-like	Solyc05g016490	GGAAACGTCTTGATGGGCAT	GAGTTTCGTTCCTTGTTGGC
C4H	Cinnamate 4-Hydroxylase	Solyc05g047530	TCACGTCCACGTAACGTTGT	TGATACGTCTCATTTTTCTCCA
ACS4	LeACS4	Solyc05g050010	CATCAGTAGTTTTGTCTAAGTTGGC	GAGACCCATCTGAATAACCCCAT
CHIL	Chalcone isomerase like	Solyc05g052240	TGAGGCTATTGTGAATGCTC	GCACTCTCTAGCTGCACAC
CHS2	Chalcone synthase	Solyc05g053550	GGCTACTAGGCAAGTTTTAAG	GGTACTAAGCCCTTCTTTGG
SPL1b	Squamosa Promoter Binding-like	Solyc05g054550	CTATCTCGTCCCACTACAAG	CATACAAGAATCAGCTCCTAC
RIN	Ripening Inhibitor (MADS-box)	Solyc05g056620	AAACATCATGGCATTGTGGTGAGC	ATGGTGCTGCATTTTCGGGTTGTA
MC	Macrocalyx	Solyc05g056620	TGCAGAAAAAGGAAAGAGCTAT	CTGGTGCCATTCACCTTGC
Crtr-b1	carotene beta-hydroxylase	Solyc06g036260	TTGCCCTTCCCCTTTAACTG	GAGGAGGCGGAGATTCTG
CAC1	Clathrin adaptor complex	Solyc06g061150	CTGGCGACATTTCTCTCCC	GTCAGATCTAAATGATTCGAAA
ERF1b	Ethylene Response Factor	Solyc06g065820	TACAACCCAAACATGCCACAA	TTGGTCATTTGAAGTGAAGCCAT
TDR4	AP1/Fruitfull MADS-box	Solyc06g069430	GGAGAAAGAGGTGGCACAG	GGTATGCTTCCCCAAGGTG
CYC-B	Chromoplast-specific lycopene beta-cyclase	Solyc06g074240	GTTATTGAGGAAGAGAAATGTG	CCCACCAATAGCCATAACATT
ACO1	LeACO1	Solyc07g049530/50	AGGAGGCATCATACTTCTGTTC	ACAATAGAGTGGCGCATGGGA
SHRL1	Shortroot-like GRAS family transcription factor (downreg in rin mutant)	Solyc07g052960	CTACAACCATTCCCCTCCAA	CATGCTCCATCAAGGCTCC
TAGL1	Tomato Agamous-Like 1	Solyc07g055920	CTTCTTTTCGATACAAGACGAT	GTTCCTCCACTTGTTTTTCTC
NCED	9-cis-epoxycarotenoid dioxygenase	Solyc07g056570	CTTGAACACCCTTTGCCGAA	CGGTGACCGGAAGAGATTG
SPL17	Squamosa Promoter Binding-like	Solyc07g064110	TTAGACGGACACAACAAGCG	CCATATGTGGCCTGGCTTC
CAC2	Clathrin adaptor complex	Solyc08g006960	TTATTGTATAATTGGATCACCTG	CGGTTGATAAGGACATCGC
HSP17.6	Heat shock protein	Solyc08g062450 / Solyc08g062340	ATGGAAGCTGCCGGTGAAG	TTCACATCCGCTGGTGTAGC
FEK	Fatty acid elongase 3-ketoacyl-CoA synthase	Solyc08g067260	CGATTTGGTAACACGTCTAGT	AATGCAATTTGCCACACACG
ANS	anthocyanidin synthase	Solyc08g080040	GAACTAGCACTTGGCGTCG	TTGCAAGCCAGGCACCATA
JAF13	bHLH	Solyc08g081140	GAGGCACTGACTGACCTAC	CGATCCGGTTGACTTGGATT
PAL	Phenylalanine ammonia-lyase	Solyc09g007920	CCAAAACCATATAACCGAGAC	CATACTCCCGATGCCTAGG
RT	RhamnosylTransferase	Solyc09g059170	CAGGATTCAGTTCAGTGATAG	TATCCCCACTCACTAGTTTTG
ERF2b	Ethylene responsive transcription factor 2b/APETALA 2 domain	Solyc09g075420	CATCCACCGACCTATGGC	CATCTGCTCACCACCTGTA
NR	never ripe mutant (ethylene receptor)	Solyc09g075440	CAGTTTTATTTGCGTGTCCAG	CGTAGGCCGTGACTCTGC
CHS1	Chalcone synthase	Solyc09g091510	CTCTACAAAAGAAGGCCTAG	TAAGCCCAGCCCACTAAGC
5GT	Anthocyanin 5-O glucosyltransferase	Solyc09g092500	GTGGCATTTCCTCATTGGAC	CATCACTCTCAACCACACCA
NOR	not ordinary ripening mutant (NAC domain protein)	Solyc10g006880	GGCAATATTCGGAGAGCAAG	AATAACCCGATGTTGCAGCC
SPL3b	Squamosa Promoter Binding-like	Solyc10g009210	AGCAATGCAGCAGATTTCATC	CACTAGTAGGTGCCCGTTC
SPL8b	Squamosa Promoter Binding-like	Solyc10g018910	CACCATCTGACACTCTTGCT	CCAGTGAGATTCTTGGTGGA
TIP41	TIP41-like family protein	Solyc10g049850	AGATGAACTGGCAGATAATGG	CATCAACCCTAAGCCAGAAA
THM27	MYB4-like (chr 10)	Solyc10g055410	AGATTGCAGTTGTGGAAGTGA	CAAGCCCAAAAAGTCATAACC
C3H	P-Coumaroyl 3'-Hydroxylase	Solyc10g078240	AGCATTTCGTCGATGCCTTG	GTCCATTCCTGCTGTGATCA
SPL9	Squamosa Promoter Binding-like	Solyc10g079310	GTGTAGCAGGTTCCACCAAT	GATGGAGGCTTCCTACGAC
CYP	Cytochrome P450 CYP96A1	Solyc10g080840	TGGAATGGTGGAGATTTGGG	CAAGTGAGAGCTGCACTTGT
CRTISO	carotenoid isomerase	Solyc10g081650	TTTTGGCGGAATCAACTACC	GAAAGCTTCACTCCCACAG
3GT	flavonol-3-glucosyltransferase	Solyc10g083440	CGAACGACGAAACACTGTTG	TGCAGCATAGATGGCATTGG
AN2	Anthocyanin 2	Solyc10g086250	AAGCATAAGAGCATCGCGGT	GTTGTTGCACCAATGAGAATC
FLS	Flavonol Synthase	Solyc11g013110	TTGGTTTGGAAGGCCATGAA	AATCAGGCCTTGGACATGGT
PDH	Prephenate dehydratase	Solyc11g066890	ATCAGCTTTCGCATTCAGAAACA	TCGACTAGCCGGATCGGAC
ARF4	ARF4	Solyc11g069190	CATTATTGTTGGTGACTTTGTG	GACCTTTGGAAACCTATTGG
ACO	1-AMINOCYCLOPROPANE-1-CARBOXYLATE OXIDASE-like protein	Solyc11g072110	GATCCCAATTGAAGTTCTTGAAG	CACAGATTCATCAGCACCAGCA
AP2d	APETELA2d	Solyc11g072600	GAGTGAAGGTAGCCAGCAG	GATGATACTGGAAACTCGAAG
MYB111	Sl_MYB111	Solyc11g073120	TCCTGATCTCAAACATGGGAA	GCAATTCTTGACCATCTATTTC
GAME4	Glycoalkaloid metabolism 4 (cytochrome P450)	Solyc12g006460	CTTCAATGTGTGGTGATCCAAAA	CCATAATTGTTGGCTTCCCAAA
LCY-E	lycopene epsilon cyclase	Solyc12g008980	AACACTTGCATTTGGTGCTG	AGTACAGAGGCGCATTTTGG
SPL6b	Squamosa Promoter Binding-like	Solyc12g038900	CCGTTCTCTGTTCCACAGC	GAGCACAGCCAGAGTTTGAT
ARF2B	Auxin Response Factor 2b	Solyc12g042070	GGGAAATTGGTTAATGCCCC	TTCGGGCTGTGGTGAAGC
SHAGGY	SHAGGY-related protein kinase	Solyc12g062870	GCGGTCTACTGCATTGGAGG	TGAAGAGAGGTGGCAATGGC
OCT	Ornithine carbamoyltransferase	Solyc12g089210	GATGTCTGGGCCAGTATGG	CTGGAATCCTTGAAATACTTG
4CL1	4-coumarate-CoA ligase	Solyc12g094520	GTTATCAGGTTCCTCCAGCA	CTGTCCGACCTCCTTATCC
PYL6	Abscisic acid receptor PYL6	Solyc03g095780	ATGGTCACTAGTCCGCCGAT	CCCTTAATGTGCCGACGTTC
CYP707A1	ABA 8'-hydroxylase	Solyc04g078900	GGCAGTGGTGTACATGCTTGTC	CCTACCACTTCCCACCTGAATT
NCED1	9-cis-epoxycarotenoid dioxygenase	Solyc07g056570	CTTGAACACCCTTTGCCGAA	CGGTGACCGGAAGAGATTG
ARF8	Auxin response factor8	Solyc03g031970	TCAGGGTCACAGTGAACAGGTT	GGAGTGGACAGATCAACTGTGGT
AEC	Auxin efflux carrier family protein	Solyc02g082450	GGGATGCCGCTCCTCTTAG	TTGTGTGAGGTTGCCTCCAA
ARF2-endo	Auxin response factor2	Solyc03g118290	AGCGAGAAGGCTCTGTAACTTCA	CTAAACTCTTCCTCAGCTCAAAAGC
ARF2-total	Auxin response factor2	Solyc03g118290	AGCGAGCCGAGTGATGGTT	CAAAGCTCCGTGTACAACGC
iaa21	Auxin responsive protein	Solyc08g021820	GCCACTTGTCACAAGGATTTTG	GCATGACCTTGATGATGAAATTG
CKX7	Cytokinin oxidase/dehydrogenase	Solyc08g061930	GAAAGATATTGATGCATTCAATCGA	CCCACTTGCTACGCAGGAGA
LOG8	Cytokinin riboside 5'-monophosphate phosphoribohydrolase	Solyc08g062820	CTCTTGTGCCTATTGAGATATCAGGT	GGCATCAGCCTGAATAGCCA
ACS2	1-aminocyclopropane-1-carboxylate synthase2	Solyc01g095080	GCTTAACGTCTCGCCTGGA	AGCGCAATATCAACCGTTCC
ACS4	1-aminocyclopropane-1-carboxylate synthase4	Solyc05g050010	CATCAGTAGTTTTGTCTAAGTTGGC	GAGACCCATCTGAATAACCCCAT
ACO1	1-aminocyclopropane-1-carboxylateoxydase1	Solyc07g049530/50	AGGAGGCATCATACTTCTGTTC	ACAATAGAGTGGCGCATGGGA
SAMS1	S-adenosylmethionine synthase1	Solyc01g101060	TCACTTTCCTGTTTCTTGAG	GCTCTCGGGATCTTGC
SAMS3	S-adenosylmethionine synthase3	Solyc09g008280	AATTTTTCGAAGAGCAGAC	AACCTTGCTTTCGGGA
ETR2	Ethylene receptor2	Solyc07g056580	CTTGGTTATGGATGATAATGGGTTT	AGCACTCATCACCGGAGCC
NR/ ETR3	never ripe mutant (ethylene receptor3)	Solyc09g075440	CAGTTTTATTTGCGTGTCCAG	CGTAGGCCGTGACTCTGC
ETR4	Ethylene receptor4	Solyc06g053710	ATTACAGGCCAAAACGCTGC	AACTGAACCAGCTTTCTGCACA
ETR6	Ethylene receptor	Solyc09g089610	CCAACATACGACACTGAGGAGATT	AAATTTCGGATTATAAAGATGTCTCCTT
CHS1	Chalcone synthase 1	Solyc09g091510	CTCTACAAAAGAAGGCCTAG	TAAGCCCAGCCCACTAAGC
PSY1	Phytoene synthase 1	Solyc03g031860	GCATCATATATTACCCCGGC	TCGGACAAAGCACCATCGA
PDS1	Phytoene desaturase	Solyc03g123760	TGGGTGGTTTGTCTACAGCAAA	ATCCCTTGCCTCCAGCAGTA
AAT	Amino acid transporter	Solyc03g063030	AGGGCTTGAGACATACCCAGAC	CACAGGAGGCATATAATTCCACATA
CBP	Calmodulin binding protein	Solyc05g007130	CTACAAAGCTACTTGCTTCATTACCTACTG	AGTCCAACGGACAAGCCATT
RIN	Ripening Inhibitor (MADS-box)	Solyc05g056620	AAACATCATGGCATTGTGGTGAGC	ATGGTGCTGCATTTTCGGGTTGTA
AP2a	AP2-like ethylene-responsive transcription factor	Solyc03g044300	GGACCACAATCTTGACTTAAG	CTGCTCGGAGTCTGAACC
ENT1	Equilibrative nucleoside transporter 1	Solyc01g008020	TTTGTGGAATTGCTGATGCG	AGCAGCAGTTCCGGCG
UNK	Genomic DNA chromosome 5 P1 clone MKN22	Solyc10g078570	TCCAGAAAGACTCAGCAGTGATG	AGCAAAAAAAAGTCCATAAACAAAGAG
PAL	Phenylalanine ammonia-lyase	Solyc09g007920	CCAAAACCATATAACCGAGAC	CATACTCCCGATGCCTAGG
GLK2	Golden 2-like (UNIFORM)	Solyc10g008160	TGGCTCATCATGTTAGACCCTTAC	TGGTACAAGAGAATTCGATACCCTTT
CAC1	Clathrin adaptor complex	Solyc06g061150	CTGGCGACATTTCTCTCCC	GTCAGATCTAAATGATTCGAAA
TIP41	TIP41-like family protein	Solyc10g049850	AGATGAACTGGCAGATAATGG	CATCAACCCTAAGCCAGAAA
